# Supplementary material for: Multi-omics and network pharmacology reveal Huayu-Tongbi decoction reduced arthritis-related bone erosion
Source: Chin Med. 2025 Jul 2;20:100. doi: 10.1186/s13020-025-01159-1 (PMC12220612; doi:10.1186/s13020-025-01159-1)
Supplement: Supplementary file 2 — Supplementary material 2. [file 13020_2025_1159_MOESM2_ESM.xlsx]

## Sheet: LEVEL1(match with standard)
分级参考文献：Sumner LW, Amberg A, Barrett D, et al. Proposed minimum reporting standards for chemical analysis Chemical Analysis Working Group (CAWG) etabolomics Standards Initiative (MSI). Metabolomics. 2007;3(3):211-221
MS2_name	NameCN	Formula	CAS	InChIKey	KEGG id	HMDB id	pubchem id	Superclass	Superclass中文	Class	Class中文	Subclass	Subclass中文	herb_id	herb_Chinese_name	herb_latin_name	MS2_score	MS1_name	MS1_ppm	mzmed	rtmed	ppm	type	ms2Adduct	level	A1	A2	A3	A13	A15	A16	A25_1	A25_2	A25_3
2,6-Dimethylphenol	2,6-二甲苯酚	C8H10O	576-26-1	NXXYKOUNUYWIHA-UHFFFAOYSA-N	/	HMDB0032150	/	/	/	/	/	/	/				3.98			121.066	371.8	0.4	NEG	[M-H]-	level1	4.72065e+06	1.45517e+06	1.33568e+06	4.34791e+06	2.78662e+06	783891	92545.4	241720	139813
Aconine	乌头原碱	C25H41NO9	509-20-6	SQMGCPHFHQGPIF-UHFFFAOYSA-N	/	HMDB0247960	417761	Alkaloids	生物碱	Pseudoalkaloids	假生物碱	Terpenoid alkaloids	萜类生物碱	HERB001333;HERB001776	冬虫夏草;附子	Cordyceps;Radix Aconiti Lateralis	3.98			500.285	216.2	0.8	POS	[M+H]+	level1	12650.5	0	14408.1	0	36859.1	912202	2.55425e+07	2.56535e+07	2.44988e+07
Bayogenin	贝萼皂苷元	C30H48O5	6989-24-8	RWNHLTKFBKYDOJ-JEERONPWSA-N	/	/	12305221	Terpenoids	萜类	Triterpenoids	三萜类	Oleanane triterpenoids	齐墩果烷型三萜	HERB001618;HERB001901;HERB002194;HERB003439;HERB004350;HERB004407;HERB004887;HERB005409;HERB006391;HERB006752;HERB007222;HERB003658;HERB005672;HERB001754	番石榴皮;枸骨叶;诃子;凌霄花;枇杷叶;葡萄;山甘草;桃金娘;杨梅根;预知子;Null;麻黄;尾叶香茶菜;覆盆子	Psidium guajava;Null;Fructus Chebulae;Flos Campsis;Folium Eriobotryae;Fructus Syzygii;Mussaenda pubescens;Rhodomyrtus tomentosa;Null;Fructus Akebiae;Campsis grandiflora;Herba Ephedrae;Rabdosia excisa;Null	3.97			487.342	465.9	1.8	NEG	[M-H]-	level1	310106	219750	349802	105859	201882	258974	9.79923e+06	1.06804e+07	9.30018e+06
Paeoniflorin	芍药苷	C23H28O11	23180-57-6	YKRGDOXKVOZESV-WRJNSLSBSA-N	/	/	442534	Terpenoids	萜类	Monoterpenoids	单萜类	Pinane monoterpenoids	蒎烷型单萜类	HERB001508;HERB000216;HERB000246;HERB000267;HERB000268;HERB000498;HERB000584;HERB000601;HERB000800;HERB000801;HERB000802;HERB000850;HERB001289;HERB002148;HERB003027;HERB003232;HERB003416;HERB003777;HERB004013;HERB005022;HERB006434	多花芍药;白及;白毛藤;白芍;白芍药;冰片;苍术;草芍药;赤芍;Null;赤芍药;川赤芍;滇牡丹;杭芍;橘核;辣椒;赤芍;毛果芍药;牡丹皮;升麻;药用牡丹	Paeonia emodi;Null;Null;Radix Paeoniae Alba;Null;Borneolum syntheticum;Rhizoma Atractylodis;Paeonia obovata;Radix Paeoniae Rubra;Paeonia lactiflora wild;Null;Paeonia veitchii;Paeonia delavayi;Radix Paeoniae Alba;Semen Citri Reticulatae;fructus Capsici;Lignum Paeoniae Rubra;Null;Cortex Moutan;Rhizoma Cimicifugae;Paeonia officinalis	3.97			479.156	270.1	0.1	NEG	[M-H]-	level1	1.0514e+07	1.81271e+07	1.30353e+07	3.19723e+06	6.15724e+06	5.62617e+07	5.00667e+08	3.68894e+08	3.63954e+08
Albiflorin	芍药内酯苷	C23H28O11	39011-90-0	QQUHMASGPODSIW-RPLHGOISSA-N	/	/	162355	Terpenoids	萜类	Monoterpenoids	单萜类	Pinane monoterpenoids	蒎烷型单萜类	HERB000216;HERB000246;HERB000267;HERB000268;HERB000498;HERB000584;HERB000800;HERB000801;HERB000802;HERB000850	白及;白毛藤;白芍;白芍药;冰片;苍术;赤芍;Null;赤芍药;川赤芍	Null;Null;Radix Paeoniae Alba;Null;Borneolum syntheticum;Rhizoma Atractylodis;Radix Paeoniae Rubra;Paeonia lactiflora wild;Null;Paeonia veitchii	3.97			481.17	259.6	1.5	POS	[M+H]+	level1	3.50005e+07	3.85779e+06	4.29852e+07	1.7399e+07	7.65507e+06	3.70437e+08	3.03105e+09	3.19252e+09	3.04705e+09
2,5-Dimethylphenol	2,5-二甲基苯酚	C8H10O	97-58-4	NKTOLZVEWDHZMU-UHFFFAOYSA-N	/	HMDB0030540	/	Terpenoids	萜类	/	/	/	/	HERB001034	大腹皮	Null	3.96			121.066	371.8	0.4	NEG	[M-H]-	level1	4.72065e+06	1.45517e+06	1.33568e+06	4.34791e+06	2.78662e+06	783891	92545.4	241720	139813
[(1S,2S,3R,5R,6S,8S)-6-hydroxy-8-methyl-3-[(2S,3R,4S,5S,6R)-3,4,5-trihydroxy-6-(hydroxymethyl)tetrahydropyran-2-yl]oxy-9,10-dioxatetracyclo[4.3.1.02,5.03,8]decan-2-yl]methyl benzoate	/	C23H28O11	23180-57-6	YKRGDOXKVOZESV-RMNZJSDUSA-N	/	/	24871205	Terpenoids	萜类	Monoterpenoids	单萜类	Pinane monoterpenoids	蒎烷型单萜类	HERB001508;HERB000216;HERB000246;HERB000267;HERB000268;HERB000498;HERB000584;HERB000601;HERB000800;HERB000801;HERB000802;HERB000850;HERB001289;HERB002148;HERB003027;HERB003232;HERB003416;HERB003777;HERB004013;HERB005022;HERB006434	多花芍药;白及;白毛藤;白芍;白芍药;冰片;苍术;草芍药;赤芍;Null;赤芍药;川赤芍;滇牡丹;杭芍;橘核;辣椒;赤芍;毛果芍药;牡丹皮;升麻;药用牡丹	Paeonia emodi;Null;Null;Radix Paeoniae Alba;Null;Borneolum syntheticum;Rhizoma Atractylodis;Paeonia obovata;Radix Paeoniae Rubra;Paeonia lactiflora wild;Null;Paeonia veitchii;Paeonia delavayi;Radix Paeoniae Alba;Semen Citri Reticulatae;fructus Capsici;Lignum Paeoniae Rubra;Null;Cortex Moutan;Rhizoma Cimicifugae;Paeonia officinalis	3.96			481.17	259.6	1.5	POS	[M+H]+	level1	3.50005e+07	3.85779e+06	4.29852e+07	1.7399e+07	7.65507e+06	3.70437e+08	3.03105e+09	3.19252e+09	3.04705e+09
beta-Boswellic acid	β -乳香酸	C30H48O3	631-69-6	NBGQZFQREPIKMG-PONOSELZSA-N	/	HMDB0002388	168928	Terpenoids	萜类	Triterpenoids	三萜类	Serratane triterpenoids	Serratane型三萜	HERB006265;HERB003953;HERB004719	萱草根;绵萆薢;乳香	Null;Null;Resi oliani	3.96			455.352	598.9	1.8	NEG	[M-H]-	level1	0	0	0	28748.6	0	0	868330	907692	821182
cis-11.14-Eicosadienoic acid	二十碳二烯酸	C20H36O2	2091-39-6	XSXIVVZCUAHUJO-HZJYTTRNSA-N	C16525	HMDB0005060	6439848	Fatty acids	脂肪酸	Fatty Acids and Conjugates	脂肪酸及衍生物	Unsaturated fatty acids	不饱和脂肪酸	HERB003586;HERB000311;HERB001247;HERB001776;HERB003174;HERB005519	落花生;柏子仁;地肤子;附子;苦杏仁;葶苈子	Arachis hypogaea;Semen Biotae;Fructus Kochiae;Radix Aconiti Lateralis;Semen armeniacae amarum;Semen Lepiddi seu Descurainiae	3.96			307.264	575.2	1.9	NEG	[M-H]-	level1	6.59656e+06	1.42659e+07	8.03987e+06	9.56162e+06	6.09891e+06	1.07369e+07	0	10259.3	0
cis-9-Palmitoleic acid	棕榈油酸	C16H30O2	373-49-9	SECPZKHBENQXJG-FPLPWBNLSA-N	C08362	HMDB0003229	445638	Fatty acids	脂肪酸	Fatty Acids and Conjugates	脂肪酸及衍生物	Unsaturated fatty acids	不饱和脂肪酸	HERB000185;HERB006280;HERB000121;HERB000329;HERB000749;HERB000973;HERB001783;HERB001952;HERB003070;HERB003725;HERB004004;HERB004021;HERB004609;HERB005148;HERB005306;HERB006236;HERB006572;HERB006700;HERB000134;HERB000186;HERB000305;HERB000323;HERB000330;HERB000497;HERB000777;HERB000842;HERB001164;HERB001247;HERB002040;HERB002276;HERB002319;HERB002424;HERB002640;HERB003027;HERB003156;HERB003174;HER…	白鬼笔;玄参;澳洲坚果;斑纹芦荟;炒苏子;醋柳果;干地黄;瓜蒌;决明子;蔓荆子;没药;木瓜;人参;双边栝楼;苏子;杏仁;益智仁;油棕;巴戟天;白果;白芷;板蓝根;半夏;槟榔;沉香;楮实子;大枣;地肤子;广枣;红花;红参;花椒;火麻仁;橘核;苦楝子;苦杏仁;辣椒;雷公藤;零陵香;芦荟;罗汉果;木蝴蝶;木棉花;墓头回;南瓜子;牛蒡子;肉桂;三七;桑叶;沙棘;山茱萸;熟地黄;乌药;西河柳;香加皮;银杏叶;郁金;玉竹;芫荽;栀子;紫苏;紫苏子;矮地茶;柴胡;麻风树;三棱;砂仁;西瓜;海红豆;核桃仁;鲩鱼	Phallus impudicus;Radix Scrophulariae;Macadamia ternifolia;Aloe vera var. chinensis;Fructus Perillae Preparata;Hippophae rhamnoides;Rehmannia glutinosa [Syn. Rehmannia glutinosa f. huechingensis];Null;Semen Cassiae;Fructus Viticis;Resi myrrhae;Fructus Chaenomelis;Radix Ginseng;Trichosanthes rosthornii [Syn. Trichosanthes uniflora];Fructus Perillae;Prunus armeniaca;Alpinia oxyphylla;Elaeis guineen…	3.96			253.217	550.3	2.4	NEG	[M-H]-	level1	7.56445e+07	4.67436e+07	5.73039e+07	1.87936e+07	4.97681e+07	2.85984e+07	657600	524549	756689
Ursolic acid	熊果酸	C30H48O3	/	WCGUUGGRBIKTOS-GPOJBZKASA-N	/	/	64945	Terpenoids	萜类	Triterpenoids	三萜类	Ursane and Taraxastane triterpenoids	乌苏烷型三萜及蒲公英烷型三萜	HERB002960;HERB000208;HERB002409;HERB004021;HERB005825;HERB003439;HERB001164;HERB006901;HERB003636	金椰子;白花蛇舌草;花白蜡树;木瓜;西河柳;凌霄花;大枣;泽兰;马鞭草	Craibiodendron yunnanese;Herba Hedyotis Diffusae;Fraxinus ornus;Fructus Chaenomelis;Cacumen Tamaricis;Flos Campsis;Fructus Zizyphi Jujubae;Herba Lycopi;Herba Verbae	3.96			455.352	542.8	1.6	NEG	[M-H]-	level1	296280	264971	229058	82574.3	181123	86268.8	1.23701e+06	1.00555e+06	996816
Corosolic acid	科罗索酸	C30H48O4	4547-24-4	HFGSQOYIOKBQOW-ZSDYHTTISA-N	/	HMDB0304746	6918774	Terpenoids	萜类	Triterpenoids	三萜类	Ursane and Taraxastane triterpenoids	乌苏烷型三萜及蒲公英烷型三萜	HERB000993;HERB001067;HERB001970;HERB002296;HERB003844;HERB004350;HERB004817;HERB006529;HERB007222;HERB001164;HERB001193;HERB001754;HERB002194;HERB002966;HERB003439;HERB004950;HERB005658;HERB001610;HERB003507;HERB001808;HERB000356;HERB000221;HERB000253;HERB002094;HERB002508;HERB002700;HERB003252;HERB003760;HERB004021;HERB005635	粗叶悬钩子;大花紫薇;Null;红筷子;Null;枇杷叶;三叶鼠尾草;伊朗青蓝;Null;大枣;丹参;覆盆子;诃子;金樱子;凌霄花;山茱萸;委陵菜;翻白草;路边青;甘西鼠尾草;暴马子;败酱草;白木香;海金沙;黄花败酱;鸡矢藤;蓝萼香茶菜;毛冬青;木瓜;Null	Rubus alceaefolius;Lagerstroemia speciosa;Ambrosia psilostachya var. coronopifolia;Chamaenerion angustifolium [Syn. Epilobium angustifolium ];Hymenoclea salsola;Folium Eriobotryae;Salvia trijuga;Dracocephalum kotschyi;Campsis grandiflora;Fructus Zizyphi Jujubae;Radix Salviae liguliobae;Null;Fructus Chebulae;Fructus Rosae laevigatae;Flos Campsis;Fructus Corni;Herba Potentillae Chinensis;Herba Pote…	3.96			471.347	505	2.2	NEG	[M-H]-	level1	14885.1	0	68053.9	659818	1.04361e+06	83124.5	1.6072e+07	1.46779e+07	1.52201e+07
(1S,2R,4aS,6aS,6bR,10S,11R,12aR,14bS)-10,11-dihydroxy-1,2,6a,6b,9,9,12a-heptamethyl-2,3,4,5,6,6a,7,8,8a,10,11,12,13,14b-tetradecahydro-1H-picene-4a-carboxylic acid	/	C30H48O4	/	HFGSQOYIOKBQOW-JIOZQPJLSA-N	/	/	129008968	Terpenoids	萜类	Triterpenoids	三萜类	Ursane and Taraxastane triterpenoids	乌苏烷型三萜及蒲公英烷型三萜	HERB000993;HERB001067;HERB001970;HERB002296;HERB003844;HERB004350;HERB004817;HERB006529;HERB007222;HERB001164;HERB001193;HERB001754;HERB002194;HERB002966;HERB003439;HERB004950;HERB005658;HERB001610;HERB003507;HERB001808;HERB000356;HERB000221;HERB000253;HERB002094;HERB002508;HERB002700;HERB003252;HERB003760;HERB004021;HERB005635	粗叶悬钩子;大花紫薇;Null;红筷子;Null;枇杷叶;三叶鼠尾草;伊朗青蓝;Null;大枣;丹参;覆盆子;诃子;金樱子;凌霄花;山茱萸;委陵菜;翻白草;路边青;甘西鼠尾草;暴马子;败酱草;白木香;海金沙;黄花败酱;鸡矢藤;蓝萼香茶菜;毛冬青;木瓜;Null	Rubus alceaefolius;Lagerstroemia speciosa;Ambrosia psilostachya var. coronopifolia;Chamaenerion angustifolium [Syn. Epilobium angustifolium ];Hymenoclea salsola;Folium Eriobotryae;Salvia trijuga;Dracocephalum kotschyi;Campsis grandiflora;Fructus Zizyphi Jujubae;Radix Salviae liguliobae;Null;Fructus Chebulae;Fructus Rosae laevigatae;Flos Campsis;Fructus Corni;Herba Potentillae Chinensis;Herba Pote…	3.96			471.347	505	2.2	NEG	[M-H]-	level1	14885.1	0	68053.9	659818	1.04361e+06	83124.5	1.6072e+07	1.46779e+07	1.52201e+07
(1S,2R,4aS,6aS,6bR,10R,11R,12aR,14bS)-10,11-dihydroxy-1,2,6a,6b,9,9,12a-heptamethyl-2,3,4,5,6,6a,7,8,8a,10,11,12,13,14b-tetradecahydro-1H-picene-4a-carboxylic acid	/	C30H48O4	4547-24-4	HFGSQOYIOKBQOW-WZSFHCERSA-N	/	/	5316084	Terpenoids	萜类	Triterpenoids	三萜类	Ursane and Taraxastane triterpenoids	乌苏烷型三萜及蒲公英烷型三萜	HERB000993;HERB001067;HERB001970;HERB002296;HERB003844;HERB004350;HERB004817;HERB006529;HERB007222;HERB001164;HERB001193;HERB001754;HERB002194;HERB002966;HERB003439;HERB004950;HERB005658;HERB001610;HERB003507;HERB001808;HERB000356;HERB000221;HERB000253;HERB002094;HERB002508;HERB002700;HERB003252;HERB003760;HERB004021;HERB005635	粗叶悬钩子;大花紫薇;Null;红筷子;Null;枇杷叶;三叶鼠尾草;伊朗青蓝;Null;大枣;丹参;覆盆子;诃子;金樱子;凌霄花;山茱萸;委陵菜;翻白草;路边青;甘西鼠尾草;暴马子;败酱草;白木香;海金沙;黄花败酱;鸡矢藤;蓝萼香茶菜;毛冬青;木瓜;Null	Rubus alceaefolius;Lagerstroemia speciosa;Ambrosia psilostachya var. coronopifolia;Chamaenerion angustifolium [Syn. Epilobium angustifolium ];Hymenoclea salsola;Folium Eriobotryae;Salvia trijuga;Dracocephalum kotschyi;Campsis grandiflora;Fructus Zizyphi Jujubae;Radix Salviae liguliobae;Null;Fructus Chebulae;Fructus Rosae laevigatae;Flos Campsis;Fructus Corni;Herba Potentillae Chinensis;Herba Pote…	3.96			471.347	505	2.2	NEG	[M-H]-	level1	14885.1	0	68053.9	659818	1.04361e+06	83124.5	1.6072e+07	1.46779e+07	1.52201e+07
Chenodeoxycholic acid	鹅去氧胆酸	C24H40O4	474-25-9	RUDATBOHQWOJDD-BSWAIDMHSA-N	C02528	HMDB0000518	10133	Terpenoids	萜类	Steroids	甾体	Cholane steroids	胆烷	HERB006240;HERB003342;HERB000176;HERB000237;HERB000259;HERB002158;HERB002179;HERB002689;HERB003395;HERB004201	熊胆;鲤鱼胆;白鹅膏;白蔹;白屈菜;荷包牡丹根;Null;Null;蓼大青叶;牛黄	Selenarctos thibetanus, Ursus arctos;Cyprinus carpio;Anser cygnoides domestica;Radix Ampelopsis;Null;Dicentra spectabilis;Hylomecon japonica;Gallus gallus domesticus;Folium Polygoni Tinctorii;Calculus Bovis	3.96			391.284	471.6	2.7	NEG	[M-H]-	level1	1.3562e+08	8.39308e+07	1.72571e+08	1.81977e+07	7.04214e+07	9.50834e+07	0	0	0
3-(3,4-Dihydroxyphenyl)-2-hydroxypropanoic acid	3 - ( 3 , 4 -二羟基苯基) - 2 -羟基丙酸	C9H10O5	23028-17-3	PAFLSMZLRSPALU-UHFFFAOYSA-N	C01207	HMDB0003503	439435	Shikimates and Phenylpropanoids	莽草酸及苯丙酸类	/	/	/	/	HERB001193;HERB000199;HERB000870;HERB002540;HERB003820;HERB004100;HERB005059;HERB001926;HERB003917	丹参;白花丹参;川木通;黄连;猫须草;南欧丹参;石见穿;Null;迷迭香	Radix Salviae liguliobae;Salvia miltiorrhiza f. alba;Caulis Clematidis Armandii;Rhizoma Coptidis;Clerodendranthus spicatus;Salvia sclarea;Null;Gelsemium elegans;Rosmarinus officinalis	3.96			197.045	391.1	2.1	NEG	[M-H]-	level1	0	0	0	0	0	0	6.89629e+07	5.65732e+07	7.26472e+07
Sodium 3-(3,4-dihydroxyphenyl)-2-hydroxypropanoate	丹参素	C9H10O5	67920-52-9	PAFLSMZLRSPALU-MRVPVSSYSA-N	/	/	11600642	Shikimates and Phenylpropanoids	莽草酸及苯丙酸类	/	/	/	/	HERB001193;HERB000199;HERB000870;HERB002540;HERB003820;HERB004100;HERB005059;HERB001926;HERB003917	丹参;白花丹参;川木通;黄连;猫须草;南欧丹参;石见穿;Null;迷迭香	Radix Salviae liguliobae;Salvia miltiorrhiza f. alba;Caulis Clematidis Armandii;Rhizoma Coptidis;Clerodendranthus spicatus;Salvia sclarea;Null;Gelsemium elegans;Rosmarinus officinalis	3.96			197.045	391.1	2.1	NEG	[M-H]-	level1	0	0	0	0	0	0	6.89629e+07	5.65732e+07	7.26472e+07
Methylgallate	没食子酸甲酯	C8H8O5	99-24-1	FBSFWRHWHYMIOG-UHFFFAOYSA-N	/	HMDB0254590	7428	Shikimates and Phenylpropanoids	莽草酸及苯丙酸类	Phenolic acids	酚酸	Simple phenolic acids	简单酚酸	HERB006310;HERB000267;HERB000800;HERB000850;HERB001075;HERB001079;HERB001215;HERB001254;HERB001508;HERB001788;HERB002545;HERB002976;HERB003359;HERB003530;HERB003557;HERB003741;HERB004054;HERB004080;HERB004481;HERB004950;HERB005071;HERB005578;HERB005692;HERB006349;HERB006350;HERB006714;HERB006905;HERB007023;HERB007224	鸦胆子;白芍;赤芍;川赤芍;大蓟;大蓟;刀豆;地锦草;多花芍药;橄榄;黄栌;京大戟;连钱草;鹿角菜;栾花;杧果核;木麻黄;Null;蔷薇根;山茱萸;石榴皮;土三七;五倍子;Null;盐附子;余甘子;泽漆;知母;紫薇花	Fructus Bruceae;Radix Paeoniae Alba;Radix Paeoniae Rubra;Paeonia veitchii;Radix euphorbiae pekinensis;Euphorbia pekinensis;Semen Cavaliae;Herba Euphorbiae humifusae;Paeonia emodi;Brassica oleracea var. capitata;Cotinus coggygria;Radix Euphorbiae Pekinensis;Null;Gloiopeltis furcata;Koelreuteria paniculata;Null;Casuarina equisetifolia;Euphorbia jolkini;Rosa multiflora;Fructus Corni;Pericarpium Grat…	3.96			183.03	250.7	1.2	NEG	[M-H]-	level1	172524	77116.6	40928.6	102313	159185	610925	1.57636e+07	1.59484e+07	1.5272e+07
Catechin	儿茶素	C15H14O6	154-23-4	PFTAWBLQPZVEMU-DZGCQCFKSA-N	C06562	HMDB0002780	9064	Shikimates and Phenylpropanoids	莽草酸及苯丙酸类	Flavonoids	黄酮类	Flavan-3-ols	黄烷-3-醇类	HERB000237;HERB000497;HERB000594;HERB000806;HERB001034;HERB001165;HERB001409;HERB001583;HERB001924;HERB001981;HERB002062;HERB002191;HERB002563;HERB002591;HERB002937;HERB002941;HERB003348;HERB003549;HERB003573;HERB003715;HERB003924;HERB004021;HERB004107;HERB004849;HERB004948;HERB005335;HERB006891;HERB003731;HERB000161;HERB000186;HERB000189;HERB000612;HERB000632;HERB000822;HERB001069;HERB001125;HER…	白蔹;槟榔;草果;赤小豆;大腹皮;大皂荚;杜仲;儿茶;钩藤;贯叶金丝桃;桂枝;荷叶;黄芩;黄药子;金钱草;金荞麦;荔枝核;鹿衔草;罗布麻叶;麦芽;猕猴桃根;木瓜;南蛇藤果;沙棘;山楂叶;娑罗子;皂角刺;满山红油;白扁豆;白果;白果叶;草原老鹳草;茶叶;茺蔚子;大黄;大叶钩藤;单子山楂;鹅绒藤;鹅绒委陵菜;蜂胶;骨碎补;贯叶连翘;孩儿茶;何首乌;红七叶树;花生衣;鸡血藤;加州七叶树;金荞麦;猫爪草;破布叶;前胡;千年健;荞麦;拳参;人参;沙枣;山茶;山里红;山楂;蛇葡萄;唐古特大黄;土茯苓;王不留行;野山楂;Null;越橘叶;藏边打黄;窄叶半枫荷;掌叶大黄;竹柏;柏子仁;重楼排草;葱白;大血藤;高丛珍珠梅;钩枝藤;贯众;加拿大红豆杉;苦丁茶;麻黄根;枇杷叶;Null;铁苋菜;Null;烟草;余甘子;云南割舍树;白毛藤;白芍;布渣叶;苍术;赤芍;大枣;广枣;毛果芍药;三华密花树;水红花子;银…	Radix Ampelopsis;semen arecae;Fructus tsaoko;Semen Phaseoli;Null;Null;Cortex Eucommiae;Catechu;Ramulus Uncariae cum Uncis;Null;Ramulus Cinmomi;Folium Nelumbinis;Radix Scutellariae;Rhizoma Dioscoreae bulbiferae;Herba Glechomae Longitubae;Rhizoma Fagopyri Cymosi;Semen Litchi;herba pyrolae chinensis;Null;Fructus Hordei Germitus;Null;Fructus Chaenomelis;Null;fructus hippophae;Null;Semen Aesculi;Spi g…	3.96			291.086	245.5	1.7	POS	[M+H]+	level1	1.85322e+06	6.61968e+06	3.17877e+07	648797	5.27026e+06	6.3512e+06	1.34735e+08	1.35391e+08	1.35977e+08
(-)-Catechin	( - ) -儿茶素	C15H14O6	18829-70-4	PFTAWBLQPZVEMU-HIFRSBDPSA-N	/	/	73160	Shikimates and Phenylpropanoids	莽草酸及苯丙酸类	Flavonoids	黄酮类	Flavan-3-ols	黄烷-3-醇类	HERB000237;HERB000497;HERB000594;HERB000806;HERB001034;HERB001165;HERB001409;HERB001583;HERB001924;HERB001981;HERB002062;HERB002191;HERB002563;HERB002591;HERB002937;HERB002941;HERB003348;HERB003549;HERB003573;HERB003715;HERB003924;HERB004021;HERB004107;HERB004849;HERB004948;HERB005335;HERB006891;HERB003731;HERB000161;HERB000186;HERB000189;HERB000612;HERB000632;HERB000822;HERB001069;HERB001125;HER…	白蔹;槟榔;草果;赤小豆;大腹皮;大皂荚;杜仲;儿茶;钩藤;贯叶金丝桃;桂枝;荷叶;黄芩;黄药子;金钱草;金荞麦;荔枝核;鹿衔草;罗布麻叶;麦芽;猕猴桃根;木瓜;南蛇藤果;沙棘;山楂叶;娑罗子;皂角刺;满山红油;白扁豆;白果;白果叶;草原老鹳草;茶叶;茺蔚子;大黄;大叶钩藤;单子山楂;鹅绒藤;鹅绒委陵菜;蜂胶;骨碎补;贯叶连翘;孩儿茶;何首乌;红七叶树;花生衣;鸡血藤;加州七叶树;金荞麦;猫爪草;破布叶;前胡;千年健;荞麦;拳参;人参;沙枣;山茶;山里红;山楂;蛇葡萄;唐古特大黄;土茯苓;王不留行;野山楂;Null;越橘叶;藏边打黄;窄叶半枫荷;掌叶大黄;竹柏;柏子仁;重楼排草;葱白;大血藤;高丛珍珠梅;钩枝藤;贯众;加拿大红豆杉;苦丁茶;麻黄根;枇杷叶;Null;铁苋菜;Null;烟草;余甘子;云南割舍树;白毛藤;白芍;布渣叶;苍术;赤芍;大枣;广枣;毛果芍药;三华密花树;水红花子;银…	Radix Ampelopsis;semen arecae;Fructus tsaoko;Semen Phaseoli;Null;Null;Cortex Eucommiae;Catechu;Ramulus Uncariae cum Uncis;Null;Ramulus Cinmomi;Folium Nelumbinis;Radix Scutellariae;Rhizoma Dioscoreae bulbiferae;Herba Glechomae Longitubae;Rhizoma Fagopyri Cymosi;Semen Litchi;herba pyrolae chinensis;Null;Fructus Hordei Germitus;Null;Fructus Chaenomelis;Null;fructus hippophae;Null;Semen Aesculi;Spi g…	3.96			291.086	245.5	1.7	POS	[M+H]+	level1	1.85322e+06	6.61968e+06	3.17877e+07	648797	5.27026e+06	6.3512e+06	1.34735e+08	1.35391e+08	1.35977e+08
4-Methyl-5-thiazoleethanol	4-甲基-5-噻唑乙醇	C6H9NOS	137-00-8	BKAWJIRCKVUVED-UHFFFAOYSA-N	C04294	HMDB0032985	1136	Alkaloids	生物碱	Serine alkaloids	丝氨酸系生物碱	Thiazole alkaloids	噻唑生物碱				3.96			144.048	225.1	2.3	POS	[M+H]+	level1	0	0	0	0	0	0	2.22839e+07	2.13666e+07	2.15436e+07
H-D-Trp-OH	D-色氨酸	C11H12N2O2	153-94-6	QIVBCDIJIAJPQS-SECBINFHSA-N	C00525	HMDB0013609	9060	Amino acids and Peptides	氨基酸及短肽	Small peptides	小肽	Aminoacids	氨基酸	HERB000638;HERB004441;HERB004539;HERB000403;HERB000568;HERB000584;HERB000842;HERB001101;HERB001211;HERB001235;HERB001448;HERB001713;HERB001901;HERB001915;HERB002048;HERB002087;HERB002189;HERB002405;HERB004488;HERB005015;HERB000323;HERB005782;HERB006191	柴胡;七叶树;青天葵;北沙参;蚕茧;苍术;楮实子;大青叶;党参;灯心草;断血流;凤尾草;枸骨叶;枸杞子;Null;海风藤;核桃仁;虎杖;荞麦;胜红蓟;板蓝根;吴茱萸;薤白	Radix Bupleuri;Aesculus chinensis;Herba Nerviliae;Radix Glehniae;Bombyx mori;Rhizoma Atractylodis;Null;Folium Isatidis;Radix Codonopsis pilosulae;Medulla Junci;Herba Clinopodii;Herba Pteridis multifidae;Null;Fructus Lycii;Coprinus atramentarius;Caulis Piperis Kadsurae；Caulis Piperis futokadsurae;Semen Juglandis;Rhizoma Polygoni cuspidati;Fagopyrum esculentum;Ageratum conyzoides;Radix Isatidis seu…	3.96			203.082	208.9	2.3	NEG	[M-H]-	level1	1.16573e+09	7.94448e+08	7.63782e+08	1.06255e+09	8.25088e+08	4.22534e+08	3.16635e+08	3.16564e+08	2.91292e+08
Xanthosine	黄嘌呤核苷	C10H12N4O6	146-80-5	UBORTCNDUKBEOP-UUOKFMHZSA-N	C01762	HMDB0000299	64959	Carbohydrates	碳水化合物	Nucleosides	核苷类	Purine nucleos(t)ides	/	HERB000330	半夏	Rhizoma Pinelliae	3.96			285.082	131.8	1.7	POS	[M+H]+	level1	0	500269	0	1.47986e+06	2.55206e+06	2.9415e+06	1.71478e+06	2.1915e+06	975184
2-Hydroxyisobutyric acid	2-羟基异丁酸	C4H8O3	/	BWLBGMIXKSTLSX-UHFFFAOYSA-N	/	/	11671	Fatty acids	脂肪酸	Fatty Acids and Conjugates	脂肪酸及衍生物	Hydroxy fatty acids	羟基脂肪酸				3.96			103.04	84.4	1.8	NEG	[M-H]-	level1	1.03667e+08	8.6394e+07	1.17136e+08	8.7699e+07	1.26913e+08	1.59593e+08	2.83069e+07	2.52946e+07	2.69489e+07
Norleucine	DL -正亮氨酸	C6H13NO2	104809-14-5	LRQKBLKVPFOOQJ-UHFFFAOYSA-N	C01933	HMDB0251526	57346411	Fatty acids	脂肪酸	Fatty Acids and Conjugates	脂肪酸及衍生物	Amino fatty acids	氨基脂肪酸				3.96			130.087	71.5	2.1	NEG	[M-H]-	level1	1.18664e+08	1.23424e+08	1.14217e+08	9.26715e+07	1.07713e+08	8.40691e+07	2.47987e+08	2.60119e+08	2.72862e+08
trans-11-Eicosenoic acid	反式- 11 -二十碳烯酸	C20H38O2	2462-94-4	BITHHVVYSMSWAG-MDZDMXLPSA-N	/	HMDB0034296	5282769	Fatty acids	脂肪酸	Fatty Acids and Conjugates	脂肪酸及衍生物	Unsaturated fatty acids	不饱和脂肪酸	HERB000307;HERB000484;HERB002044;HERB003134;HERB003636;HERB004479;HERB005569;HERB007160;HERB000330;HERB000842;HERB002209;HERB002242;HERB002640;HERB002966;HERB003174;HERB004029;HERB004092;HERB005447;HERB006784;HERB006890;HERB007208;HERB007213;HERB003004;HERB004011;HERB004774	白芝麻;鳖甲;龟板;Null;马鞭草;羌活;土荆皮;紫草;半夏;楮实子;黑豆;黑芝麻;火麻仁;金樱子;苦杏仁;木蝴蝶;南瓜子;天葵子;芫荽;皂荚子;紫苏;紫苏子;韭菜子;木鳖子;三棱	Sesamum indicum [Syn. Sesamum orientale ];Carapax Trionycis;Plastrum Testudinis;Null;Herba Verbae;Radix et Rhizoma Notopterygii;Null;Radix Arnebiae seu Lithospermi;Rhizoma Pinelliae;Null;Semen Glycine Max;Semen Sesami Nigrum;Semen Canbis;Fructus Rosae laevigatae;Semen armeniacae amarum;Semen Oroxyli;Semen Cucurbitae moschatae;Radix Semiaquilegiae;Null;Null;Null;Fructus Perillae;Semen Allii Tubero…	3.96			309.279	591.5	2.3	NEG	[M-H]-	level1	1.32437e+06	4.50313e+06	1.4935e+06	2.05634e+06	2.02216e+06	1.39506e+06	0	0	0
9-hydroxy-7-isopropyl-1,4a-dimethyl-2,3,4,9,10,10a-hexahydrophenanthrene-1-carboxylic acid	/	C20H28O3	/	GPFVBJYXFRIOFB-UHFFFAOYSA-N	/	/	10448477	Terpenoids	萜类	Diterpenoids	二萜类	Podocarpane diterpenoids	罗汉松烷型二萜				3.96			315.196	467.1	2.3	NEG	[M-H]-	level1	203515	183463	4.4969e+06	146063	4.27686e+06	3.90982e+06	4.04459e+07	5.36699e+06	4.79207e+06
gamma-Glutamylphenylalanine	/	C14H18N2O5	7432-24-8	XHHOHZPNYFQJKL-UHFFFAOYSA-N	/	HMDB0000594	558649	Amino acids and Peptides	氨基酸及短肽	Small peptides	小肽	Dipeptides	二肽类	HERB005818	Null	Null	3.96			293.114	229.1	1.8	NEG	[M-H]-	level1	3.60532e+07	2.62851e+07	2.86934e+07	1.80748e+07	1.69357e+07	1.77633e+07	388247	2.93704e+08	2.95559e+08
(R)-5-Oxopyrrolidine-2-carboxylic acid	D -焦谷氨酸	C5H7NO3	4042-36-8	ODHCTXKNWHHXJC-GSVOUGTGSA-N	/	/	439685	Amino acids and Peptides	氨基酸及短肽	Small peptides	小肽	Aminoacids	氨基酸	HERB001101;HERB004516;HERB005118;HERB000692;HERB001914;HERB002655;HERB003497;HERB003687;HERB003985;HERB006010;HERB004832	大青叶;青黛;熟地黄;长角豆;枸杞叶;荠菜;龙眼睛;Null;蘑菇;香草水杨梅;桑椹	Folium Isatidis;Indigo turalis;Radix Rehmanniae Preparata;Ceratonia siliqua;Lycium chinense;Herba Capsellae;Phyllanthus reticulatus;Rheum maximowiczii;Agaricus campestris;Geum urbanum;Fructus Mori	3.96			128.035	67.2	2.1	NEG	[M-H]-	level1	2.0769e+08	1.75884e+08	2.02072e+08	2.03253e+08	1.19814e+08	1.31866e+08	1.55324e+09	1.63682e+09	1.61032e+09
DL-Serine	DL-丝氨酸	C3H7NO3	302-84-1	MTCFGRXMJLQNBG-UHFFFAOYSA-N	/	/	617	Amino acids and Peptides	氨基酸及短肽	Small peptides	小肽	Aminoacids	氨基酸	HERB000309;HERB003618;HERB004472;HERB000330;HERB001193;HERB001952;HERB004191;HERB004938;HERB004950;HERB005392;HERB005485;HERB005782;HERB000992;HERB001175;HERB002189;HERB003441;HERB004692;HERB004909;HERB000162	白术;绿豆;芡实;半夏;丹参;瓜蒌;牛蒡子;山药;山茱萸;檀香;天竺黄;吴茱萸;粗叶榕;淡豆豉;核桃仁;羚羊角;肉苁蓉;山麦冬;百部	Rhizoma Atractylodis macrocephalae;Semen Phaseoli Radiati;Semen Euryales;Rhizoma Pinelliae;Radix Salviae liguliobae;Null;Fructus Arctii lappae;Rhizoma Dioscoreae;Fructus Corni;Lignum Santaii Albi;Concretio Silicea Bambusae;Fructus Evodiae;Ficus simplicissima;Semen Sojae Praeparata;Semen Juglandis;Cornu Saigae Tataricae;Herba Cistanches;Radix Liriopes;Radix Stemoe	3.96			104.035	47.2	1.9	NEG	[M-H]-	level1	9.21219e+06	8.65025e+06	1.03641e+07	1.08835e+07	8.19369e+06	8.41844e+06	7.25438e+06	6.98219e+06	7.54546e+06
(4aS,6aS,6bR,10S,12aR)-10-hydroxy-2,2,6a,6b,9,9,12a-heptamethyl-1,3,4,5,6,6a,7,8,8a,10,11,12,13,14b-tetradecahydropicene-4a-carboxylic acid	/	C30H48O3	508-02-1	MIJYXULNPSFWEK-FQRDBSNUSA-N	/	/	3010929	Terpenoids	萜类	Triterpenoids	三萜类	Oleanane triterpenoids	齐墩果烷型三萜	HERB005287;HERB000588;HERB004218;HERB004469;HERB004766;HERB005113;HERB005288;HERB005900;HERB001247;HERB003730;HERB004013;HERB004060;HERB006012;HERB006342;HERB006901;HERB007114	苏合香;草苁蓉;牛膝;牵牛子;三尖杉;Null;苏合香油;西洋参;地肤子;满山红;牡丹皮;木通;香茶菜;岩白菜;泽兰;苎麻根	Styrax;Null;Radix Achyranthis bidentatae;Semen Pharbitidis;Cephalotaxus fortunei;Amphipterygium adstringens;Oleum Storax;Radix Pacis quinquefolii;Fructus Kochiae;Folium Rhododendri Daurici;Cortex Moutan;Caulis Aristolochiae seu Clematis;Isodon amethystoides;Bergenia purpurascens;Herba Lycopi;Radix Boehmeriae	3.95			455.352	542.8	1.6	NEG	[M-H]-	level1	296280	264971	229058	82574.3	181123	86268.8	1.23701e+06	1.00555e+06	996816
DL-Tryptophan	DL-色氨酸	C11H12N2O2	54-12-6	QIVBCDIJIAJPQS-UHFFFAOYSA-N	C00806	HMDB0030396	1148	Amino acids and Peptides	氨基酸及短肽	Small peptides	小肽	Aminoacids	氨基酸	HERB000638;HERB004441;HERB004539;HERB000403;HERB000568;HERB000584;HERB000842;HERB001101;HERB001211;HERB001235;HERB001448;HERB001713;HERB001901;HERB001915;HERB002048;HERB002087;HERB002189;HERB002405;HERB004488;HERB005015;HERB000323;HERB005782;HERB006191	柴胡;七叶树;青天葵;北沙参;蚕茧;苍术;楮实子;大青叶;党参;灯心草;断血流;凤尾草;枸骨叶;枸杞子;Null;海风藤;核桃仁;虎杖;荞麦;胜红蓟;板蓝根;吴茱萸;薤白	Radix Bupleuri;Aesculus chinensis;Herba Nerviliae;Radix Glehniae;Bombyx mori;Rhizoma Atractylodis;Null;Folium Isatidis;Radix Codonopsis pilosulae;Medulla Junci;Herba Clinopodii;Herba Pteridis multifidae;Null;Fructus Lycii;Coprinus atramentarius;Caulis Piperis Kadsurae；Caulis Piperis futokadsurae;Semen Juglandis;Rhizoma Polygoni cuspidati;Fagopyrum esculentum;Ageratum conyzoides;Radix Isatidis seu…	3.95			203.082	208.9	2.3	NEG	[M-H]-	level1	1.16573e+09	7.94448e+08	7.63782e+08	1.06255e+09	8.25088e+08	4.22534e+08	3.16635e+08	3.16564e+08	2.91292e+08
(1R,2R,4aR,8aS)-1-[2-(3-furyl)ethyl]-2,4a,5-trimethyl-2,3,4,7,8,8a-hexahydronaphthalene-1-carboxylic acid	/	C20H28O3	50816-25-6	TUMLDZXQVLUMQL-DJABAAGCSA-N	/	/	23872147	Terpenoids	萜类	Diterpenoids	二萜类	Colensane and Clerodane diterpenoids	科伦烯型二萜及克勒酮型二萜				3.95			315.196	467.1	2.3	NEG	[M-H]-	level1	203515	183463	4.4969e+06	146063	4.27686e+06	3.90982e+06	4.04459e+07	5.36699e+06	4.79207e+06
L-Serine	丝氨酸	C3H7NO3	56-45-1	MTCFGRXMJLQNBG-REOHCLBHSA-N	C00065	HMDB0000187	5951	Amino acids and Peptides	氨基酸及短肽	Small peptides	小肽	Aminoacids	氨基酸	HERB000309;HERB003618;HERB004472;HERB000330;HERB001193;HERB001952;HERB004191;HERB004938;HERB004950;HERB005392;HERB005485;HERB005782;HERB000992;HERB001175;HERB002189;HERB003441;HERB004692;HERB004909;HERB000162	白术;绿豆;芡实;半夏;丹参;瓜蒌;牛蒡子;山药;山茱萸;檀香;天竺黄;吴茱萸;粗叶榕;淡豆豉;核桃仁;羚羊角;肉苁蓉;山麦冬;百部	Rhizoma Atractylodis macrocephalae;Semen Phaseoli Radiati;Semen Euryales;Rhizoma Pinelliae;Radix Salviae liguliobae;Null;Fructus Arctii lappae;Rhizoma Dioscoreae;Fructus Corni;Lignum Santaii Albi;Concretio Silicea Bambusae;Fructus Evodiae;Ficus simplicissima;Semen Sojae Praeparata;Semen Juglandis;Cornu Saigae Tataricae;Herba Cistanches;Radix Liriopes;Radix Stemoe	3.95			104.035	47.2	1.9	NEG	[M-H]-	level1	9.21219e+06	8.65025e+06	1.03641e+07	1.08835e+07	8.19369e+06	8.41844e+06	7.25438e+06	6.98219e+06	7.54546e+06
Nonadecanoic acid	十九烷酸	C19H38O2	646-30-0	ISYWECDDZWTKFF-UHFFFAOYSA-N	C16535	HMDB0000772	12591	Fatty acids	脂肪酸	Fatty Acids and Conjugates	脂肪酸及衍生物	Unsaturated fatty acids	不饱和脂肪酸	HERB002144;HERB004021;HERB000749;HERB000881;HERB001211;HERB001783;HERB003851;HERB004042;HERB004692;HERB004783;HERB005306;HERB007222;HERB000580;HERB000842;HERB002342;HERB003444;HERB004011;HERB004191;HERB004479;HERB004834;HERB007208;HERB007213	含羞草;木瓜;炒苏子;川乌;党参;干地黄;梅花;牡荆子;肉苁蓉;三七;苏子;Null;苍耳子;楮实子;厚朴;灵芝;木鳖子;牛蒡子;羌活;桑叶;紫苏;紫苏子	Mimosa pudica;Fructus Chaenomelis;Fructus Perillae Preparata;Radix Aconiti;Radix Codonopsis pilosulae;Rehmannia glutinosa [Syn. Rehmannia glutinosa f. huechingensis];Flos Mume;Null;Herba Cistanches;Radix Notoginseng;Fructus Perillae;Campsis grandiflora;Fructus Xanthii sibirici;Null;Cortex Magnoliae officilis;Ganoderma Lucidum seu Japonicum;Null;Fructus Arctii lappae;Radix et Rhizoma Notopterygii;…	3.95			297.279	601.9	2.6	NEG	[M-H]-	level1	399999	2.16363e+06	503521	1.8732e+06	690059	1.2187e+06	0	0	0
trans-Vaccenic acid	反异油酸	C18H34O2	693-72-1	UWHZIFQPPBDJPM-BQYQJAHWSA-N	C08367	HMDB0003231	5281127	Fatty acids	脂肪酸	Fatty Acids and Conjugates	脂肪酸及衍生物	Unsaturated fatty acids	不饱和脂肪酸	HERB000307;HERB000182;HERB001896;HERB003837;HERB007208;HERB000484;HERB002044;HERB000186;HERB000445;HERB001164;HERB003364;HERB004029;HERB004092;HERB006262;HERB001321	白芝麻;白附子;功劳木;猫爪草;紫苏;鳖甲;龟板;白果;马利筋;大枣;莲生桂子花;木蝴蝶;南瓜子;叙利亚马利筋;东北刺人参	Sesamum indicum [Syn. Sesamum orientale ];Rhizoma Typhonii;Caulis Mahoniae;Radix Ranunculi Terti;Null;Carapax Trionycis;Plastrum Testudinis;Semen Ginkgo;Null;Fructus Zizyphi Jujubae;Asclepias curassavica;Semen Oroxyli;Semen Cucurbitae moschatae;Asclepias syriaca;Oplopanax elatus	3.95			281.248	572.3	2.6	NEG	[M-H]-	level1	9.95356e+07	1.72547e+08	9.55617e+07	6.41236e+07	8.34766e+07	8.47783e+07	407840	681012	446350
cis-8,11,14-Eicosatrienoic acid	二高- γ -亚麻酸	C20H34O2	135625-06-8	HOBAELRKJCKHQD-QNEBEIHSSA-N	C03242	HMDB0002925	5280581	Fatty acids	脂肪酸	Fatty Acids and Conjugates	脂肪酸及衍生物	Unsaturated fatty acids	不饱和脂肪酸	HERB007208;HERB002785	紫苏;夹竹桃	Null;Nerium indicum	3.95			305.248	560.2	2.5	NEG	[M-H]-	level1	5.3695e+07	1.16235e+08	8.33009e+07	4.49869e+07	5.59209e+07	6.20936e+07	0	0	0
Myristic acid	肉豆蔻酸	C14H28O2	544-63-8	TUNFSRHWOTWDNC-UHFFFAOYSA-N	C06424	HMDB0000806	11005	Fatty acids	脂肪酸	Fatty Acids and Conjugates	脂肪酸及衍生物	Branched fatty acids	支链脂肪酸	HERB005099;HERB000036;HERB000091;HERB000129;HERB000134;HERB000139;HERB000267;HERB000305;HERB000311;HERB000338;HERB000497;HERB000508;HERB000546;HERB000580;HERB000614;HERB000638;HERB000777;HERB000800;HERB000842;HERB000864;HERB000868;HERB000879;HERB000881;HERB000973;HERB000993;HERB001019;HERB001074;HERB001164;HERB001210;HERB001211;HERB001235;HERB001247;HERB001378;HERB001409;HERB001621;HERB001622;HER…	柿叶;矮地茶;按叶;巴豆;巴戟天;八角莲;白芍;白芷;柏子仁;半枝莲;槟榔;薄荷;补骨脂;苍耳子;侧柏叶;柴胡;沉香;赤芍;楮实子;川槿皮;川楝子;川射干;川乌;醋柳果;粗叶悬钩子;大车前;大蓟;大枣;当归;党参;灯心草;地肤子;豆蔻;杜仲;番泻叶;防风;防己;凤仙透骨草;佛手;茯苓;附子;干地黄;干姜;橄榄;高良姜;葛花;功劳木;枸杞子;谷精草;瓜蒌;贯叶金丝桃;广枣;海金沙;海龙;荷花;荷叶;诃子;红花;红参;厚朴;胡椒;化橘红;黄芩;火麻仁;鸡冠子;鸡矢藤;降香;锦灯笼;金莲花;金银花;京大戟;荆芥;荆芥穗;韭菜子;橘核;决明子;苦楝子;苦荞麦;苦杏仁;款冬花;昆布;辣椒;莨菪子;荔枝核;零陵香;灵仙;灵芝;罗汉果;落花生;马鞭草;马齿苋;麻黄;蔓荆子;满山红;毛诃子;猫爪草;猕猴桃根;Null;木蝴蝶;木棉花;墓头回;木香;南瓜子;牛蒡子;牛大力;牛膝;胖大海;炮诃子;枇杷叶;蒲…	Diospyros kaki;Ardisiae japonicae;Eucalyptus globulus;Fructus Crotonis;Null;Null;Radix Paeoniae Alba;Radix Angelicae Dahuricae;Semen Biotae;Herba Scutellariae barbatae;semen arecae;herba Menthae;Psoralea corylifolia;Fructus Xanthii sibirici;Cacumen et Folium Biotae;Radix Bupleuri;Lignum Aquilariae Resitum;Radix Paeoniae Rubra;Null;Null;Fructus Meliae Toosendan;Null;Radix Aconiti;Hippophae rhamnoi…	3.95			227.201	545.7	2.5	NEG	[M-H]-	level1	2.46583e+07	2.34911e+07	2.76993e+07	1.17354e+07	2.05254e+07	1.63479e+07	2.27643e+06	2.56774e+06	2.41244e+06
18alpha-Glycyrrhetinic acid	甘草次酸	C30H46O4	1449-05-4	MPDGHEJMBKOTSU-UHFFFAOYSA-N	/	HMDB0244828	3230	Terpenoids	萜类	Triterpenoids	三萜类	Oleanane triterpenoids	齐墩果烷型三萜	HERB002000;HERB001779;HERB000974;HERB001249;HERB001355;HERB001780;HERB001781;HERB001782;HERB002494;HERB002665;HERB006827;HERB006926;HERB006982;HERB006990;HERB007003	光果甘草;甘草;粗毛甘草;地骨皮;冬瓜皮;甘草节;甘草稍;甘草头;黄甘草;鸡骨草;云南甘草;胀果甘草;炙草;炙甘草;制军炭	Glycyrrhiza glabra;Radix Glycyrrhizae;Glycyrrhiza aspera;Cortex Lycii Radicis;Exocarpium Benincasae;Null;Radix Glycyrrhizae uralensis;Null;Glycyrrhiza kansuensis;Herba Abri;Glycyrrhiza yunnanensis;Glycyrrhiza inflata;Radix Glycyrrhizae Praeparata;Radix Glycyrrhizae Preparata;Null	3.95			469.332	504.1	1.6	NEG	[M-H]-	level1	129248	42026.1	177177	1.15464e+07	1.7893e+07	5.04682e+07	1.80707e+06	1.79645e+06	1.75635e+06
16-Hydroxypalmitic acid	16 -羟基十六烷酸	C16H32O3	506-13-8	UGAGPNKCDRTDHP-UHFFFAOYSA-N	C18218	HMDB0006294	7058075	Fatty acids	脂肪酸	Fatty Acids and Conjugates	脂肪酸及衍生物	Hydroxy fatty acids	羟基脂肪酸	HERB000403;HERB000432;HERB000614	北沙参;蓖麻子;侧柏叶	Radix Glehniae;Semen Ricini;Cacumen et Folium Biotae	3.95			271.227	481.8	2.2	NEG	[M-H]-	level1	2.73239e+07	1.05535e+07	1.68809e+07	9.94378e+06	1.6901e+07	8.78948e+06	0	0	0
Capric acid	癸酸	C10H20O2	334-48-5	GHVNFZFCNZKVNT-UHFFFAOYSA-N	C01571	HMDB0000511	2969	Fatty acids	脂肪酸	Fatty Acids and Conjugates	脂肪酸及衍生物	Branched fatty acids	支链脂肪酸	HERB000592;HERB006023;HERB000879;HERB001210;HERB002472;HERB002700;HERB002993;HERB003072;HERB003164;HERB003658;HERB005286;HERB005877;HERB000197;HERB004021;HERB000497;HERB000508;HERB000973;HERB001626;HERB001749;HERB001783;HERB001952;HERB002194;HERB002962;HERB003437;HERB003528;HERB003676;HERB004321;HERB004472;HERB004479;HERB004694;HERB005148;HERB005259;HERB005659;HERB005689;HERB005742;HERB006505;HER…	草豆蔻;香果脂;川射干;当归;槐花;鸡矢藤;景天三七;君子兰;苦参;麻黄;苏梗;喜树;白花菜子;木瓜;槟榔;薄荷;醋柳果;防己;茯苓;干地黄;瓜蒌;诃子;金银花;灵仙;芦荟;麻牛膝;炮诃子;芡实;羌活;肉桂;双边栝楼;松节;威灵仙;蜗牛;乌梅;椰子瓤;茵陈蒿;鱼腥草;梅花;酸枣;艾叶;巴豆;巴戟天;白芷;侧柏叶;沉香;垂盆草;灯心草;杜仲;防风;桂枝;红花;菊花;苦楝子;凌霄花;罗汉果;葎草;马齿苋;猫爪草;木鳖子;木棉花;青果;桑椹;沙棘;伸筋草;乌药;西河柳;银杏叶;淫羊藿;余甘子;芫荽;紫苏	Alpinia katsumadai;Oleum Linderae;Null;Radix Angelicae sinensis;flos Sophorae;Null;Null;Null;Radix Sophorae flavescentis;Herba Ephedrae;Caulis Perillae Frutescentis;Camptotheca acuminata;Null;Fructus Chaenomelis;semen arecae;herba Menthae;Hippophae rhamnoides;Radix Stephaniae Tetrandrae;Poria;Rehmannia glutinosa [Syn. Rehmannia glutinosa f. huechingensis];Null;Fructus Chebulae;Flos Lonicerae;Radi…	3.95			171.139	478.6	2.2	NEG	[M-H]-	level1	2.7282e+07	8.63531e+06	1.41504e+07	1.55862e+07	1.85109e+07	1.79726e+07	1.27319e+06	4.30613e+06	2.7502e+06
Vanillin	香草醛	C8H8O3	121-33-5	MWOOGOJBHIARFG-UHFFFAOYSA-N	C00755	HMDB0012308	1183	Shikimates and Phenylpropanoids	莽草酸及苯丙酸类	Phenolic acids	酚酸	Cinnamic acids and derivatives	肉桂酸及其衍生物	HERB001219;HERB004401;HERB001754;HERB000090;HERB000162;HERB000323;HERB000338;HERB000497;HERB000638;HERB000767;HERB000775;HERB000868;HERB000879;HERB000887;HERB000903;HERB001032;HERB001074;HERB001101;HERB001198;HERB001210;HERB001235;HERB001309;HERB001713;HERB001729;HERB001852;HERB001876;HERB001952;HERB002052;HERB002483;HERB002640;HERB002957;HERB003039;HERB003070;HERB003091;HERB003127;HERB003136;HER…	倒卵叶蒲公英根;蒲公英;覆盆子;安息香;百部;板蓝根;半枝莲;槟榔;柴胡;车前草;陈皮;川楝子;川射干;川芎;椿皮;大风子;大蓟;大青叶;单叶蔓荆;当归;灯心草;丁香;凤尾草;凤眼草;高良姜;葛花;瓜蒌;鬼箭羽;黄柏;火麻仁;金线草;菊苣;决明子;开口箭;孔石莼;苦地丁;苦楝皮;苦楝子;辣椒;来江藤;Null;连翘;罗汉果;葎草;麻风树;蔓荆子;杧果核;木瓜;木贼;硇砂;牵牛子;荞麦;茄根;肉苁蓉;乳香;三七草;桑白皮;桑叶;砂仁;山茱萸;生姜;石见穿;鼠曲草;苏合香;台湾芙蓉;台湾蒲公英;檀香;天冬;天麻;铁片;威灵仙;吴茱萸叶;西河柳;西黄草;Null;香加皮;香子兰;新疆藁本;玄参;薏苡仁;异株荨麻;银柴胡;茵陈;茵陈蒿;郁金;芫荽;月季花;云南红豆杉	Taraxacum obovatum;Taraxacum mongolicum;Null;Benzoinum;Radix Stemoe;Radix Isatidis seu Baphicacanthi;Herba Scutellariae barbatae;semen arecae;Radix Bupleuri;Herba Plantaginis;Pericarpium Citri Reticulatae;Fructus Meliae Toosendan;Null;Radix chuanxiong；Rhizoma Chuanxiong;Cortex Tooe Sinensis;Null;Herba Cirsii Japonici;Folium Isatidis;Vitex rotundifolia [Syn. Vitex trifollia var. simplicifolia ];Ra…	3.95			151.04	276.8	2.7	NEG	[M-H]-	level1	2.47193e+06	1.5179e+06	2.64531e+06	1.83203e+06	1.78376e+06	2.41227e+06	4.65887e+07	4.90541e+07	4.78459e+07
Pimelic acid	庚二酸	C7H12O4	111-16-0	WLJVNTCWHIRURA-UHFFFAOYSA-N	C02656	HMDB0000857	385	Fatty acids	脂肪酸	Fatty Acids and Conjugates	脂肪酸及衍生物	Dicarboxylic acids	二羧酸类	HERB000312;HERB000432;HERB001153;HERB001931;HERB002627;HERB002830;HERB005036;HERB005076;HERB005281;HERB005368;HERB006206;HERB006310	半边莲;蓖麻子;大叶香薷;钩状胡椒;茴香根;箭紫苏;十大功劳叶;石落子;Null;Null;Null;鸦胆子	Herba Lobeliae Chinensis;Semen Ricini;Mosla dianthera;Null;Foeniculum vulgare;Perilla frutescens var. acuta [Syn. Perilla frutescens var. purpurascens ];Folium Mahoe;Anethum graveolens;Ligusticum scoticum;Orthodon formosanus;Piper nove - hollandae;Fructus Bruceae	3.95			159.066	258.7	2.1	NEG	[M-H]-	level1	1.07854e+07	7.10231e+06	1.93106e+07	1.02878e+07	1.25441e+07	3.9185e+06	1.31338e+07	1.31114e+07	1.16789e+07
3-Hydroxybenzoic acid	3-羟基苯甲酸	C7H6O3	to_check	IJFXRHURBJZNAO-UHFFFAOYSA-N	C00587	HMDB0002466	7420	Shikimates and Phenylpropanoids	莽草酸及苯丙酸类	Phenolic acids (C6-C1)	/	Simple phenolic acids	简单酚酸	HERB003359;HERB004068;HERB003361;HERB003528;HERB004402;HERB005451;HERB005732;HERB006146;HERB006575	连钱草;木贼;连翘;芦荟;蒲黄;天麻;五灵脂;小沙冬青;异株荨麻	Null;Herba Equiseti Hiemalis;Fructus Forsythiae;Aloe;pollen typhae;Gastrodia elata;Trogopterus xanthipes, Pteromys volans;Piptanthus nanus;Urtica dioica	3.95			137.024	254.7	1.9	NEG	[M-H]-	level1	2.64334e+07	2.91287e+07	4.36345e+07	2.88294e+07	6.79718e+07	7.76326e+07	3.16323e+08	3.21152e+08	3.12055e+08
Bullatine B	雪上一枝蒿乙素	C24H39NO6	466-26-2	XRARAKHBJHWUHW-UHFFFAOYSA-N	/	HMDB0242684	120682	Alkaloids	生物碱	Pseudoalkaloids	假生物碱	Terpenoid alkaloids	萜类生物碱	HERB000363;HERB001333;HERB001776;HERB001958;HERB005759;HERB006299;HERB000373;HERB000415;HERB000604;HERB000606	Null;冬虫夏草;附子;瓜叶乌头;乌头;雪上一枝蒿;北豆根;荜茇;草乌;草乌头	Aconitum bullatifolium var. homotrichum [Syn. Aconitum nagarum ];Cordyceps;Radix Aconiti Lateralis;Aconitum hemsleyanum;Aconitum carmichaeli;Aconitum brachypodum;Rhizoma Menispermi;Null;Radix Aconiti Kusnezoffii;Null	3.95			438.284	224.7	2.1	POS	[M+H]+	level1	0	0	0	176276	121006	1.92577e+06	8.02683e+06	7.39305e+06	7.8501e+06
Hydroxytyrosol	羟基酪醇	C8H10O3	10597-60-1	JUUBCHWRXWPFFH-UHFFFAOYSA-N	/	HMDB0005784	82755	Shikimates and Phenylpropanoids	莽草酸及苯丙酸类	Phenylethanoids	苯乙醇类	Phenylethanoids	苯乙醇类	HERB003454;HERB001407;HERB000356;HERB000835;HERB000943;HERB001117;HERB002540;HERB002926;HERB003361;HERB004242;HERB004874;HERB005022;HERB005447;HERB006280;HERB006537	六棱菊;独一味;暴马子;臭梧桐;Null;大血藤;黄连;金莲花;连翘;女贞子;山慈菇;升麻;天葵子;玄参;益母草	Laggera alata;Lamiophlomis rotata [Syn. Phlomis rotata ];Syringa amurensis [Syn. Syringa reticulata var. amurensis ];Folium Clerodentri trichotomi;Mucuna pruriens;Caulis Sargentodoxae;Rhizoma Coptidis;Flos Trollii chinensis;Fructus Forsythiae;Fructus Ligustri lucidi;Pseudobulbus Cremastrae seu Pleiones;Rhizoma Cimicifugae;Radix Semiaquilegiae;Radix Scrophulariae;Herba Leonuri	3.95			153.055	211.7	2	NEG	[M-H]-	level1	111505	0	0	318471	336281	0	8.88264e+06	9.47112e+06	9.16445e+06
Deoxyadenosine	2'-脱氧腺苷	C10H13N5O3	958-09-8	OLXZPDWKRNYJJZ-RRKCRQDMSA-N	C00559	HMDB0000101	13730	Carbohydrates	碳水化合物	Nucleosides	核苷类	Purine nucleos(t)ides	/				3.95			252.109	204.3	1.7	POS	[M+H]+	level1	36715.2	34648.5	189807	0	55428.9	299509	4.62924e+07	4.92081e+07	5.12116e+07
Phloroglucinol	间苯三酚	C6H6O3	108-73-6	QCDYQQDYXPDABM-UHFFFAOYSA-N	C02183	HMDB0013675	359	Polyketides	聚酮	Phloroglucinols	间苯三酚类	Oligomeric phloroglucinols (phlorotannins)	/	HERB002714;HERB000019;HERB002223;HERB003626;HERB004372;HERB006377;HERB006822	鸡血藤;阿拉伯金合欢;黑昆布;吕宋楸毛;苹果;洋葱;云南草蔻	Caulis Millettiae;Acacia arabica;Ecklonia kurome;Mallotus philippinensis;Malus pumila;Allium cepa;Alpinia blepharocalyx	3.95			125.024	108.5	2.2	NEG	[M-H]-	level1	1.48546e+07	8.97908e+06	1.08364e+07	2.28453e+06	1.21289e+07	734959	1.39591e+08	8.39855e+07	8.74421e+07
Succinic Acid	琥珀酸	C4H6O4	110-15-6	KDYFGRWQOYBRFD-UHFFFAOYSA-N	C00042	HMDB0000254	1110	Fatty acids	脂肪酸	Fatty Acids and Conjugates	脂肪酸及衍生物	Dicarboxylic acids	二羧酸类				3.95			117.019	80.1	1.8	NEG	[M-H]-	level1	5.73047e+07	4.66707e+07	1.05567e+08	9.36578e+07	8.72088e+07	8.26053e+07	0	4.32674e+07	0
Raffinose	棉子糖	C18H32O16	512-69-6	MUPFEKGTMRGPLJ-ZQSKZDJDSA-N	C00492	HMDB0003213	439242	Carbohydrates	碳水化合物	Saccharides	糖类	Polysaccharides	多糖类	HERB001288;HERB002904;HERB003478;HERB000129;HERB000134;HERB000161;HERB000229;HERB000325;HERB000338;HERB000449;HERB000450;HERB000452;HERB000453;HERB000454;HERB000455;HERB000766;HERB000767;HERB001783;HERB001797;HERB002119;HERB002242;HERB002926;HERB003070;HERB004004;HERB004387;HERB004609;HERB005034;HERB005118;HERB005455;HERB006901;HERB006904;HERB006908;HERB006981	滇龙胆草;金果揽;龙胆;巴豆;巴戟天;白扁豆;Null;斑蝥;半枝莲;Null;扁豆;扁豆根;扁豆花;扁豆藤;扁豆叶;车前;车前草;干地黄;甘青青兰;海桐皮;黑芝麻;金莲花;决明子;没药;破故纸;人参;十大功劳根;熟地黄;天南星;泽兰;泽兰叶;泽泻;制苍术	Gentiana rigescens;Null;Null;Fructus Crotonis;Null;Semen Lablab Album;Baileya multiradiata;Null;Herba Scutellariae barbatae;Null;Lablab niger;Null;Flos Dolichoris;Null;Null;Plantago asiatica;Herba Plantaginis;Rehmannia glutinosa [Syn. Rehmannia glutinosa f. huechingensis];Herba Dracocephali tangutici;Cortex erythrie;Semen Sesami Nigrum;Flos Trollii chinensis;Semen Cassiae;Resi myrrhae;Fructus Pso…	3.95			503.161	76.6	2	NEG	[M-H]-	level1	1.08467e+06	5.343e+06	1.14117e+06	139350	2.25837e+06	1.56643e+07	8.48371e+07	7.66267e+07	7.84954e+07
2-Aminobutyric acid	L-2-氨基丁酸	C4H9NO2	1492-24-6	QWCKQJZIFLGMSD-VKHMYHEASA-N	C02356	HMDB0000452	80283	Amino acids and Peptides	氨基酸及短肽	Small peptides	小肽	Aminoacids	氨基酸	HERB005162;HERB003144;HERB005820;HERB000330	水飞蓟;苦瓜;西瓜;半夏	Null;Momordica charantia;Citrullus vulgaris [Syn. Citrullus lanatus ];Rhizoma Pinelliae	3.95			102.056	48.4	2.2	NEG	[M-H]-	level1	0	0	0	0	0	0	1.11663e+07	1.0245e+07	1.04329e+07
Sarcosine	肌氨酸	C3H7NO2	107-97-1	FSYKKLYZXJSNPZ-UHFFFAOYSA-N	C00213	HMDB0000271	1088	Amino acids and Peptides	氨基酸及短肽	Small peptides	小肽	Aminoacids	氨基酸	HERB001244;HERB003341;HERB003985;HERB005297	地耳草;鲤鱼;蘑菇;苏木	Herba Hyperici Japonici;Cyprinus carpio;Agaricus campestris;Caesalpinia sappan	3.95			88.0402	46.9	1.9	NEG	[M-H]-	level1	4.88741e+06	2.65073e+06	3.15369e+06	6.54891e+06	3.58934e+06	2.49707e+06	1.44444e+07	1.30702e+07	1.53374e+07
Alanine	丙氨酸	C3H7NO2	56-41-7	QNAYBMKLOCPYGJ-REOHCLBHSA-N	C00041	HMDB0000161	5950	Amino acids and Peptides	氨基酸及短肽	Small peptides	小肽	Aminoacids	氨基酸	HERB000508;HERB001175;HERB001781;HERB002189;HERB002941;HERB003039;HERB003441;HERB003506;HERB003641;HERB004692;HERB004909;HERB005147;HERB005183;HERB000330;HERB000570;HERB001952;HERB004472;HERB004834;HERB005392;HERB006167;HERB000309;HERB001164;HERB001193;HERB004191;HERB004938;HERB004950;HERB005485;HERB000162;HERB000692;HERB000706;HERB000775;HERB000892	薄荷;淡豆豉;甘草稍;核桃仁;金荞麦;菊苣;羚羊角;鹿鞭;马齿苋;肉苁蓉;山麦冬;双孢蘑菇;水牛角;半夏;蚕沙;瓜蒌;芡实;桑叶;檀香;小叶黑柴胡;白术;大枣;丹参;牛蒡子;山药;山茱萸;天竺黄;百部;长角豆;常山;陈皮;垂盆草	herba Menthae;Semen Sojae Praeparata;Radix Glycyrrhizae uralensis;Semen Juglandis;Rhizoma Fagopyri Cymosi;Herba Cichorii;Cornu Saigae Tataricae;Penis Cervi;Herba Portulacae;Herba Cistanches;Radix Liriopes;Agaricus bisporus;Bubalus bubalis;Rhizoma Pinelliae;Null;Null;Semen Euryales;Folium Mori;Lignum Santaii Albi;Bupleurum smithii var. parvifolium;Rhizoma Atractylodis macrocephalae;Fructus Zizyphi…	3.95			88.0402	46.9	1.9	NEG	[M-H]-	level1	4.88741e+06	2.65073e+06	3.15369e+06	6.54891e+06	3.58934e+06	2.49707e+06	1.44444e+07	1.30702e+07	1.53374e+07
Homoserine	L-高丝氨酸	C4H9NO3	672-15-1	UKAUYVFTDYCKQA-VKHMYHEASA-N	C00263	HMDB0000719	12647	Amino acids and Peptides	氨基酸及短肽	Small peptides	小肽	Aminoacids	氨基酸	HERB001901;HERB001985;HERB002534	枸骨叶;贯众;黄精	Null;Rhizoma Dryopteris crassirhizomae;Rhizoma Polygoti	3.95			118.051	46.1	2.1	NEG	[M-H]-	level1	1.89807e+07	1.99636e+07	2.09084e+07	1.82457e+07	1.3501e+07	1.36563e+07	1.84902e+07	1.79612e+07	1.90236e+07
L-Histidine	组氨酸	C6H9N3O2	71-00-1	HNDVDQJCIGZPNO-YFKPBYRVSA-N	C00135	HMDB0000177	6274	Amino acids and Peptides	氨基酸及短肽	Small peptides	小肽	Aminoacids	氨基酸	HERB000309;HERB000330;HERB001193;HERB001952;HERB004191;HERB004472;HERB004938;HERB004950;HERB005392;HERB005485;HERB005564	白术;半夏;丹参;瓜蒌;牛蒡子;芡实;山药;山茱萸;檀香;天竺黄;土茯苓	Rhizoma Atractylodis macrocephalae;Rhizoma Pinelliae;Radix Salviae liguliobae;Null;Fructus Arctii lappae;Semen Euryales;Rhizoma Dioscoreae;Fructus Corni;Lignum Santaii Albi;Concretio Silicea Bambusae;Rhizoma Smilacis Glabrae	3.95			154.062	44.9	2.2	NEG	[M-H]-	level1	7.82723e+06	9.22311e+06	7.72109e+06	5.98691e+06	5.23138e+06	3.39051e+06	2.99585e+06	3.5723e+06	2.97106e+06
Royal jelly acid	10－羟基－2－癸烯酸	C10H18O3	14113-05-4	QHBZHVUGQROELI-SOFGYWHQSA-N	/	HMDB0244269	/	Fatty acids	脂肪酸	Fatty Acids and Conjugates	脂肪酸及衍生物	Hydroxy fatty acids	羟基脂肪酸	HERB001712;HERB001705	Null;蜂胶	Apis cerana;Apis mellifera ligustica	3.95			185.118	346.3	2.2	NEG	[M-H]-	level1	1.00271e+07	1.60072e+06	2.47034e+06	6.55042e+06	9.55163e+06	5.14242e+06	3.27448e+07	3.89073e+07	3.79231e+07
5-hydroxy-2-(4-hydroxyphenyl)-7-[(2S,3R,4S,5S,6R)-3,4,5-trihydroxy-6-(hydroxymethyl)tetrahydropyran-2-yl]oxy-chroman-4-one	柚皮素-7-O-葡萄糖苷	C21H22O10	529-55-5	DLIKSSGEMUFQOK-RGHIGTIISA-N	/	/	9910767	Shikimates and Phenylpropanoids	莽草酸及苯丙酸类	Flavonoids	黄酮类	Flavanones	黄烷酮	HERB005272;HERB000074;HERB000508;HERB001616;HERB001709;HERB001942;HERB002000;HERB003288;HERB003744;HERB003821;HERB003946;HERB004029;HERB004392;HERB005402;HERB005663;HERB006680	松针;安哥拉紫檀;薄荷;番茄;风轮菜;骨碎补;光果甘草;雷公藤;Null;猫眼草;Null;木蝴蝶;Null;桃;Null;油柑叶	Folium Pini;Null;herba Menthae;Lycopersicon esculentum;Clinopodium chinense;Rhizoma Dryriae;Glycyrrhiza glabra;radix tripterygii wilfordii;Miscanthus sinensis;Null;Dalbergia miscolobium;Semen Oroxyli;Prunus puddun;Prunus persica;Prunus verecunda;Phyllanthus emblica	3.95			433.113	290.7	2.6	NEG	[M-H]-	level1	286858	829386	480109	2.78358e+06	2.73007e+06	2.50936e+06	5.53608e+07	5.72311e+07	5.65729e+07
Fuziline	附子灵	C24H39NO7		FPECZWKKKKZPPP-JIHBGUTISA-N	/	/	157773	Alkaloids	生物碱	Pseudoalkaloids	假生物碱	Terpenoid alkaloids	萜类生物碱	HERB001776;HERB005759;HERB007052;HERB000881;HERB001713;HERB002087	附子;乌头;Null;川乌;凤尾草;海风藤	Radix Aconiti Lateralis;Aconitum carmichaeli;Aconitum carmichaeli cv;Radix Aconiti;Herba Pteridis multifidae;Caulis Piperis Kadsurae；Caulis Piperis futokadsurae	3.95			454.279	222.6	1.8	POS	[M+H]+	level1	0	0	0	132393	0	4.45961e+06	4.76421e+08	4.86559e+08	4.71714e+08
3,5-dimethoxy-4-[(2S,3R,4S,5S,6R)-3,4,5-trihydroxy-6-(hydroxymethyl)tetrahydropyran-2-yl]oxy-benzoic acid	葡糖紫丁香酸	C15H20O10	33228-65-8	BLKMDORKRDACEI-OVKLUEDNSA-N	/	/	10383888	Shikimates and Phenylpropanoids	莽草酸及苯丙酸类	Phenolic acids	酚酸	Simple phenolic acids	简单酚酸	HERB002714;HERB003384;HERB003447;HERB004115;HERB004129;HERB004592	鸡血藤;两面针;柳穿鱼;南天竹子;闹羊花;雀梅藤	Caulis Millettiae;Radix Zanthoxyli;Linaria vulgaris;Nandina domestica;Flos Rhododendri Mollis;Sageretia theezans [Syn. Sageretia thea ]	3.95			359.098	212.9	1.4	NEG	[M-H]-	level1	2.44934e+06	2.9406e+06	1.04972e+07	2.70648e+06	271338	1.85054e+06	6.14386e+07	8.58652e+07	2.45394e+07
Deoxycholic acid	脱氧胆酸	C24H40O4	83-44-3	KXGVEGMKQFWNSR-LLQZFEROSA-N	C04483	HMDB0000626	222528	Terpenoids	萜类	Steroids	甾体	Cholane steroids	胆烷	HERB003395;HERB004201;HERB004766;HERB006240	蓼大青叶;牛黄;三尖杉;熊胆	Folium Polygoni Tinctorii;Calculus Bovis;Cephalotaxus fortunei;Selenarctos thibetanus, Ursus arctos	3.94			391.284	471.6	2.7	NEG	[M-H]-	level1	1.3562e+08	8.39308e+07	1.72571e+08	1.81977e+07	7.04214e+07	9.50834e+07	0	0	0
Leucine	亮氨酸	C6H13NO2	61-90-5	ROHFNLRQFUQHCH-YFKPBYRVSA-N	C00123, C16439	HMDB0062203, HMDB0000687	6106	Amino acids and Peptides	氨基酸及短肽	Small peptides	小肽	Aminoacids	氨基酸	HERB004950;HERB000992;HERB001175;HERB002044;HERB002045;HERB002189;HERB003441;HERB004488;HERB004692;HERB004864;HERB005015;HERB005390;HERB005706;HERB006048;HERB006568;HERB006616;HERB006993;HERB000706;HERB000775;HERB000892;HERB000330;HERB001164;HERB001193;HERB001952;HERB004191;HERB004938;HERB005392	山茱萸;粗叶榕;淡豆豉;龟板;龟板胶;核桃仁;羚羊角;荞麦;肉苁蓉;沙苑子;胜红蓟;太子参;蜈蚣;相思子;薏苡仁;银耳;制龟板;常山;陈皮;垂盆草;半夏;大枣;丹参;瓜蒌;牛蒡子;山药;檀香	Fructus Corni;Ficus simplicissima;Semen Sojae Praeparata;Plastrum Testudinis;Colla carapacis et plastri testudinis;Semen Juglandis;Cornu Saigae Tataricae;Fagopyrum esculentum;Herba Cistanches;Semen Astragali Complati;Ageratum conyzoides;Radix Pseudostellariae;Scolopendra subspinipes mutilans;Null;semen coicis;Tremlla fuciformis;Plastrum Testudinis Praparata;Radix Dichroae;Pericarpium Citri Reticu…	3.94			130.087	71.5	2.1	NEG	[M-H]-	level1	1.18664e+08	1.23424e+08	1.14217e+08	9.26715e+07	1.07713e+08	8.40691e+07	2.47987e+08	2.60119e+08	2.72862e+08
D-Serine	D-丝氨酸	C3H7NO3	312-84-5	MTCFGRXMJLQNBG-UWTATZPHSA-N	C00740	HMDB0003406	71077	Amino acids and Peptides	氨基酸及短肽	Small peptides	小肽	Aminoacids	氨基酸	HERB000309;HERB003618;HERB004472;HERB000330;HERB001193;HERB001952;HERB004191;HERB004938;HERB004950;HERB005392;HERB005485;HERB005782;HERB000992;HERB001175;HERB002189;HERB003441;HERB004692;HERB004909;HERB000162	白术;绿豆;芡实;半夏;丹参;瓜蒌;牛蒡子;山药;山茱萸;檀香;天竺黄;吴茱萸;粗叶榕;淡豆豉;核桃仁;羚羊角;肉苁蓉;山麦冬;百部	Rhizoma Atractylodis macrocephalae;Semen Phaseoli Radiati;Semen Euryales;Rhizoma Pinelliae;Radix Salviae liguliobae;Null;Fructus Arctii lappae;Rhizoma Dioscoreae;Fructus Corni;Lignum Santaii Albi;Concretio Silicea Bambusae;Fructus Evodiae;Ficus simplicissima;Semen Sojae Praeparata;Semen Juglandis;Cornu Saigae Tataricae;Herba Cistanches;Radix Liriopes;Radix Stemoe	3.94			104.035	47.2	1.9	NEG	[M-H]-	level1	9.21219e+06	8.65025e+06	1.03641e+07	1.08835e+07	8.19369e+06	8.41844e+06	7.25438e+06	6.98219e+06	7.54546e+06
Oleic acid	油酸	C18H34O2	112-80-1	ZQPPMHVWECSIRJ-KTKRTIGZSA-N	C00712	HMDB0000207	445639	Fatty acids	脂肪酸	Fatty Acids and Conjugates	脂肪酸及衍生物	Unsaturated fatty acids	不饱和脂肪酸	HERB003018;HERB001022;HERB000484;HERB000868;HERB002044;HERB003091;HERB004407;HERB004971;HERB005338;HERB002040;HERB003072;HERB001232;HERB002399;HERB005059;HERB006326;HERB006280;HERB000129;HERB000134;HERB000161;HERB000182;HERB000185;HERB000186;HERB000253;HERB000276;HERB000277;HERB000278;HERB000285;HERB000305;HERB000311;HERB000325;HERB000330;HERB000338;HERB000377;HERB000418;HERB000432;HERB000497;HER…	橘白;大丁草;鳖甲;川楝子;龟板;开口箭;葡萄;蛇床子;锁阳;广枣;君子兰;灯笼草;胡桃叶;石见穿;亚麻子;玄参;巴豆;巴戟天;白扁豆;白附子;白鬼笔;白果;白木香;白苏梗;白苏叶;白苏子;白薇;白芷;柏子仁;斑蝥;半夏;半枝莲;北非雪松;荜澄茄;蓖麻子;槟榔;苍耳子;草豆蔻;侧柏叶;柴胡;炒苏子;车前草;沉香;赤芍;茺蔚子;楮实子;川芎;葱白;大蓟;大枣;丹参;倒扣草;灯心草;地肤子;地骨皮;地锦草;冬虫夏草;冬葵果;番泻叶;防风;防己;榧子;分心木;凤仙透骨草;佛手;茯苓;干姜;橄榄;甘松;高良姜;枸骨叶;谷精草;瓜蒌;桂枝;海红豆;海金沙;核桃仁;诃子;黑豆;黑芝麻;黑子梨果寄生;红花;胡椒;花椒;化香树果;槐角;鲩鱼;黄柏;火麻仁;荠菜;鸡冠子;绞股蓝;芥子;锦灯笼;金莲花;金樱子;韭菜子;橘核;菊苣;决明子;苦楝子;苦荞麦;苦杏仁;昆布;辣椒;莨菪子;荔枝核;龙葵;鹿鞭;芦荟;…	Null;Gerbera anandria [Syn. Leibnitzia anandria ];Carapax Trionycis;Fructus Meliae Toosendan;Plastrum Testudinis;Tupistra chinensis;Fructus Syzygii;Fructus Cnidii;Cynomorium songaricum;Fructus Choerospondiatis;Null;Physalis peruviana;Juglans regia;Null;Semen Lini;Radix Scrophulariae;Fructus Crotonis;Null;Semen Lablab Album;Rhizoma Typhonii;Phallus impudicus;Semen Ginkgo;Aquilaria sinensis;Null;Pe…	3.94			281.248	572.3	2.6	NEG	[M-H]-	level1	9.95356e+07	1.72547e+08	9.55617e+07	6.41236e+07	8.34766e+07	8.47783e+07	407840	681012	446350
beta-Alanine	β-丙氨酸	C3H7NO2	107-95-9	UCMIRNVEIXFBKS-UHFFFAOYSA-N	C00099	HMDB0000056	239	Amino acids and Peptides	氨基酸及短肽	Small peptides	小肽	Aminoacids	氨基酸	HERB001185;HERB001186;HERB001235	丹吉尔鸢尾;丹吉尔鸢尾;灯心草	Iris tingitana;Null;Medulla Junci	3.94			88.0402	46.9	1.9	NEG	[M-H]-	level1	4.88741e+06	2.65073e+06	3.15369e+06	6.54891e+06	3.58934e+06	2.49707e+06	1.44444e+07	1.30702e+07	1.53374e+07
Pentadecanoic acid	十五烷酸	C15H30O2	1002-84-2	WQEPLUUGTLDZJY-UHFFFAOYSA-N	C16537	HMDB0000826	13849	Fatty acids	脂肪酸	Fatty Acids and Conjugates	脂肪酸及衍生物	Branched fatty acids	支链脂肪酸	HERB004021;HERB006173;HERB001395;HERB004102;HERB000036;HERB000134;HERB000267;HERB000305;HERB000323;HERB000330;HERB000497;HERB000580;HERB000638;HERB000777;HERB000800;HERB000842;HERB001211;HERB001360;HERB001622;HERB001787;HERB001876;HERB001915;HERB001938;HERB002276;HERB002319;HERB002342;HERB002365;HERB002428;HERB002483;HERB003004;HERB003192;HERB003232;HERB003431;HERB003444;HERB003582;HERB003648;HER…	木瓜;小叶九里香;独角莲;南沙参;矮地茶;巴戟天;白芍;白芷;板蓝根;半夏;槟榔;苍耳子;柴胡;沉香;赤芍;楮实子;党参;冬葵果;防风;干姜;葛花;枸杞子;谷精草;红花;红参;厚朴;虎耳草;化橘红;黄柏;韭菜子;款冬花;辣椒;零陵香;灵芝;罗汉果;马兜铃;麻黄;木鳖子;木蝴蝶;木棉花;南瓜子;牛蒡子;羌活;人参;桑白皮;沙苑子;伸筋草;升麻;使君子;熟地黄;檀香;天葵子;天南星;威灵仙;无花果;乌药;西瓜;西河柳;西红花;细辛;仙茅;香加皮;小茴香;薤白;徐长卿;银杏叶;玉竹;芫荽;月季花;肿节风;紫苏	Fructus Chaenomelis;Murraya paniculata var. exotica;Null;Radix Adenophorae;Ardisiae japonicae;Null;Radix Paeoniae Alba;Radix Angelicae Dahuricae;Radix Isatidis seu Baphicacanthi;Rhizoma Pinelliae;semen arecae;Fructus Xanthii sibirici;Radix Bupleuri;Lignum Aquilariae Resitum;Radix Paeoniae Rubra;Null;Radix Codonopsis pilosulae;Fructus Malvae;Radix Saposhnikoviae divaricatae;Rhizoma Zingiberis;flos…	3.94			241.217	558.7	2.1	NEG	[M-H]-	level1	2.48353e+07	3.90112e+07	3.67354e+07	2.33504e+07	2.65458e+07	2.56024e+07	640351	753167	768528
Linoleic acid	亚油酸	C18H32O2	60-33-3	OYHQOLUKZRVURQ-HZJYTTRNSA-N	C01595	HMDB0000673	5280450	Fatty acids	脂肪酸	Fatty Acids and Conjugates	脂肪酸及衍生物	Unsaturated fatty acids	不饱和脂肪酸	HERB003586;HERB006042;HERB000066;HERB000091;HERB000197;HERB000377;HERB000749;HERB000767;HERB000850;HERB000887;HERB001309;HERB001361;HERB001621;HERB001626;HERB001719;HERB001749;HERB001776;HERB001788;HERB002040;HERB002092;HERB002094;HERB002168;HERB002189;HERB002194;HERB002625;HERB002727;HERB002993;HERB003018;HERB003160;HERB003263;HERB003437;HERB003482;HERB003535;HERB003653;HERB003658;HERB003715;HER…	落花生;向日葵籽;艾叶;按叶;白花菜子;北非雪松;炒苏子;车前草;川赤芍;川芎;丁香;冬葵子;番泻叶;防己;凤仙透骨草;茯苓;附子;橄榄;广枣;海红豆;海金沙;荷花;核桃仁;诃子;茴香;鸡子黄;景天三七;橘白;苦荞麦;狼把草;灵仙;龙葵;路路通;麻风树;麻黄;麦芽;蔓荆子;木瓜;木蝴蝶;南瓜子;炮诃子;葡萄;七叶树;千金子;千日红;羌活;荞麦;苘麻子;日本当归;肉桂;三分三;桑椹;山楂叶;十大功劳叶;柿叶;树舌;水飞蓟;水红花子;苏梗;苏子;桃仁;桃枝;桐油;土茯苓;威灵仙;Null;乌梅;西川芎;犀角;香橼;玄参;鸦胆子;亚洲文殊兰;Null;樟树皮;榛蘑;鳖甲;地肤子;分心木;龟板;开口箭;三尖杉;酸枣;太白楤木;紫锥花;杨梅核仁;侧柏叶;地骨皮;瓜蒌;梅花;白兰花;红毛五加皮;太子参;云南石梓;白鹤乌头;巴豆;巴戟天;白扁豆;白附子;白芷;柏子仁;板蓝根;斑蝥;半夏;北沙参;荜澄茄…	Arachis hypogaea;Helianthus annuus;Folium Artemisiae Argyi;Eucalyptus globulus;Null;Cedrus atlantica;Fructus Perillae Preparata;Herba Plantaginis;Paeonia veitchii;Radix chuanxiong；Rhizoma Chuanxiong;Flos Caryophylli;Semen Malvae verticillatae;Folium Sene;Radix Stephaniae Tetrandrae;Herba Speranskiae tuberculatae;Poria;Radix Aconiti Lateralis;Brassica oleracea var. capitata;Fructus Choerospondiati…	3.94			279.232	554.1	3.1	NEG	[M-H]-	level1	4.90924e+08	5.98858e+08	5.32128e+08	4.07416e+08	4.39133e+08	4.48379e+08	697169	2.28719e+06	1.45419e+06
Docosapentaenoic acid (DPA)	二十二碳五烯酸	C22H34O2	2234-74-4	YUFFSWGQGVEMMI-JLNKQSITSA-N	C16513	HMDB0006528	5497182	Fatty acids	脂肪酸	Fatty Acids and Conjugates	脂肪酸及衍生物	Unsaturated fatty acids	不饱和脂肪酸	HERB000409;HERB002110;HERB005033;HERB005762	北五味子;海人草;石莼;五味子	Null;Digenea simplex;Ulva lactuca;Schisandra chinensis	3.94			329.248	550.6	2.4	NEG	[M-H]-	level1	2.26781e+07	5.44941e+07	3.14435e+07	1.72566e+07	2.62705e+07	3.03065e+07	0	27151.5	0
alpha-Linolenic acid	亚麻酸	C18H30O2	463-40-1	DTOSIQBPPRVQHS-PDBXOOCHSA-N	C06427	HMDB0001388	5280934	Fatty acids	脂肪酸	Fatty Acids and Conjugates	脂肪酸及衍生物	Unsaturated fatty acids	不饱和脂肪酸	HERB000066;HERB000091;HERB000129;HERB000139;HERB000230;HERB000278;HERB000311;HERB000323;HERB000329;HERB000330;HERB000403;HERB000418;HERB000472;HERB000580;HERB000594;HERB000638;HERB000767;HERB000822;HERB000842;HERB000868;HERB000973;HERB001101;HERB001249;HERB001254;HERB001309;HERB001333;HERB001357;HERB001360;HERB001409;HERB001610;HERB001621;HERB001719;HERB001749;HERB001758;HERB001787;HERB001788;HER…	艾叶;按叶;巴豆;八角莲;白兰根;白苏子;柏子仁;板蓝根;斑纹芦荟;半夏;北沙参;荜澄茄;萹蓄;苍耳子;草果;柴胡;车前草;茺蔚子;楮实子;川楝子;醋柳果;大青叶;地骨皮;地锦草;丁香;冬虫夏草;冬瓜子;冬葵果;杜仲;翻白草;番泻叶;凤仙透骨草;茯苓;浮萍;干姜;橄榄;橄榄核;橄榄仁;枸杞根皮;瓜蒌;广枣;海金沙;核桃仁;黑豆;黑子梨果寄生;红花;槐花;槐角;鲩鱼;黄芪;火麻仁;鸡冠子;鸡矢藤;鸡子黄;芥子;金樱子;荆芥;荆芥穗;景天三七;韭菜子;苦荞麦;苦杏仁;昆布;辣椒;莱菔子;零陵香;马齿苋;麻黄;马尾莲;蔓荆子;猫爪草;蒙古黄芪;木蝴蝶;南瓜子;牛蒡子;蒲公英;葡萄;千金子;牵牛子;秦皮;肉桂;桑椹;桑叶;沙棘;沙苑子;山楂;生姜;十大功劳叶;柿蒂;柿叶;双边栝楼;水飞蓟;松子仁;娑罗子;天花粉;天南星;葶苈子;桐油;瓦松;王不留行;无花果;无患子;五加皮;西河柳;西洋参;香加皮…	Folium Artemisiae Argyi;Eucalyptus globulus;Fructus Crotonis;Null;Null;Perilla frutescens;Semen Biotae;Radix Isatidis seu Baphicacanthi;Aloe vera var. chinensis;Rhizoma Pinelliae;Radix Glehniae;Null;Herba Polygoni Avicularis;Fructus Xanthii sibirici;Fructus tsaoko;Radix Bupleuri;Herba Plantaginis;Fructus Leonuri;Null;Fructus Meliae Toosendan;Hippophae rhamnoides;Folium Isatidis;Cortex Lycii Radic…	3.94			277.216	536.6	3	NEG	[M-H]-	level1	2.4653e+08	4.10491e+08	3.02042e+08	8.74862e+07	1.48105e+08	1.54753e+08	1.37845e+06	1.40864e+06	1.40346e+06
Taurodeoxycholic acid	牛磺去氧胆酸	C26H45NO6S	516-50-7	AWDRATDZQPNJFN-VAYUFCLWSA-N	C05463	HMDB0000896	2733768	Terpenoids	萜类	Steroids	甾体	Cholane steroids	胆烷	HERB004201;HERB006240	牛黄;熊胆	Calculus Bovis;Selenarctos thibetanus, Ursus arctos	3.94			498.288	524.5	2.6	NEG	[M-H]-	level1	1.21468e+06	1.33942e+06	849533	9.86308e+06	2.21589e+06	1.77527e+06	0	0	0
Stearidonic acid	硬脂四烯酸	C18H28O2	20290-75-9	JIWBIWFOSCKQMA-LTKCOYKYSA-N	C16300	HMDB0006547	5312508	Fatty acids	脂肪酸	Fatty Acids and Conjugates	脂肪酸及衍生物	Unsaturated fatty acids	不饱和脂肪酸	HERB003210;HERB006784	昆布;芫荽	Thallus Lamiriae;Null	3.94			275.201	521.6	2.5	NEG	[M-H]-	level1	8.15177e+06	1.28509e+07	9.93374e+06	2.34434e+06	3.26585e+06	5.32833e+06	0	32114.4	22828.5
Dodecanoic acid	月桂酸	C12H24O2	143-07-7	POULHZVOKOAJMA-UHFFFAOYSA-N	C02679	HMDB0000638	3893	Fatty acids	脂肪酸	Fatty Acids and Conjugates	脂肪酸及衍生物	Branched fatty acids	支链脂肪酸	HERB004518;HERB001037;HERB001765;HERB002168;HERB002993;HERB003027;HERB003648;HERB003658;HERB003851;HERB004021;HERB004766;HERB005286;HERB005318;HERB005710;HERB005742;HERB005820;HERB006335;HERB006656;HERB006844;HERB000592;HERB002713;HERB006023;HERB000036;HERB000129;HERB000134;HERB000139;HERB000230;HERB000276;HERB000277;HERB000278;HERB000284;HERB000311;HERB000329;HERB000338;HERB000417;HERB000472;HER…	青风藤;大果大戟;茯神;荷花;景天三七;橘核;马兜铃;麻黄;梅花;木瓜;三尖杉;苏梗;酸枣;无花果;乌梅;西瓜;鸭跖草;樱桃番茄;云南石梓;草豆蔻;积雪草;香果脂;矮地茶;巴豆;巴戟天;八角莲;白兰根;白苏梗;白苏叶;白苏子;白土苓;柏子仁;斑纹芦荟;半枝莲;毕澄茄;萹蓄;槟榔;薄荷;苍耳子;草果;侧柏叶;柴胡;陈皮;沉香;赤芍;茺蔚子;楮实子;川槿皮;川乌;醋柳果;党参;灯心草;钓樟根皮;丁公藤;防风;防己;佛手;茯苓;干地黄;干姜;橄榄;橄榄核;橄榄仁;功劳木;枸骨叶;枸杞子;瓜蒌;贯叶金丝桃;鬼针草;核桃仁;诃子;诃子核;诃子叶;红花;胡椒;槐花;鸡冠子;鸡矢藤;姜黄;金莲花;金银花;苦参;苦参实;苦杏仁;连钱草;零陵香;凌霄花;灵芝;鹿鞭;芦荟;罗汉果;马齿苋;Null;麦芽;满山红;木蝴蝶;木棉花;牛蒡子;牛大力;炮诃子;蒲黄;羌活;青木香;青皮;乳香;三七;桑白皮;桑叶;沙棘…	Null;Euphorbia wallichii;Poria;Null;Null;Semen Citri Reticulatae;Fructus Aristolochiae;Herba Ephedrae;Flos Mume;Fructus Chaenomelis;Cephalotaxus fortunei;Caulis Perillae Frutescentis;Ziziphus jujuba var. spinosa;Ficus carica;Fructus Mume;Citrullus vulgaris [Syn. Citrullus lanatus ];Herba Commelie;Lycopersicon esculentum var. cerasiforme;Gmelina arborea;Alpinia katsumadai;herba centellae;Oleum Lin…	3.94			199.17	515	2.4	NEG	[M-H]-	level1	1.0497e+07	5.16323e+06	8.57239e+06	686240	2.33666e+06	8.51472e+06	965689	2.57401e+06	1.26405e+06
beta-Muricholic acid	beta-鼠胆酸	C24H40O5	2393-59-1	DKPMWHFRUGMUKF-CRKPLTDNSA-N	C17726	HMDB0000415	5283853	Terpenoids	萜类	Steroids	甾体	Cholane steroids	胆烷	HERB003844;HERB007098	Null;Null	Hymenoclea salsola;Sus scrofa domestica	3.94			407.279	407	2.7	NEG	[M-H]-	level1	1.56774e+08	8.93444e+07	2.1401e+08	5.7523e+07	1.46551e+08	1.46022e+08	0	0	0
Dodecanedioic acid	十二烷二酸	C12H22O4	693-23-2	TVIDDXQYHWJXFK-UHFFFAOYSA-N	C02678	HMDB0000623	12736	Fatty acids	脂肪酸	Fatty Acids and Conjugates	脂肪酸及衍生物	Dicarboxylic acids	二羧酸类				3.94			211.133	398.2	1.8	NEG	[M-H2O-H]-	level1	5.27631e+06	1.12194e+06	4.66335e+06	5.6083e+06	1.53458e+07	1.54798e+06	3.19428e+06	3.34499e+06	3.53876e+06
7-[(E)-6,7-dihydroxy-3,7-dimethyl-oct-2-enoxy]chromen-2-one	(R)-Marmin（香豆素）	C19H24O5	/	QYYKWTUUCOTGNS-JLHYYAGUSA-N	/	/	5964600	Shikimates and Phenylpropanoids	莽草酸及苯丙酸类	Coumarins	香豆素类	Simple coumarins	简单香豆素类	HERB002428;HERB007004	化橘红;枳壳	Exocarpium Citri grandis;Fructus Aurantii	3.94			331.154	358.4	1.8	NEG	[M-H]-	level1	186540	28585.8	59353.4	561073	187034	1.04723e+06	2.62745e+07	2.00147e+07	2.97749e+07
Violanthin	三色堇黄苷	C27H30O14	40581-17-7	MVOUGOXRXQDXDC-RSPRXDBDSA-N	C10196	HMDB0302837	442665	Shikimates and Phenylpropanoids	莽草酸及苯丙酸类	Flavonoids	黄酮类	Flavones	黄酮类	HERB000553;HERB001779;HERB002494;HERB003715;HERB004791	布渣叶;甘草;黄甘草;麦芽;三色堇	Null;Radix Glycyrrhizae;Glycyrrhiza kansuensis;Fructus Hordei Germitus;Viola tricolor	3.94			577.156	290	0.7	NEG	[M-H]-	level1	40491.3	0	217755	176123	455169	9.65502e+06	4.62102e+07	4.97733e+07	4.8069e+07
Dihydroferulic acid	3 - ( 4 -羟基- 3 -甲氧基苯基)丙酸	C10H12O4	1135-23-5	BOLQJTPHPSDZHR-UHFFFAOYSA-N	/	HMDB0062121	14340	Shikimates and Phenylpropanoids	莽草酸及苯丙酸类	/	/	/	/	HERB005390;HERB006585;HERB001251;HERB004822	太子参;银柴胡;地黄;桑白皮	Radix Pseudostellariae;Radix Stellariae;Null;Null	3.94			195.066	284.7	2.2	NEG	[M-H]-	level1	1.02204e+07	5.73041e+06	1.10641e+07	5.00812e+06	1.12694e+07	4.24584e+06	1.28191e+07	1.24285e+07	1.19671e+07
Caffeic acid	咖啡酸	C9H8O4	501-16-6	QAIPRVGONGVQAS-DUXPYHPUSA-N	C01481	HMDB0001964	689043	Shikimates and Phenylpropanoids	莽草酸及苯丙酸类	Phenylpropanoids	苯丙素	Cinnamic acids and derivatives	肉桂酸及其衍生物	HERB001407;HERB000066;HERB000081;HERB000134;HERB000143;HERB000201;HERB000244;HERB000246;HERB000311;HERB000323;HERB000330;HERB000403;HERB000410;HERB000472;HERB000508;HERB000580;HERB000588;HERB000697;HERB000755;HERB000767;HERB000771;HERB000774;HERB000849;HERB000870;HERB000884;HERB000887;HERB001076;HERB001165;HERB001171;HERB001193;HERB001219;HERB001305;HERB001403;HERB001409;HERB001410;HERB001610;HER…	独一味;艾叶;Null;巴戟天;菝葜;白花甘西鼠尾草;白茅根;白毛藤;柏子仁;板蓝根;半夏;北沙参;Null;萹蓄;薄荷;苍耳子;草苁蓉;长毛风毛菊;朝鲜蓟;车前草;车桑子叶;陈蒿;川贝母;川木通;穿心莲;川芎;大蓟;大皂荚;玳玳花;丹参;倒卵叶蒲公英根;丁公藤;Null;杜仲;杜仲叶;翻白草;蜂斗菜;蜂房;蜂胶;凤尾草;甘青青兰;甘西鼠尾草;高贵春黄菊;革叶猕猴桃;枸杞子;骨碎补;贯叶金丝桃;鬼箭羽;海金沙;含羞草;荷花;红花;红芪;虎耳草;胡黄连;槲寄生;花白蜡树;华钩藤;华南猕猴桃;黄褐毛忍冬;黄花败酱;鸡矢藤;积雪草;箭紫苏叶;金沸草;金华猕猴桃;金毛狗;金荞麦;金银花;金盏菊花;荆芥;京梨猕猴桃;菊花;菊苣;卷柏;苦蒿;块茎糙苏;款冬花;阔叶猕猴桃;莱阳梨清膏;梨皮;连钱草;连翘;路边青;芦根;庐山石韦;落叶松也金丝桃;绿绒蒿;马齿苋;马钱子;杧果核;毛地黄;毛花猕猴桃;毛曼陀…	Lamiophlomis rotata [Syn. Phlomis rotata ];Folium Artemisiae Argyi;Aralia subcapitata;Null;Null;Null;Imperata cylindrica var. major;Null;Semen Biotae;Radix Isatidis seu Baphicacanthi;Rhizoma Pinelliae;Radix Glehniae;Scrophularia buergeriana;Herba Polygoni Avicularis;herba Menthae;Fructus Xanthii sibirici;Null;Saussurea superba [Syn. Saussurea hieracioides ];Carlina acaulis;Herba Plantaginis;Dodon…	3.94			179.035	266.9	2	NEG	[M-H]-	level1	0	168191	2.30849e+06	2.27516e+06	864076	1.96038e+07	4.76599e+08	4.85511e+08	4.81203e+08
2-Hydroxyhexanoic acid	2 -羟基己酸	C6H12O3	6064-63-7	NYHNVHGFPZAZGA-UHFFFAOYSA-N	/	HMDB0001624	99824	Fatty acids	脂肪酸	Fatty Acids and Conjugates	脂肪酸及衍生物	Hydroxy fatty acids	羟基脂肪酸				3.94			131.071	265.1	2.3	NEG	[M-H]-	level1	1.53704e+07	2.07415e+07	2.89243e+07	1.04535e+07	2.06926e+07	3.75089e+07	1.17986e+08	1.20091e+08	1.22551e+08
Chlorogenic acid	绿原酸	C16H18O9	327-97-9	CWVRJTMFETXNAD-JUHZACGLSA-N	C00852	HMDB0003164	1794427	Shikimates and Phenylpropanoids	莽草酸及苯丙酸类	Phenylpropanoids (C6-C3)	/	Cinnamic acids and derivatives	肉桂酸及其衍生物	HERB000242;HERB001901;HERB002309;HERB002713;HERB002896;HERB002962;HERB003031;HERB004520;HERB006471;HERB000580;HERB007006;HERB002035;HERB006040;HERB006041;HERB006122;HERB005483;HERB000244;HERB001981;HERB002483;HERB002490;HERB003454;HERB004832;HERB006470;HERB000858;HERB001171;HERB001409;HERB001579;HERB001938;HERB004834;HERB005900;HERB000137;HERB000162;HERB000403;HERB000472;HERB000767;HERB000884;HER…	白茅根;枸骨叶;红芪;积雪草;金沸草;金银花;菊花;青蒿;野菊花;苍耳子;直立长春花;光叶水苏;向日葵茎髓;向日葵叶;小蓟;甜叶菊;白茅根;贯叶金丝桃;黄柏;黄菠萝果;六棱菊;桑椹;野菊;川杜仲;玳玳花;杜仲;莪术;谷精草;桑叶;西洋参;八角茴香;百部;北沙参;萹蓄;车前草;穿心莲;丹参;地耳草;丁公藤;杜仲叶;钩藤;关黄柏;红花;虎耳草;黄连;黄芪;金盏菊花;菊苣;苦丁茶;苦杏仁;款冬花;罗布麻叶;马钱子;麦芽;木瓜;木香;牛蒡子;枇杷叶;牵牛子;羌活;拳参;沙棘;山楂叶;石韦;鼠曲草;四季青;桃仁;天山雪莲;吴茱萸;西红花;香附;香茅;旋覆花;一枝黄花;茵陈;银杏叶;玉米须;鱼腥草;栀子;苎麻根;浮萍;黄芩;烟草;鞭叶铁线蕨;大车前;狼毒;蒙古山萝卜;沙枣;棠梨;Null;Null;荷叶;矢车菊;双花;药水苏	Rhizoma Imperatae;Null;Null;herba centellae;Herba Inulae;Flos Lonicerae;Flos Chrysanthemi;Herba Artemisiae Annuae;Flos Chrysanthemi Indici;Fructus Xanthii sibirici;Vinca erecta;Null;Helianthus annuus;Helianthus annuus;Herba Cirsii;Eupatorium rebaudianum;Imperata cylindrica var. major;Null;Phellodendron amurense;Null;Laggera alata;Fructus Mori;Chrysanthemum indicum;Cortex Eucommiae;Null;Cortex Euc…	3.94			355.101	241	2.4	POS	[M+H]+	level1	799543	1.96807e+06	0	0	0	0	8.3403e+06	8.07137e+06	8.40523e+06
Pyrocatechol	儿茶酚	C6H6O2	120-80-9	YCIMNLLNPGFGHC-UHFFFAOYSA-N	C00090	HMDB0000957	289	Shikimates and Phenylpropanoids	莽草酸及苯丙酸类	/	/	/	/	HERB006122;HERB000161;HERB000186;HERB000253;HERB000330;HERB000594;HERB000666;HERB000710;HERB000726;HERB000868;HERB001034;HERB001164;HERB001171;HERB001215;HERB001239;HERB001271;HERB001409;HERB001583;HERB001584;HERB001685;HERB001749;HERB002168;HERB002191;HERB002194;HERB002242;HERB002276;HERB002428;HERB003365;HERB003376;HERB003392;HERB004423;HERB004822;HERB005223;HERB005402;HERB005732;HERB005811;HER…	小蓟;白扁豆;白果;白木香;半夏;草果;Null;长穗地榆;长叶地榆;川楝子;大腹皮;大枣;玳玳花;刀豆;灯盏细辛;地榆;杜仲;儿茶;儿茶钩藤;粉红色西番莲;茯苓;荷花;荷叶;诃子;黑芝麻;红花;化橘红;连香树;莲子;亮叶桦皮;欧洲葡萄;桑白皮;丝瓜籽;桃;五灵脂;西番莲;西红花;香附;香丝草;银杏叶;月季花;骨碎补;六棱菊	Herba Cirsii;Semen Lablab Album;Semen Ginkgo;Aquilaria sinensis;Rhizoma Pinelliae;Fructus tsaoko;Null;Null;Null;Fructus Meliae Toosendan;Null;Fructus Zizyphi Jujubae;Null;Semen Cavaliae;Erigeron breviscapus;Radix Sanguisorbae;Cortex Eucommiae;Catechu;Uncaria gambir;Null;Poria;Null;Folium Nelumbinis;Fructus Chebulae;Semen Sesami Nigrum;Flos Carthami;Exocarpium Citri grandis;Cercidiphyllum japonicu…	3.94			109.029	230.6	1.9	NEG	[M-H]-	level1	2.26173e+06	1.38875e+07	2.71126e+06	1.37938e+06	81969.2	575469	9.63103e+06	8.77787e+06	8.84198e+06
Hydroquinone	氢醌	C6H6O2	123-31-9	QIGBRXMKCJKVMJ-UHFFFAOYSA-N	C00530	HMDB0002434	785	Shikimates and Phenylpropanoids	莽草酸及苯丙酸类	/	/	/	/	HERB000330;HERB000580;HERB000800;HERB001548;HERB001702;HERB001901;HERB002040;HERB002242;HERB002365;HERB002369;HERB002621;HERB002622;HERB002700;HERB002701;HERB002761;HERB002915;HERB002962;HERB002993;HERB003061;HERB003549;HERB003730;HERB003943;HERB004021;HERB004129;HERB004462;HERB004774;HERB005899;HERB006814;HERB005578	半夏;苍耳子;赤芍;Null;蜂房;枸骨叶;广枣;黑芝麻;虎耳草;胡黄连;Null;茴芹;鸡矢藤;鸡矢藤果;加拿大苍耳;Null;金银花;景天三七;卷柏;鹿衔草;满山红;Null;木瓜;闹羊花;千里光;三棱;西洋梨;越橘叶;土三七	Rhizoma Pinelliae;Fructus Xanthii sibirici;Radix Paeoniae Rubra;Pinus resinosa;Nidus Vespae;Null;Fructus Choerospondiatis;Semen Sesami Nigrum;Herba Saxifragae;Null;Pimpinella anisum;Null;Null;Paederia scandens;Xanthium canadense;Cinchona ledgeriana;Flos Lonicerae;Null;Herba Selaginellae;herba pyrolae chinensis;Folium Rhododendri Daurici;Protea mellifera;Fructus Chaenomelis;Flos Rhododendri Mollis…	3.94			109.029	230.6	1.9	NEG	[M-H]-	level1	2.26173e+06	1.38875e+07	2.71126e+06	1.37938e+06	81969.2	575469	9.63103e+06	8.77787e+06	8.84198e+06
2-Hydroxy-3-(4-hydroxyphenyl)propanoic acid	2 -羟基- 3 - ( 4 -羟基苯基)丙酸	C9H10O4	306-23-0	JVGVDSSUAVXRDY-UHFFFAOYSA-N	C03672	HMDB0000755	9378	Shikimates and Phenylpropanoids	莽草酸及苯丙酸类	/	/	/	/	HERB006875	臧红花	Crocus sativus	3.94			181.05	218.1	1.7	NEG	[M-H]-	level1	1.05175e+08	7.85897e+07	9.61464e+07	9.61866e+07	1.05093e+08	7.17947e+07	9.75008e+07	1.02098e+08	9.86312e+07
3-methyl-2,3,6,7,8,8a-hexahydropyrrolo[1,2-a]pyrazine-1,4-dione	环脯氨酸-丙氨酸	C8H12N2O2	/	WSLYCILIEOFQPK-UHFFFAOYSA-N	/	/	6428987	Amino acids and Peptides	氨基酸及短肽	/	/	/	/	HERB002954;HERB004042;HERB004783;HERB006937	金铁锁;牡荆子;三七;掌叶半夏	Psammosilene tunicoides;Null;Radix Notoginseng;Pinellia pedatisecta	3.94			169.097	137.1	3.3	POS	[M+H]+	level1	1.46916e+07	1.16563e+07	9.7193e+06	1.37354e+07	1.16427e+07	7.47158e+06	3.5568e+07	3.50688e+07	3.25221e+07
Glutaric acid	戊二酸	C5H8O4	/	JFCQEDHGNNZCLN-UHFFFAOYSA-N	/	/	743	Fatty acids	脂肪酸	Fatty Acids and Conjugates	脂肪酸及衍生物	Dicarboxylic acids	二羧酸类	HERB004177;HERB004205;HERB005429	柠檬桉叶;牛脑;甜菜	Eucalyptus citriodora;Bos taurus domesticus, Bubalus bubalis;Beta vulgaris	3.94			131.035	108.5	2.3	NEG	[M-H]-	level1	2.85435e+07	1.12401e+07	1.30534e+07	2.44963e+07	2.54112e+07	1.48501e+07	2.49743e+07	2.44936e+07	2.58366e+07
Guanosine	鸟苷	C10H13N5O5	118-00-3	NYHBQMYGNKIUIF-UUOKFMHZSA-N	C00387	HMDB0000133	135398635	Carbohydrates	碳水化合物	Nucleosides	核苷类	Purine nucleos(t)ides	/	HERB000162;HERB000330;HERB000849;HERB000879;HERB001101;HERB001210;HERB001333;HERB001754;HERB001968;HERB002040;HERB002276;HERB002560;HERB003708;HERB003711;HERB004004;HERB004563;HERB004607;HERB004609;HERB005012;HERB005390	百部;半夏;川贝母;川射干;大青叶;当归;冬虫夏草;覆盆子;管花肉苁蓉;广枣;红花;黄芪;麦冬;麦角;没药;蚯蚓;人工蛹虫草;人参;生地黄;太子参	Radix Stemoe;Rhizoma Pinelliae;Bulbus Fritillariae Cirrhosae;Null;Folium Isatidis;Radix Angelicae sinensis;Cordyceps;Null;Cistanche tubulosa;Fructus Choerospondiatis;Flos Carthami;Radix Astragali;Ophiopogon japonicus;Claviceps purpurea;Resi myrrhae;Pheretima aspergillum;Cordyceps militaris cv;Radix Ginseng;Radix Rehmanniae;Radix Pseudostellariae	3.94			282.084	107.3	1.8	NEG	[M-H]-	level1	0	0	0	0	0	0	303405	5.78744e+07	6.50429e+07
kynurenine	犬尿氨酸	C10H12N2O3	343-65-7	YGPSJZOEDVAXAB-UHFFFAOYSA-N	C01718	HMDB0250769	846	Amino acids and Peptides	氨基酸及短肽	Small peptides	小肽	Aminoacids	氨基酸	HERB001712;HERB002023;HERB003985	Null;广西九里香;蘑菇	Apis cerana;Murraya kwangsiensis;Agaricus campestris	3.94			207.077	105.2	2.6	NEG	[M-H]-	level1	4.73596e+06	3.46955e+06	3.31827e+06	3.39675e+06	2.38441e+06	4.45743e+06	0	0	0
Anabasine	新烟碱	C10H14N2	13078-04-1	MTXSIJUGVMTTMU-UHFFFAOYSA-N	C06180	HMDB0004350	2181	Alkaloids	生物碱	Nicotinic acid alkaloids	烟酸系生物碱	Pyridine alkaloids	吡啶生物碱	HERB000135;HERB006344;HERB000261;HERB000369;HERB001956;HERB002810;HERB003749;HERB005770	八角枫;烟草;百日草;Null;Null;嘉兴烟草;毛八角枫;无叶加木贼	Alangium chinense;Nicotiana tabacum;Zinnia elegans;Null;Alangium platanifolium;Nicotiana acuminata;Alangium kurzii;Anabasis aphylla	3.94			163.123	98.4	3.3	POS	[M+H]+	level1	0	373647	1.33967e+06	0	0	0	1.12633e+08	1.15258e+08	1.07147e+08
Adenine	腺嘌呤	C5H5N5	73-24-5	GFFGJBXGBJISGV-UHFFFAOYSA-N	C00147	HMDB0000034	190	Alkaloids	生物碱	Pseudoalkaloids	假生物碱	Purine alkaloids	嘌呤生物碱	HERB004402;HERB000312;HERB000323;HERB000330;HERB000766;HERB000794;HERB000879;HERB000887;HERB001034;HERB001101;HERB001104;HERB001210;HERB001244;HERB001305;HERB001333;HERB001355;HERB001356;HERB001428;HERB001749;HERB001750;HERB001765;HERB001766;HERB001947;HERB002040;HERB002048;HERB002068;HERB002276;HERB002370;HERB002397;HERB002487;HERB002560;HERB002665;HERB002893;HERB003031;HERB003053;HERB003068;HER…	蒲黄;半边莲;板蓝根;半夏;车前;赤茯苓;川射干;川芎;大腹皮;大青叶;大蒜;当归;地耳草;丁公藤;冬虫夏草;冬瓜皮;冬瓜仁;煅龙齿;茯苓;茯苓皮;茯神;茯神木;谷芽;广枣;Null;过路黄;红花;槲寄生;胡桃仁;黄蘗;黄芪;鸡骨草;锦灯笼;菊花;橘叶;爵床;麦芽;麦芽麯;蔓荆子;满山红;没药;木蝴蝶;木棉花;木通;南瓜;欧当归;平车前;七叶树;茄蒂;茄根;茄花;茄叶;茄子;青风藤;人工蛹虫草;人参;Null;桑白皮;桑柴灰;桑耳;桑根;桑沥;桑椹;桑叶;桑叶汁;桑瘿;桑枝;山麦冬;生地黄;生姜;苏铁树果;太子参;天南星;香菇;香蕈;小车前;硝石;云苓;皂角刺;炙桑柏皮;紫云英;掌叶半夏	pollen typhae;Herba Lobeliae Chinensis;Radix Isatidis seu Baphicacanthi;Rhizoma Pinelliae;Plantago asiatica;Null;Null;Radix chuanxiong；Rhizoma Chuanxiong;Null;Folium Isatidis;Bulbus Allii;Radix Angelicae sinensis;Herba Hyperici Japonici;Caulis Erycibes;Cordyceps;Exocarpium Benincasae;Semen Benincasae;Dens Draconis Preparata;Poria;Exodermis Poria;Poria;Null;Fructus Setariae Germinatus;Fructus Choe…	3.94			134.047	79.6	2	NEG	[M-H]-	level1	0	0	0	0	0	0	5.66014e+07	5.72072e+07	5.22923e+07
Dihydroxyacetone	二羟丙酮	C3H6O3	96-26-4	RXKJFZQQPQGTFL-UHFFFAOYSA-N	C00184	HMDB0001882	670	Carbohydrates	碳水化合物	Saccharides	糖类	Monosaccharides	单糖	HERB005318;HERB002424;HERB007111	酸枣;花椒;竹沥	Ziziphus jujuba var. spinosa;Pericarpium Zanthoxyli;Succus Bambusae	3.94			89.0242	53.6	2.3	NEG	[M-H]-	level1	1.02681e+09	9.82091e+08	5.1486e+09	1.09125e+09	1.26327e+09	4.59185e+09	8.36594e+08	6.40133e+08	8.62195e+08
Valine	缬氨酸	C5H11NO2	72-18-4	KZSNJWFQEVHDMF-BYPYZUCNSA-N	C00183	HMDB0000883	6287	Amino acids and Peptides	氨基酸及短肽	Small peptides	小肽	Aminoacids	氨基酸	HERB000706;HERB000775;HERB000892;HERB000309;HERB000330;HERB001164;HERB001193;HERB001952;HERB002876;HERB003618;HERB004191;HERB004472;HERB004938;HERB005392;HERB005485;HERB000162;HERB000508;HERB000992;HERB001175;HERB001235;HERB001885;HERB002189;HERB004488;HERB004692;HERB004864;HERB005147;HERB006568	常山;陈皮;垂盆草;白术;半夏;大枣;丹参;瓜蒌;桔梗;绿豆;牛蒡子;芡实;山药;檀香;天竺黄;百部;薄荷;粗叶榕;淡豆豉;灯心草;蛤壳;核桃仁;荞麦;肉苁蓉;沙苑子;双孢蘑菇;薏苡仁	Radix Dichroae;Pericarpium Citri Reticulatae;Herba Sedi sarmentosi;Rhizoma Atractylodis macrocephalae;Rhizoma Pinelliae;Fructus Zizyphi Jujubae;Radix Salviae liguliobae;Null;Radix Platycodi;Semen Phaseoli Radiati;Fructus Arctii lappae;Semen Euryales;Rhizoma Dioscoreae;Lignum Santaii Albi;Concretio Silicea Bambusae;Radix Stemoe;herba Menthae;Ficus simplicissima;Semen Sojae Praeparata;Medulla Junci…	3.94			116.071	51.6	2.2	NEG	[M-H]-	level1	0	0	0	0	0	0	3.95059e+07	4.5028e+07	3.7698e+07
Uric Acid	尿酸	C5H4N4O3	69-93-2	LEHOTFFKMJEONL-UHFFFAOYSA-N	C00366	HMDB0000289	1175	Alkaloids	生物碱	Pseudoalkaloids	假生物碱	Purine alkaloids	嘌呤生物碱				3.94			167.021	50.6	2.1	NEG	[M-H]-	level1	2.36494e+07	5.86526e+07	5.47503e+07	2.45993e+07	9.84663e+06	1.33102e+08	212142	0	548735
Sucrose	蔗糖	C12H22O11	57-50-1	CZMRCDWAGMRECN-UGDNZRGBSA-N	/	/	5988	Carbohydrates	碳水化合物	Saccharides	糖类	Disaccharides	双糖类	HERB000450;HERB000850;HERB002377;HERB005526;HERB000093;HERB000267;HERB000305;HERB000323;HERB000766;HERB000767;HERB000800;HERB000842;HERB000849;HERB000887;HERB000888;HERB000892;HERB000940;HERB000960;HERB001081;HERB001101;HERB001164;HERB001244;HERB001259;HERB001287;HERB001321;HERB001361;HERB001409;HERB001428;HERB001622;HERB001711;HERB001765;HERB001876;HERB002040;HERB002052;HERB002092;HERB002250;HER…	扁豆;川赤芍;葫芦茶;通关藤;暗紫贝母;白芍;白芷;板蓝根;车前;车前草;赤芍;楮实子;川贝母;川芎;川续断;垂盆草;刺五加;醋;大金牛草;大青叶;大枣;地耳草;地梢瓜;滇姜花;东北刺人参;冬葵子;杜仲;煅龙齿;防风;蜂蜜;茯神;葛花;广枣;鬼箭羽;海红豆;草莓;黄毛楤木;黄芪;黄芩;黄药子;绞股蓝;金银花;菊苣;橘叶;款冬花;龙胆;芦荟;庐山石韦;马鞭草;麻风树;麦芽;麦芽麯;毛白杨;蒙古黄芪;猕猴桃根;没药;南瓜;牛心粉;女贞子;欧当归;藕节;胖大海;苹果;葡萄;茜草;羌活;荞麦;人参;肉苁蓉;桑叶;桑枝;沙棘;山矾根;石韦;熟地黄;太子参;Null;桃仁;甜菜;甜瓜蒂;天麻;廷胡;土贝母;无患子皮;西洋梨;西洋参;新疆贝母;药用甘蔗;药用蒲公英;野菊花;野葡萄根;远志;藏边打黄;泽泻;蔗糖;竹沥;刺头复叶耳蕨	Lablab niger;Paeonia veitchii;Tadehagi triquetrum;Marsdenia tenacissima;Fritillaria unibracteata;Radix Paeoniae Alba;Radix Angelicae Dahuricae;Radix Isatidis seu Baphicacanthi;Plantago asiatica;Herba Plantaginis;Radix Paeoniae Rubra;Null;Bulbus Fritillariae Cirrhosae;Radix chuanxiong；Rhizoma Chuanxiong;Dipsacus asperoides;Herba Sedi sarmentosi;Acanthopanax senticosus [Syn. Eleutherococcus sentico…	3.94			341.108	49.4	2.9	NEG	[M-H]-	level1	0	0	0	0	0	0	2.29324e+09	2.42139e+09	2.3731e+09
DL-Glutamic acid	DL-谷氨酸	C5H9NO4	617-65-2	WHUUTDBJXJRKMK-UHFFFAOYSA-N	C00302	HMDB0060475	611	Amino acids and Peptides	氨基酸及短肽	Small peptides	小肽	Aminoacids	氨基酸	HERB000508;HERB000992;HERB001175;HERB001781;HERB002941;HERB003039;HERB003441;HERB003641;HERB004191;HERB004446;HERB004692;HERB005015;HERB005147;HERB005390;HERB005445;HERB001395;HERB002189;HERB002690;HERB006048;HERB000309;HERB000330;HERB000570;HERB001193;HERB001952;HERB002856;HERB003616;HERB003618;HERB003715;HERB004472;HERB004938;HERB004950;HERB005162;HERB005392;HERB001915;HERB005485	薄荷;粗叶榕;淡豆豉;甘草稍;金荞麦;菊苣;羚羊角;马齿苋;牛蒡子;茜草;肉苁蓉;胜红蓟;双孢蘑菇;太子参;田基黄;独角莲;核桃仁;鸡内金;相思子;白术;半夏;蚕沙;丹参;瓜蒌;绞股蓝;葎草;绿豆;麦芽;芡实;山药;山茱萸;水飞蓟;檀香;枸杞子;天竺黄	herba Menthae;Ficus simplicissima;Semen Sojae Praeparata;Radix Glycyrrhizae uralensis;Rhizoma Fagopyri Cymosi;Herba Cichorii;Cornu Saigae Tataricae;Herba Portulacae;Fructus Arctii lappae;Radix Rubiae;Herba Cistanches;Ageratum conyzoides;Agaricus bisporus;Radix Pseudostellariae;Herba Hyperici japonici;Null;Semen Juglandis;Gallus gallus domesticus;Null;Rhizoma Atractylodis macrocephalae;Rhizoma Pin…	3.94			146.046	48.1	2.1	NEG	[M-H]-	level1	1.80062e+07	1.50887e+07	2.12855e+07	1.65953e+07	3.00063e+07	2.16843e+07	7.6481e+07	7.61688e+07	7.51218e+07
Glutamate	谷氨酸	C5H9NO4	56-86-0	WHUUTDBJXJRKMK-VKHMYHEASA-N	C00025	HMDB0000148	33032	Amino acids and Peptides	氨基酸及短肽	Small peptides	小肽	Aminoacids	氨基酸	HERB000508;HERB000992;HERB001175;HERB001781;HERB002941;HERB003039;HERB003441;HERB003641;HERB004191;HERB004446;HERB004692;HERB005015;HERB005147;HERB005390;HERB005445;HERB001395;HERB002189;HERB002690;HERB006048;HERB000309;HERB000330;HERB000570;HERB001193;HERB001952;HERB002856;HERB003616;HERB003618;HERB003715;HERB004472;HERB004938;HERB004950;HERB005162;HERB005392;HERB001915;HERB005485	薄荷;粗叶榕;淡豆豉;甘草稍;金荞麦;菊苣;羚羊角;马齿苋;牛蒡子;茜草;肉苁蓉;胜红蓟;双孢蘑菇;太子参;田基黄;独角莲;核桃仁;鸡内金;相思子;白术;半夏;蚕沙;丹参;瓜蒌;绞股蓝;葎草;绿豆;麦芽;芡实;山药;山茱萸;水飞蓟;檀香;枸杞子;天竺黄	herba Menthae;Ficus simplicissima;Semen Sojae Praeparata;Radix Glycyrrhizae uralensis;Rhizoma Fagopyri Cymosi;Herba Cichorii;Cornu Saigae Tataricae;Herba Portulacae;Fructus Arctii lappae;Radix Rubiae;Herba Cistanches;Ageratum conyzoides;Agaricus bisporus;Radix Pseudostellariae;Herba Hyperici japonici;Null;Semen Juglandis;Gallus gallus domesticus;Null;Rhizoma Atractylodis macrocephalae;Rhizoma Pin…	3.94			146.046	48.1	2.1	NEG	[M-H]-	level1	1.80062e+07	1.50887e+07	2.12855e+07	1.65953e+07	3.00063e+07	2.16843e+07	7.6481e+07	7.61688e+07	7.51218e+07
Allantoin	尿囊素	C4H6N4O3	97-59-6	POJWUDADGALRAB-UHFFFAOYSA-N	C01551	HMDB0000462	204	Alkaloids	生物碱	Pseudoalkaloids	假生物碱	Purine alkaloids	嘌呤生物碱	HERB000389;HERB000479;HERB000638;HERB000770;HERB000877;HERB001770;HERB001874;HERB001998;HERB003027;HERB003532;HERB003648;HERB003965;HERB004107;HERB004316;HERB004402;HERB004519;HERB004531;HERB004692;HERB004938;HERB004984;HERB005476;HERB005548;HERB005658;HERB005732;HERB006133;HERB006430;HERB007217;HERB001876;HERB001626;HERB004218;HERB006307;HERB006733	北马兜铃根;变种长叶暗罗;柴胡;车前子;穿山龙;浮小麦;葛根;广防己;橘核;鹿角漆树;马兜铃;绵毛马兜铃;南蛇藤果;胖大海;蒲黄;青果;青木香;肉苁蓉;山药;麝香;天仙藤;土贝母;委陵菜;五灵脂;小麦;药用倒提壶;紫藤;葛花;防己;牛膝;寻骨风;玉米须	Aristolochia contorta;Polyalthia longifolia var. pendula;Radix Bupleuri;Semen Plantaginis;Rhizoma Dioscoreae Nipponicae;Fructus Tritici levis;Radix Puerariae;Aristolochia fangchi;Semen Citri Reticulatae;Rhus typhina;Fructus Aristolochiae;Aristolochia mollissima;Null;Semen Sterculiae Lychnophorae;pollen typhae;Null;Aristolochia debilis [Syn. Aristolochia longa ];Herba Cistanches;Rhizoma Dioscoreae…	3.94			157.036	46.5	2.3	NEG	[M-H]-	level1	1.13685e+07	1.18477e+07	1.14081e+07	1.03159e+07	1.07269e+07	1.41763e+07	1.0234e+07	4.64026e+06	4.71745e+06
L-Arginine	精氨酸	C6H14N4O2	1119-34-2	ODKSFYDXXFIFQN-BYPYZUCNSA-N	/	/	6322	Amino acids and Peptides	氨基酸及短肽	Small peptides	小肽	Aminoacids	氨基酸	HERB000992;HERB001175;HERB001564;HERB002189;HERB003441;HERB003979;HERB004446;HERB004488;HERB004692;HERB004816;HERB005015;HERB005147;HERB005183;HERB005390;HERB006568;HERB000309;HERB000330;HERB001193;HERB001952;HERB002560;HERB003618;HERB004191;HERB004472;HERB004938;HERB005392;HERB005485;HERB007111;HERB004766	粗叶榕;淡豆豉;阿胶;核桃仁;羚羊角;明党参;茜草;荞麦;肉苁蓉;三叶青;胜红蓟;双孢蘑菇;水牛角;太子参;薏苡仁;白术;半夏;丹参;瓜蒌;黄芪;绿豆;牛蒡子;芡实;山药;檀香;天竺黄;竹沥;三尖杉	Ficus simplicissima;Semen Sojae Praeparata;Colla Corii Asini;Semen Juglandis;Cornu Saigae Tataricae;Changium smyrnioides;Radix Rubiae;Fagopyrum esculentum;Herba Cistanches;Radix Tetrastigmatis Hemsleyani;Ageratum conyzoides;Agaricus bisporus;Bubalus bubalis;Radix Pseudostellariae;semen coicis;Rhizoma Atractylodis macrocephalae;Rhizoma Pinelliae;Radix Salviae liguliobae;Null;Radix Astragali;Semen …	3.94			173.104	45	2.6	NEG	[M-H]-	level1	1.09623e+07	1.01618e+07	1.21456e+07	1.18719e+07	1.06527e+07	7.99133e+06	1.19246e+07	1.11221e+07	1.23998e+07
(E)-5-(1,2,4a,5-tetramethyl-2,3,4,7,8,8a-hexahydronaphthalen-1-yl)-3-methyl-pent-2-enoic acid	/	C20H32O2	/	NLVMTSRTOGOFQD-BUHFOSPRSA-N	/	/	12305534	Terpenoids	萜类	Diterpenoids	二萜类	Colensane and Clerodane diterpenoids	科伦烯型二萜及克勒酮型二萜	HERB000479	变种长叶暗罗	Polyalthia longifolia var. pendula	3.94			303.232	548.4	2.7	NEG	[M-H]-	level1	5.51056e+08	6.57887e+08	6.56446e+08	4.16393e+08	4.46392e+08	6.54709e+08	0	211912	0
Allolithocholic acid	别石胆酸	C24H40O3	2276-94-0	SMEROWZSTRWXGI-NWFSOSCSSA-N	/	HMDB0000381	5283803	Terpenoids	萜类	Steroids	甾体	Cholane steroids	胆烷	HERB001527;HERB003395;HERB004201;HERB000646	多穗石柯叶;蓼大青叶;牛黄;蟾蜍胆	Lithocarpus polystachyus;Folium Polygoni Tinctorii;Calculus Bovis;Bufo bufo gargarizans, Bufo melanostictus	3.94			375.289	509.9	2.9	NEG	[M-H]-	level1	1.89005e+06	996153	3.03075e+06	609330	1.23e+06	581328	0	0	0
Baicalin	黄芩苷	C21H18O11	/	IKIIZLYTISPENI-ZFORQUDYSA-N	/	/	64982	Shikimates and Phenylpropanoids	莽草酸及苯丙酸类	Flavonoids	黄酮类	Flavones	黄酮类	HERB000330;HERB000338;HERB000432;HERB000498;HERB000502;HERB000638;HERB000767;HERB000800;HERB000863;HERB000870;HERB001019;HERB001193;HERB001285;HERB001804;HERB001942;HERB002052;HERB002276;HERB002473;HERB002563;HERB002564;HERB003053;HERB003288;HERB003698;HERB004029;HERB004030;HERB004102;HERB004218;HERB006920	半夏;半枝莲;蓖麻子;冰片;并头黄芩;柴胡;车前草;赤芍;川黄芩;川木通;大车前;丹参;滇黄芩;甘肃黄芩;骨碎补;鬼箭羽;红花;槐角;黄芩;黄芩甙;橘叶;雷公藤;马尾莲;木蝴蝶;木瑚蝶树皮;南沙参;牛膝;粘毛黄芩	Rhizoma Pinelliae;Herba Scutellariae barbatae;Semen Ricini;Borneolum syntheticum;Scutellaria scordifolia;Radix Bupleuri;Herba Plantaginis;Radix Paeoniae Rubra;Scutellaria hypericifolia;Caulis Clematidis Armandii;Plantago major;Radix Salviae liguliobae;Scutellaria amoena;Scutellaria rehderiana;Rhizoma Dryriae;Ramulus Euonymi;Flos Carthami;fructus Sophorae;Radix Scutellariae;Baicalinum;folium citri…	3.94			427.066	312.8	2	NEG	[M-H2O-H]-	level1	2.39285e+06	70717.7	3.24613e+06	0	946141	1.1217e+06	0	351602	0
Vicenin-1	维采宁 1	C26H28O14	35927-38-9	OVMFOVNOXASTPA-MCIQUCDDSA-N	/	/	13644663	Shikimates and Phenylpropanoids	莽草酸及苯丙酸类	Flavonoids	黄酮类	Flavones	黄酮类	HERB002376;HERB006321;HERB001249;HERB001355;HERB001779;HERB002000;HERB002052;HERB002563;HERB004518;HERB004520;HERB005030;HERB005455;HERB005939;HERB006563;HERB006926;HERB006982;HERB006990;HERB007003	胡芦巴;Null;地骨皮;冬瓜皮;甘草;光果甘草;鬼箭羽;黄芩;青风藤;青蒿;石菖蒲;天南星;狭基线纹香茶菜;异叶天南星;胀果甘草;炙草;炙甘草;制军炭	Null;Linum usitatissimum;Cortex Lycii Radicis;Exocarpium Benincasae;Radix Glycyrrhizae;Glycyrrhiza glabra;Ramulus Euonymi;Radix Scutellariae;Null;Herba Artemisiae Annuae;Rhizoma Acori Talarinowii;Rhizoma Arisaematis;Isodon lophanthoides var. gerardiana;Arisaema heterophyllum;Glycyrrhiza inflata;Radix Glycyrrhizae Praeparata;Radix Glycyrrhizae Preparata;Null	3.94			563.14	275.8	1.3	NEG	[M-H]-	level1	719902	511861	800886	94896.3	0	1.2993e+06	9.94648e+06	1.09657e+07	3.05967e+07
Maculosin	Maculosin（寄主特异性毒素）	C14H16N2O3	4549-02-4	LSGOTAXPWMCUCK-RYUDHWBXSA-N	/	/	119404	Amino acids and Peptides	氨基酸及短肽	Small peptides	小肽	Dipeptides	二肽类	HERB001535	多雄蕊商陆	Phytolacca polyandra	3.94			259.108	237.9	2.9	NEG	[M-H]-	level1	1.3738e+06	1.73619e+06	1.52581e+06	1.41102e+06	1.16207e+06	828300	2.04846e+06	1.63931e+06	1.84144e+06
3-hydroxy-3-methyl-5-oxo-5-[[(2R,3S,4S,5R,6S)-3,4,5-trihydroxy-6-(2-methyl-4-oxo-pyran-3-yl)oxy-tetrahydropyran-2-yl]methoxy]pentanoic acid	Licoagroside B	C18H24O12	/	WCVUIHQUPRXYKT-RGCIIANRSA-N	/	/	22297602	/	/	/	/	/	/				3.94			431.118	232.4	2.7	NEG	[M-H]-	level1	0	1.04871e+06	716843	0	48487.7	2.66743e+06	1.03411e+07	1.07459e+07	1.07242e+07
Matrine	苦参碱	C15H24N2O	519-02-8	ZSBXGIUJOOQZMP-JLNYLFASSA-N	/	/	91466	Alkaloids	生物碱	Lysine alkaloids	赖氨酸系生物碱	Quinolizidine alkaloids	喹诺里西啶生物碱	HERB002376;HERB002472;HERB002473;HERB003136;HERB003140;HERB003141;HERB003142;HERB003143;HERB003164;HERB003166;HERB004710;HERB004856;HERB004883;HERB003740;HERB003742;HERB000168;HERB000373;HERB002371;HERB002594;HERB003087;HERB003162;HERB003851;HERB004043;HERB004086;HERB004093;HERB005211;HERB005580	胡芦巴;槐花;槐角;苦地丁;苦豆草;苦豆根;苦豆子;苦甘草;苦参;苦参实;柔枝槐;沙参槐;山豆根;杧果;杧果树皮;白刺花;北豆根;胡椒;黄叶槐;Null;Null;梅花;木菊;南方菟丝子;南鹤虱;四翅槐;菟丝子	Null;flos Sophorae;fructus Sophorae;Herba Corydalis bungeae;Null;Sophora alopecuroides;Sophora alopecuroides;Herba Sophorae Alopecuroidis;Radix Sophorae flavescentis;Sophora flavescens [Syn. Sophora angustfolia];Null;Null;Radix Sophorae Tonkinensis;Mangifera indica;Mangifera indica;Sophora viciifolia;Rhizoma Menispermi;Fructus Piperis;Sophora chrysophylla;Artemisia caruthii;Null;Flos Mume;Null;Cu…	3.94			249.195	100.3	3.2	POS	[M+H]+	level1	0	0	0	0	0	0	2.31244e+07	2.54162e+07	2.40035e+07
D-Mannoheptulose	D-甘露庚酮糖	C7H14O7	/	HSNZZMHEPUFJNZ-QMTIVRBISA-N	/	/	12600	Carbohydrates	碳水化合物	Saccharides	糖类	Monosaccharides	单糖	HERB000706;HERB000775;HERB000892;HERB001614;HERB001632;HERB004853;HERB005107;HERB005228;HERB006653;HERB006771;HERB001101;HERB001333;HERB001606;HERB001783;HERB002369;HERB002409;HERB002655;HERB003528;HERB004211;HERB004242;HERB004402;HERB004518;HERB004794;HERB005206;HERB005455;HERB005918;HERB006573;HERB006918;HERB006975;HERB002993;HERB003504;HERB003549;HERB004065;HERB004278;HERB004350;HERB005070;HER…	常山;陈皮;垂盆草;番木瓜;菲菜;砂仁;Null;四季青;罂粟壳;元胡;大青叶;冬虫夏草;Null;干地黄;胡黄连;花白蜡树;荠菜;芦荟;牛舌头;女贞子;蒲黄;青风藤;三台红花;水蛭;天南星;西藏胡黄连;一枝香;Null;Null;景天三七;漏芦;鹿衔草;苜蓿;欧洲花楸;枇杷叶;石榴根;水栀叶;椰子瓤;原蚕子	Radix Dichroae;Pericarpium Citri Reticulatae;Herba Sedi sarmentosi;Carica papaya;Sedum aizoon;Fructus Amomi;Sedum sarmentosum;Folium Llicis Chinensis;pericarpium papaveris;Rhizoma Corydalis;Folium Isatidis;Cordyceps;Tamarix gallica;Rehmannia glutinosa [Syn. Rehmannia glutinosa f. huechingensis];Null;Fraxinus ornus;Herba Capsellae;Aloe;Sonchus arvensis;Fructus Ligustri lucidi;pollen typhae;Null;Cl…	3.94			209.066	48	1.9	NEG	[M-H]-	level1	3.26535e+06	3.27476e+06	3.98839e+06	1.75247e+06	2.01925e+06	726554	4.77423e+07	4.58605e+07	4.64921e+07
10,11-dihydroxy-9-(hydroxymethyl)-1,2,6a,6b,9,12a-hexamethyl-2,3,4,5,6,6a,7,8,8a,10,11,12,13,14b-tetradecahydro-1H-picene-4a-carboxylic acid	2,3,24-三羟基-12-乌苏烯-28-酸	C30H48O5	/	JXSVIVRDWWRQRT-UHFFFAOYSA-N	/	/	296191	Terpenoids	萜类	Triterpenoids	三萜类	Ursane and Taraxastane triterpenoids	乌苏烷型三萜及蒲公英烷型三萜	HERB006012;HERB003252;HERB001152;HERB004470;HERB004663;HERB002960;HERB003636;HERB005672;HERB000312;HERB000373;HERB000498;HERB001067;HERB001757;HERB001901;HERB002100;HERB002126;HERB002713;HERB003616;HERB003707;HERB003760;HERB004407;HERB004453;HERB005112;HERB005658	香茶菜;蓝萼香茶菜;大叶香茶菜;千屈菜;日本千屈菜;金椰子;马鞭草;尾叶香茶菜;半边莲;北豆根;冰片;大花紫薇;附片;枸骨叶;海南狗牙花;海藻;积雪草;葎草;麻子仁;毛冬青;葡萄;前胡;熟附片;委陵菜	Isodon amethystoides;Isodon japonica var. glaucocalyx;Rabdosia macrophylla;Lythrum salicaria;Lythrum anceps;Craibiodendron yunnanese;Herba Verbae;Rabdosia excisa;Herba Lobeliae Chinensis;Rhizoma Menispermi;Borneolum syntheticum;Lagerstroemia speciosa;Rhizoma Aconiti Lateralis;Null;Ervatamia hainanensis;Sargassum;herba centellae;Herba Humuli Scandentis;Fructus cannabis;Ilex pubescens;Fructus Syzyg…	3.93			487.342	465.9	1.8	NEG	[M-H]-	level1	310106	219750	349802	105859	201882	258974	9.79923e+06	1.06804e+07	9.30018e+06
cis-11-Eicosenoic acid	二十碳-11-烯酸	C20H38O2	26764-41-0	BITHHVVYSMSWAG-KTKRTIGZSA-N	C16526	HMDB0002231	5282768	Fatty acids	脂肪酸	Fatty Acids and Conjugates	脂肪酸及衍生物	Unsaturated fatty acids	不饱和脂肪酸	HERB000307;HERB000484;HERB002044;HERB003134;HERB003636;HERB004479;HERB005569;HERB007160;HERB000330;HERB000842;HERB002209;HERB002242;HERB002640;HERB002966;HERB003174;HERB004029;HERB004092;HERB005447;HERB006784;HERB006890;HERB007208;HERB007213;HERB003004;HERB004011;HERB004774	白芝麻;鳖甲;龟板;Null;马鞭草;羌活;土荆皮;紫草;半夏;楮实子;黑豆;黑芝麻;火麻仁;金樱子;苦杏仁;木蝴蝶;南瓜子;天葵子;芫荽;皂荚子;紫苏;紫苏子;韭菜子;木鳖子;三棱	Sesamum indicum [Syn. Sesamum orientale ];Carapax Trionycis;Plastrum Testudinis;Null;Herba Verbae;Radix et Rhizoma Notopterygii;Null;Radix Arnebiae seu Lithospermi;Rhizoma Pinelliae;Null;Semen Glycine Max;Semen Sesami Nigrum;Semen Canbis;Fructus Rosae laevigatae;Semen armeniacae amarum;Semen Oroxyli;Semen Cucurbitae moschatae;Radix Semiaquilegiae;Null;Null;Null;Fructus Perillae;Semen Allii Tubero…	3.93			309.279	591.5	2.3	NEG	[M-H]-	level1	1.32437e+06	4.50313e+06	1.4935e+06	2.05634e+06	2.02216e+06	1.39506e+06	0	0	0
ethyl octanoate	辛酸乙酯	C10H20O2	106-32-1	YYZUSRORWSJGET-UHFFFAOYSA-N	/	/	7799	Fatty acids	脂肪酸	Fatty esters	脂肪酸酯	Wax monoesters	/	HERB000881;HERB001211;HERB005809;HERB004218;HERB005338;HERB005434;HERB002365;HERB003348;HERB004021;HERB004068;HERB004102;HERB004785;HERB005825	川乌;党参;西党;牛膝;锁阳;天冬;虎耳草;荔枝核;木瓜;木贼;南沙参;三七花;西河柳	Radix Aconiti;Radix Codonopsis pilosulae;Radix Codonopsis pilosulae;Radix Achyranthis bidentatae;Cynomorium songaricum;Radix Asparagi;Herba Saxifragae;Semen Litchi;Fructus Chaenomelis;Herba Equiseti Hiemalis;Radix Adenophorae;Null;Cacumen Tamaricis	3.93			171.139	478.6	2.2	NEG	[M-H]-	level1	2.7282e+07	8.63531e+06	1.41504e+07	1.55862e+07	1.85109e+07	1.79726e+07	1.27319e+06	4.30613e+06	2.7502e+06
Salicylic acid	水杨酸	C7H6O3	69-72-7	YGSDEFSMJLZEOE-UHFFFAOYSA-N	C00805	HMDB0001895	338	Shikimates and Phenylpropanoids	莽草酸及苯丙酸类	Phenolic acids	酚酸	Simple phenolic acids	简单酚酸	HERB005969;HERB002168;HERB003252	狭叶獐牙菜;荷花;蓝萼香茶菜	Swertia angustifolia;Null;Isodon japonica var. glaucocalyx	3.93			137.024	254.7	1.9	NEG	[M-H]-	level1	2.64334e+07	2.91287e+07	4.36345e+07	2.88294e+07	6.79718e+07	7.76326e+07	3.16323e+08	3.21152e+08	3.12055e+08
Dimethylglycine	N，N -二甲基甘氨酸	C4H9NO2	1118-68-9	FFDGPVCHZBVARC-UHFFFAOYSA-N	C01026	HMDB0000092	673	Amino acids and Peptides	氨基酸及短肽	Small peptides	小肽	Aminoacids	氨基酸				3.93			102.056	48.4	2.2	NEG	[M-H]-	level1	0	0	0	0	0	0	1.11663e+07	1.0245e+07	1.04329e+07
gamma-Linolenic acid	γ-亚麻酸	C18H30O2	506-26-3	VZCCETWTMQHEPK-QNEBEIHSSA-N	C06426	HMDB0003073	5280933	Fatty acids	脂肪酸	Fatty Acids and Conjugates	脂肪酸及衍生物	Unsaturated fatty acids	不饱和脂肪酸	HERB001610;HERB003610;HERB006280;HERB006813;HERB000580;HERB002209;HERB002276;HERB002640;HERB003210;HERB006632;HERB006784;HERB007208	翻白草;螺旋藻;玄参;月见草;苍耳子;黑豆;红花;火麻仁;昆布;银杏叶;芫荽;紫苏	Herba Potentillae Discoloris;Null;Radix Scrophulariae;Null;Fructus Xanthii sibirici;Semen Glycine Max;Flos Carthami;Semen Canbis;Thallus Lamiriae;Null;Null;Null	3.93			277.216	536.6	3	NEG	[M-H]-	level1	2.4653e+08	4.10491e+08	3.02042e+08	8.74862e+07	1.48105e+08	1.54753e+08	1.37845e+06	1.40864e+06	1.40346e+06
hexyl hexanoate	己酸己酯	C12H24O2	6378-65-0	NCDCLPBOMHPFCV-UHFFFAOYSA-N	/	/	22873	Fatty acids	脂肪酸	Fatty esters	脂肪酸酯	Wax monoesters	/	HERB003156;HERB003232;HERB004021	苦楝子;辣椒;木瓜	Null;fructus Capsici;Fructus Chaenomelis	3.93			199.17	515	2.4	NEG	[M-H]-	level1	1.0497e+07	5.16323e+06	8.57239e+06	686240	2.33666e+06	8.51472e+06	965689	2.57401e+06	1.26405e+06
3',5'-Dimethoxy-4'-hydroxyacetophenone	乙酰丁香酮	C10H12O4	2478-38-8	OJOBTAOGJIWAGB-UHFFFAOYSA-N	/	/	17198	Shikimates and Phenylpropanoids	莽草酸及苯丙酸类	/	/	/	/	HERB004694;HERB004973;HERB006258;HERB003436;HERB004015;HERB006344	肉桂;射干;徐长卿;陵水暗罗;母丁香;烟草	Cortex Cinmomi;Rhizoma Belamcandae;Radix Cynchi Paniculati;Polyalthia nemoralis;Fructus Caryophylli;Nicotiana tabacum	3.93			195.066	284.7	2.2	NEG	[M-H]-	level1	1.02204e+07	5.73041e+06	1.10641e+07	5.00812e+06	1.12694e+07	4.24584e+06	1.28191e+07	1.24285e+07	1.19671e+07
Glyceraldehyde	甘油醛	C3H6O3	56-82-6	MNQZXJOMYWMBOU-UHFFFAOYSA-N	C02154	HMDB0001051	751	Carbohydrates	碳水化合物	Saccharides	糖类	Monosaccharides	单糖	HERB003232	辣椒	fructus Capsici	3.93			89.0242	53.6	2.3	NEG	[M-H]-	level1	1.02681e+09	9.82091e+08	5.1486e+09	1.09125e+09	1.26327e+09	4.59185e+09	8.36594e+08	6.40133e+08	8.62195e+08
Trehalose	海藻糖	C12H22O11	99-20-7	HDTRYLNUVZCQOY-LIZSDCNHSA-N	C01083	HMDB0000975	7427	Carbohydrates	碳水化合物	Saccharides	糖类	Disaccharides	双糖类	HERB002446;HERB002976	华山参;京大戟	Null;Radix Euphorbiae Pekinensis	3.93			341.108	49.4	2.9	NEG	[M-H]-	level1	0	0	0	0	0	0	2.29324e+09	2.42139e+09	2.3731e+09
Arachidonic acid (AA)	花生四烯酸	C20H32O2	506-32-1	YZXBAPSDXZZRGB-DOFZRALJSA-N	C00219	HMDB0001043	444899	Fatty acids	脂肪酸	Fatty Acids and Conjugates	脂肪酸及衍生物	Unsaturated fatty acids	不饱和脂肪酸	HERB001101;HERB001333;HERB003851;HERB004004;HERB004042;HERB004199;HERB004609;HERB004692;HERB004783;HERB007159;HERB000311;HERB000395;HERB000418;HERB002481;HERB002593;HERB002640;HERB003210;HERB003528;HERB003641;HERB004402;HERB004834;HERB005062;HERB005162;HERB006166;HERB006537;HERB007213	大青叶;冬虫夏草;梅花;没药;牡荆子;牛肝;人参;肉苁蓉;三七;紫菜;柏子仁;北美葶苈子;荜澄茄;鲩鱼;黄叶毒性菜;火麻仁;昆布;芦荟;马齿苋;蒲黄;桑叶;使君子;水飞蓟;小叶贯众;益母草;紫苏子	Folium Isatidis;Cordyceps;Flos Mume;Resi myrrhae;Null;Bos taurus domesticus, Bubalus bubalis;Radix Ginseng;Herba Cistanches;Radix Notoginseng;Porphyra tenera;Semen Biotae;Lepidium virginicum;Null;Null;Lepidium campestre;Semen Canbis;Thallus Lamiriae;Aloe;Herba Portulacae;pollen typhae;Folium Mori;Fructus Quisqualis;Null;Matteuccia struthiopteris;Herba Leonuri;Fructus Perillae	3.93			303.232	548.4	2.7	NEG	[M-H]-	level1	5.51056e+08	6.57887e+08	6.56446e+08	4.16393e+08	4.46392e+08	6.54709e+08	0	211912	0
Erucic acid	芥酸	C22H42O2	112-86-7	DPUOLQHDNGRHBS-KTKRTIGZSA-N	C08316	HMDB0002068	5281116	Fatty acids	脂肪酸	Fatty Acids and Conjugates	脂肪酸及衍生物	Unsaturated fatty acids	不饱和脂肪酸	HERB004029;HERB000129;HERB000323;HERB000523;HERB001250;HERB001360;HERB002065;HERB002132;HERB002563;HERB002887;HERB003245;HERB004488;HERB005519;HERB005712;HERB006784;HERB006856	木蝴蝶;巴豆;板蓝根;播娘蒿;地瓜子;冬葵果;桂竹香;旱莲花;黄芩;芥子;莱菔子;荞麦;葶苈子;无患子;芫荽;芸苔子	Semen Oroxyli;Fructus Crotonis;Radix Isatidis seu Baphicacanthi;Descurainia sophia;Pachyrhizus erosus;Fructus Malvae;Cheiranthus cheiri;Tropaeolum majus;Radix Scutellariae;Semen Sipis;Semen Raphani;Fagopyrum esculentum;Semen Lepiddi seu Descurainiae;Null;Null;Brassica campestris [Syn. Brassica campestris var. oleifera ]	3.93			337.31	611.8	2.2	NEG	[M-H]-	level1	84694.2	422800	149475	263046	181047	293283	0	0	0
Stearic acid	硬脂酸	C18H36O2	57-11-4	QIQXTHQIDYTFRH-UHFFFAOYSA-N	C01530	HMDB0000827	5281	Fatty acids	脂肪酸	Fatty Acids and Conjugates	脂肪酸及衍生物	Unsaturated fatty acids	不饱和脂肪酸	HERB001754;HERB002092;HERB002189;HERB002481;HERB003565;HERB004021;HERB005099;HERB005162;HERB005526;HERB005540;HERB005756;HERB006167;HERB006392;HERB000484;HERB000881;HERB001211;HERB001247;HERB002040;HERB002168;HERB002993;HERB003027;HERB003072;HERB003091;HERB003648;HERB003658;HERB004407;HERB004853;HERB004971;HERB005134;HERB005390;HERB005809;HERB006232;HERB006844;HERB007046	覆盆子;海红豆;核桃仁;鲩鱼;卵叶娃儿藤;木瓜;柿叶;水飞蓟;通关藤;桐油;梧桐花;小叶黑柴胡;杨梅核仁;鳖甲;川乌;党参;地肤子;广枣;荷花;景天三七;橘核;君子兰;开口箭;马兜铃;麻黄;葡萄;砂仁;蛇床子;树舌;太子参;西党;兴安柴胡;云南石梓;栀子	Null;Adenanthera pavonina;Semen Juglandis;Null;Tylophora ovata;Fructus Chaenomelis;Diospyros kaki;Null;Marsdenia tenacissima;Aleurites cordata [Syn. Aleurites fordii];Null;Bupleurum smithii var. parvifolium;Null;Carapax Trionycis;Radix Aconiti;Radix Codonopsis pilosulae;Fructus Kochiae;Fructus Choerospondiatis;Null;Null;Semen Citri Reticulatae;Null;Tupistra chinensis;Fructus Aristolochiae;Herba E…	3.93			283.264	592.3	2.4	NEG	[M-H]-	level1	2.23153e+07	7.28631e+07	2.03918e+07	5.6519e+07	2.34044e+07	3.71885e+07	1.69586e+06	1.83134e+06	991951
Heptadecanoic acid	十七烷酸	C17H34O2	506-12-7	KEMQGTRYUADPNZ-UHFFFAOYSA-N	/	HMDB0002259	10465	Fatty acids	脂肪酸	Fatty Acids and Conjugates	脂肪酸及衍生物	Branched fatty acids	支链脂肪酸	HERB000749;HERB003437;HERB004479;HERB004694;HERB005306;HERB005659;HERB005742	炒苏子;灵仙;羌活;肉桂;苏子;威灵仙;乌梅	Fructus Perillae Preparata;Radix Smilacis;Radix et Rhizoma Notopterygii;Cortex Cinmomi;Fructus Perillae;Radix Clematidis;Fructus Mume	3.93			269.248	581.2	2.4	NEG	[M-H]-	level1	1.12508e+07	3.43415e+07	1.6497e+07	1.77336e+07	8.68293e+06	2.73124e+07	102732	119825	148549
Palmitic acid	棕榈酸	C16H32O2	57-10-3	IPCSVZSSVZVIGE-UHFFFAOYSA-N	C00249	HMDB0000220	985	Fatty acids	脂肪酸	Fatty Acids and Conjugates	脂肪酸及衍生物	Branched fatty acids	支链脂肪酸	HERB001719;HERB002094;HERB004407;HERB006995;HERB001034;HERB000185;HERB000939;HERB001794;HERB002367;HERB002497;HERB004209;HERB004831;HERB004980;HERB005260;HERB006400;HERB006406;HERB007028;HERB007029;HERB007097;HERB007099;HERB007106;HERB007128;HERB000129;HERB000139;HERB000164;HERB000267;HERB000305;HERB000408;HERB000472;HERB000484;HERB000497;HERB000508;HERB000638;HERB000767;HERB000842;HERB000868;HER…	凤仙透骨草;海金沙;葡萄;炙红芪;大腹皮;白鬼笔;刺猬皮;干鹿肉;虎骨;黄狗肾;牛乳;桑螵蛸;蛇肉;松节油;羊肉;羊蹄根;制乳没;制乳香;猪大肠;猪胆汁;猪脊髓;猪靥;巴豆;八角莲;白鲳;白芍;白芷;北五味;萹蓄;鳖甲;槟榔;薄荷;柴胡;车前草;楮实子;川楝子;川射干;川乌;川芎;醋柳果;大车前;大青叶;大枣;当归;党参;丁公藤;冬虫夏草;冬淩草;茯苓;干地黄;干姜;瓜蒌;光叶丁公藤;广枣;龟板;鬼箭羽;荷花;红花;红花绿绒蒿;华东蓝刺头;槐角;黄芪;黄芩;鸡冠花;金椰子;金银花;景天三七;开口箭;蓝萼香茶菜;莨菪子;荔枝核;连钱草;龙脷叶;芦荟;绿绒蒿;马鞭草;麻黄;马尾莲;毛诃子;没药;牡荆子;木香;南蛇藤果;闹羊花;佩兰;蒲黄;羌活;秦皮;青蒿;全蝎;人参;肉桂;蕤仁;三七;三七草;桑叶;桑枝;Null;山药;山楂;山茱萸;蛇床子;射干;十大功劳叶;松节;苏梗;苏叶;太白楤木;天花…	Herba Speranskiae tuberculatae;Spora Lygodii;Fructus Syzygii;Radix Hedysari Preparata;Null;Phallus impudicus;Corium Erinacei Seu Hemiechianus;Caro Verci;Os Tigris;Testis et Penis Canis familiaris;Bos taurus domesticus, Bubalus bubalis;Ootheca Mantidis;Musculus Bungari;Oleum Terebinthinae;Caro caprae seu ovis;Radix Rumicis japonici;Null;Resina Olibani Praparata;Crassum intestinum Porci;Bilis Porci…	3.93			255.232	570.3	2.5	NEG	[M-H]-	level1	1.21875e+08	2.03565e+08	1.02151e+08	1.43126e+08	1.15299e+08	1.38256e+08	1.18933e+07	1.28087e+07	1.0719e+07
Methyl pentadecanoate	十五烷酸甲酯	C16H32O2	/	XIUXKAZJZFLLDQ-UHFFFAOYSA-N	/	/	23518	Fatty acids	脂肪酸	Fatty esters	脂肪酸酯	Wax monoesters	/	HERB005444;HERB006844	天花粉;云南石梓	Radix Trichosanthis;Gmelina arborea	3.93			255.232	570.3	2.5	NEG	[M-H]-	level1	1.21875e+08	2.03565e+08	1.02151e+08	1.43126e+08	1.15299e+08	1.38256e+08	1.18933e+07	1.28087e+07	1.0719e+07
Isopimaric acid	异海松酸	C20H30O2	/	MXYATHGRPJZBNA-KRFUXDQASA-N	/	/	442048	Terpenoids	萜类	Diterpenoids	二萜类	Pimarane and Isopimarane diterpenoids	海松烷型二萜及异海松烷型二萜	HERB000192;HERB000403;HERB000432;HERB000614;HERB000734;HERB002817;HERB005259;HERB005287;HERB005359;HERB006290;HERB000070;HERB000281;HERB000397;HERB001404	百合;北沙参;蓖麻子;侧柏叶;长叶松;剑叶龙血树;松节;苏合香;台湾粗榧;血竭;Null;白头翁;Null;Null	Bulbus Lilii ;Radix Glehniae;Semen Ricini;Cacumen et Folium Biotae;Pinus palustris;Dracaena cochinchinensis;Lignum Pini Nodi;Styrax;Cephalotaxus wilsoniana;Sanguis Draconis;Juniperus conferta;Radix Pulsatillae;Thuja occidentalis;Juniperus rigida	3.93			301.217	536.6	2.3	NEG	[M-H]-	level1	5.85073e+07	1.37156e+08	1.05292e+08	3.8852e+07	4.06358e+07	7.3584e+07	257993	637557	249507
9-Oxooctadecanoic acid	9 -氧代十八烷酸	C18H34O3	4114-74-3	KNYQSFOUGYMRDE-UHFFFAOYSA-N	/	HMDB0030979	3083831	Fatty acids	脂肪酸	Fatty Acids and Conjugates	脂肪酸及衍生物	Other Octadecanoids	其他十八烷				3.93			297.243	518.4	2.5	NEG	[M-H]-	level1	4.42016e+06	3.62306e+06	5.61317e+06	4.60116e+06	5.49128e+06	3.7447e+06	514063	608828	525360
13(S)-HODE	( 9Z , 11E , 13S) - 13 -羟基十八碳- 9，11 -二烯酸	C18H32O3	29623-28-7	HNICUWMFWZBIFP-IRQZEAMPSA-N	C14762	HMDB0004667	6443013	Fatty acids	脂肪酸	Octadecanoids	十八烷类	Other Octadecanoids	其他十八烷	HERB003371;HERB002560	Null;黄芪	Hernandia sonora [Syn. Hernandia ovigera ];Radix Astragali	3.93			295.227	486.7	2.4	NEG	[M-H]-	level1	5.28239e+07	4.05763e+06	2.30069e+07	3.9292e+07	1.28881e+08	8.88612e+06	3.86041e+06	4.90377e+06	4.04428e+06
Pelargonic acid	壬酸	C9H18O2	112-05-0	FBUKVWPVBMHYJY-UHFFFAOYSA-N	C01601	HMDB0000847	8158	Fatty acids	脂肪酸	Fatty Acids and Conjugates	脂肪酸及衍生物	Branched fatty acids	支链脂肪酸	HERB000134;HERB000284;HERB000305;HERB000472;HERB000638;HERB000842;HERB000881;HERB001165;HERB001211;HERB001309;HERB001360;HERB001394;HERB001622;HERB001750;HERB001783;HERB001901;HERB001952;HERB002062;HERB002345;HERB002371;HERB002428;HERB002472;HERB002483;HERB002563;HERB002700;HERB002896;HERB002962;HERB002993;HERB003156;HERB003164;HERB003166;HERB003193;HERB003431;HERB003439;HERB003444;HERB003582;HER…	巴戟天;白土苓;白芷;萹蓄;柴胡;楮实子;川乌;大皂荚;党参;丁香;冬葵果;独活;防风;茯苓皮;干地黄;枸骨叶;瓜蒌;桂枝;猴头菇;胡椒;化橘红;槐花;黄柏;黄芩;鸡矢藤;金沸草;金银花;景天三七;苦楝子;苦参;苦参实;宽萼岩风;零陵香;凌霄花;灵芝;罗汉果;葎草;马齿苋;麻黄;玫瑰花;梅花;木瓜;牡荆子;木棉花;女贞子;胖大海;枇杷叶;羌活;肉桂;蕤仁;三七;桑白皮;桑椹;桑叶;射干;生姜;升麻;石菖蒲;双边栝楼;水红花子;天葵子;天南星;无花果;喜树;喜树皮;喜树叶;西洋参;徐长卿;玄参;薏苡仁;芫荽;月季花;紫苏	Null;Null;Radix Angelicae Dahuricae;Herba Polygoni Avicularis;Radix Bupleuri;Null;Radix Aconiti;Null;Radix Codonopsis pilosulae;Flos Caryophylli;Fructus Malvae;Radix Angelicae Pubescentis;Radix Saposhnikoviae divaricatae;Exodermis Poria;Rehmannia glutinosa [Syn. Rehmannia glutinosa f. huechingensis];Null;Null;Ramulus Cinmomi;Hericium erinaceus;Fructus Piperis;Exocarpium Citri grandis;flos Sophora…	3.93			157.123	457.4	2.4	NEG	[M-H]-	level1	3.96585e+07	3.78981e+07	4.35739e+07	4.46065e+07	3.7895e+07	4.75499e+07	2.72297e+07	6.00672e+07	4.50335e+07
Undecanedioic acid	十一碳二元酸	C11H20O4	1852-04-6	LWBHHRRTOZQPDM-UHFFFAOYSA-N	/	HMDB0000888	15816	Fatty acids	脂肪酸	Fatty Acids and Conjugates	脂肪酸及衍生物	Dicarboxylic acids	二羧酸类				3.93			197.118	374.2	2.1	NEG	[M-H2O-H]-	level1	9.11408e+06	2.96751e+06	3.75532e+06	1.37702e+07	1.58862e+07	1.08547e+06	2.5676e+06	2.31847e+06	2.56329e+06
2-Methoxycinnamic acid	2-甲氧基肉桂酸	C10H10O3	6099-03-2	FEGVSPGUHMGGBO-VOTSOKGWSA-N	/	HMDB0302514	734154	Shikimates and Phenylpropanoids	莽草酸及苯丙酸类	Phenylpropanoids	苯丙素	Cinnamic acids and derivatives	肉桂酸及其衍生物	HERB002062	桂枝	Ramulus Cinmomi	3.93			177.055	352.1	2.2	NEG	[M-H]-	level1	0	0	0	2.01064e+06	4.18475e+06	4.65336e+08	4.08043e+06	3.48274e+06	3.85347e+06
Rosmarinic acid	迷迭香酸	C18H16O8	537-15-5	DOUMFZQKYFQNTF-WUTVXBCWSA-N	C01850	HMDB0003572	5281792	Shikimates and Phenylpropanoids	莽草酸及苯丙酸类	Phenylpropanoids (C6-C3)	/	Cinnamic acids and derivatives	肉桂酸及其衍生物	HERB006901;HERB005939;HERB006674;HERB000311;HERB000508;HERB000870;HERB001115;HERB001193;HERB002616;HERB002831;HERB003229;HERB003427;HERB003917;HERB003982;HERB004986;HERB005855;HERB006018;HERB006427;HERB007163;HERB000201;HERB001797;HERB001808;HERB002209;HERB002369;HERB002983;HERB003175;HERB003359;HERB003658;HERB003820;HERB007208	泽兰;狭基线纹香茶菜;Null;柏子仁;薄荷;川木通;大星芹;丹参;回回苏梗;箭紫苏叶;辣薄荷;Null;迷迭香;长柱琉璃草;麝香草;西门飞草;香蜂花;药用丹参;紫丹藤;白花甘西鼠尾草;甘青青兰;甘西鼠尾草;黑豆;胡黄连;荆芥;苦玄参;连钱草;麻黄;猫须草;紫苏	Herba Lycopi;Isodon lophanthoides var. gerardiana;Cordia spinescens;Semen Biotae;herba Menthae;Caulis Clematidis Armandii;Astrantia major;Radix Salviae liguliobae;Perilla frutescens var. crispa;Perilla frutescens var. acuta [Syn. Perilla frutescens var. purpurascens ];Mentha piperita;Teucrium scorodonia;Rosmarinus officinalis;Lindelofia stylosa;Thymus vulgaris;Symphytum officinale;Melissa officin…	3.93			359.076	299.9	3.9	NEG	[M-H]-	level1	0	0	0	0	0	6.70717e+08	6.29657e+09	6.46165e+09	6.27748e+09
3-(3-Hydroxyphenyl)propanoic acid	3 - ( 3 -羟基苯基)丙酸	C9H10O3	621-54-5	QVWAEZJXDYOKEH-UHFFFAOYSA-N	C11457	HMDB0000375	91	Shikimates and Phenylpropanoids	莽草酸及苯丙酸类	/	/	/	/	HERB001409;HERB001410	杜仲;杜仲叶	Cortex Eucommiae;Null	3.93			165.055	297.8	2.2	NEG	[M-H]-	level1	2.07213e+07	2.04667e+07	4.60678e+07	4.29303e+07	2.59404e+07	2.17485e+07	5.2958e+06	5.33711e+06	1.17059e+07
Vanillic acid	香草酸	C8H8O4	121-34-6	WKOLLVMJNQIZCI-UHFFFAOYSA-N	C06672	HMDB0000484	8468	Shikimates and Phenylpropanoids	莽草酸及苯丙酸类	Phenolic acids	酚酸	Cinnamic acids and derivatives	肉桂酸及其衍生物	HERB005468;HERB006860;HERB002052;HERB000094;HERB000702;HERB001164;HERB004021;HERB005409;HERB002850;HERB002054;HERB007240;HERB000090;HERB000139;HERB000143;HERB000162;HERB000198;HERB000242;HERB000246;HERB000253;HERB000323;HERB000330;HERB000338;HERB000403;HERB000584;HERB000594;HERB000767;HERB000800;HERB000850;HERB000881;HERB000887;HERB000949;HERB001117;HERB001211;HERB001244;HERB001409;HERB001622;HER…	天山棱子芹?;云芝;鬼箭羽;Null;菖蒲;大枣;木瓜;桃金娘;降真香;鬼臼;紫锥花;安息香;八角莲;菝葜;百部;白花丹;白茅根;白毛藤;白木香;板蓝根;半夏;半枝莲;北沙参;苍术;草果;车前草;赤芍;川赤芍;川乌;川芎;葱白;大血藤;党参;地耳草;杜仲;防风;分心木;凤仙透骨草;佛手;覆盆子;功劳木;瓜蒌;关木通;贯叶金丝桃;广枣;海金沙;红豆蔻;红芪;胡黄连;葫芦茶;花生衣;华中五味子;黄连;黄芪;黄药子;蒺藜;金沸草;金莲花;景天三七;卷柏;爵床;开口箭;苦楝子;辣椒;莨菪子;连翘;陵水暗罗;龙葵;芦根;罗汉果;葎草;马鞭草;马兜铃;麻黄;麻黄根;麦芽;蔓荆子;满山红;毛果槭;猕猴桃根;密蒙花;明党参;Null;牡丹皮;牡荆子;木通;木贼;南蛇藤果;破布叶;蒲黄;前胡;千年健;羌活;忍冬藤;日本黄柏;蕤仁;桑白皮;桑叶;砂仁;山豆根;山麦冬;蛇葡萄;生姜;石菖蒲;柿蒂;石韦;水红花…	Pleurospermum lindleyanum;Polysaccharidum Versicolor;Ramulus Euonymi;Uvaria chamae;Rhizoma Acori graminei;Fructus Zizyphi Jujubae;Fructus Chaenomelis;Rhodomyrtus tomentosa;Dalbergia odorifera;Dysosma versipellis [Syn. Podophyllum versipelle ];Echinacea purpurea;Benzoinum;Null;Null;Radix Stemoe;Plumbago zeylanica;Rhizoma Imperatae;Null;Aquilaria sinensis;Radix Isatidis seu Baphicacanthi;Rhizoma Pi…	3.93			167.035	262.1	2.2	NEG	[M-H]-	level1	4.92809e+06	9.2379e+06	7.56771e+06	1.46989e+07	1.51047e+07	1.85085e+07	8.44807e+07	8.4424e+07	8.47469e+07
(S)-Scoulerine	( S ) -金黄紫堇碱	C19H21NO4	6451-73-6	KNWVMRVOBAFFMH-HNNXBMFYSA-N	/	/	439654	Alkaloids	生物碱	Tyrosine alkaloids	酪氨酸系生物碱	Isoquinoline alkaloids	异喹啉生物碱	HERB000259;HERB001305;HERB003136;HERB006353;HERB001612;HERB001069;HERB001362;HERB002030;HERB002158;HERB002515;HERB003010;HERB003033;HERB004355;HERB005071;HERB006040;HERB006041;HERB006042;HERB006331;HERB006344;HERB007182	白屈菜;丁公藤;苦地丁;延胡索;番荔枝;大黄;东莨菪碱;光叶丁公藤;荷包牡丹根;黄花蒿;九里香;菊花黄连;Null;石榴皮;向日葵茎髓;向日葵叶;向日葵籽;鸦片;烟草;紫花鱼灯草	Null;Caulis Erycibes;Herba Corydalis bungeae;Rhizoma Corydalis;Annona squamosa;Radix et Rhizoma Rhei;Scopolia japonica;Erycibe schmidtii;Dicentra spectabilis;Artemisia annua;Murraya paniculata [Syn. Chalcas paniculata];Corydalis pallida;Rhus lanceolata;Pericarpium Grati;Helianthus annuus;Helianthus annuus;Helianthus annuus;Papaver somniferum;Nicotiana tabacum;Corydalis incisa	3.93			328.153	230.8	3	POS	[M+H]+	level1	6.46207e+06	9.5599e+06	1.18466e+07	5.58343e+06	4.00586e+06	4.18579e+06	4.76419e+07	4.55838e+07	4.68486e+07
Adipic acid	己二酸	C6H10O4	124-04-9	WNLRTRBMVRJNCN-UHFFFAOYSA-N	C06104	HMDB0000448	196	Fatty acids	脂肪酸	Fatty Acids and Conjugates	脂肪酸及衍生物	Dicarboxylic acids	二羧酸类				3.93			145.05	217.3	2	NEG	[M-H]-	level1	6.68373e+06	5.0223e+06	6.93443e+06	6.15022e+06	7.94148e+06	3.92891e+06	9.87947e+06	9.7052e+06	1.30845e+07
D-Pantothenic Acid	泛酸	C9H17NO5	79-83-4	GHOKWGTUZJEAQD-ZETCQYMHSA-N	C00864	HMDB0000210	6613	Amino acids and Peptides	氨基酸及短肽	Small peptides	小肽	Dipeptides	二肽类	HERB001164;HERB004609;HERB000161;HERB000186;HERB000868;HERB001448;HERB001915;HERB004004;HERB006505;HERB007023;HERB006733	大枣;人参;白扁豆;白果;川楝子;断血流;枸杞子;没药;椰子瓤;知母;玉米须	Fructus Zizyphi Jujubae;Radix Ginseng;Semen Lablab Album;Semen Ginkgo;Fructus Meliae Toosendan;Herba Clinopodii;Fructus Lycii;Resi myrrhae;Cocos nucifera;Rhizoma Anemarrhee;Stigma Maydis	3.93			218.103	189.3	2.2	NEG	[M-H]-	level1	1.30178e+08	7.25192e+07	9.14832e+07	9.53096e+07	1.00988e+08	6.47572e+07	7.60083e+07	7.87162e+07	9.56384e+07
Thymidine	胸苷	C10H14N2O5	50-89-5	IQFYYKKMVGJFEH-XLPZGREQSA-N	C00214	HMDB0000273	5789	Carbohydrates	碳水化合物	Nucleosides	核苷类	Pyrimidine nucleos(t)ides	/	HERB004539;HERB000286;HERB000330;HERB002126;HERB006191;HERB006905;HERB000080;HERB001262;HERB001702;HERB001802;HERB003444;HERB003526;HERB004086;HERB004366;HERB005076;HERB005390;HERB005476;HERB006950;HERB000849;HERB004853	青天葵;白鲜皮;半夏;海藻;薤白;泽漆;安徽贝母;地梭罗;蜂房;甘肃贝母;灵芝;芦根;南方菟丝子;平贝母;石落子;太子参;天仙藤;浙贝母;川贝母;砂仁	Herba Nerviliae;Null;Rhizoma Pinelliae;Sargassum;Bulbus Allii Macrostemi;Null;Fritillaria anhuiensis;Null;Nidus Vespae;Fritillaria przewalskii;Ganoderma Lucidum seu Japonicum;Rhizoma Phragmitis;Cuscuta australis;Bulbus Fritillariae Ussuriensis;Anethum graveolens;Radix Pseudostellariae;Herba Aristolochiae;Bulbus Fritillariae thunbergii;Bulbus Fritillariae Cirrhosae;Fructus Amomi	3.93			241.082	161.9	2.4	NEG	[M-H]-	level1	1.07199e+07	6.25369e+06	7.86254e+06	1.5245e+07	9.62933e+06	9.47049e+06	9.3657e+06	8.63507e+06	9.78936e+06
Levulinic acid	乙酰丙酸	C5H8O3	123-76-2	JOOXCMJARBKPKM-UHFFFAOYSA-N	/	HMDB0000720	11579	Fatty acids	脂肪酸	Fatty Acids and Conjugates	脂肪酸及衍生物	Oxo fatty acids	含氧脂肪酸	HERB002209;HERB003174;HERB003638;HERB003837;HERB000663;HERB000724;HERB002207;HERB002829;HERB003567;HERB005891	黑豆;苦杏仁;马勃;猫爪草;长春花;长叶长春花;黑大豆皮;Null;卵圆长春花;Null	Semen Glycine Max;Semen armeniacae amarum;Lasiosphaera seu Calvatia;Radix Ranunculi Terti;Catharanthus roseus;Catharanthus longifolius;Glycine max;Catharanthus lanceus;Catharanthus ovalis;Catharanthus pusillus	3.93			115.04	100.6	2.1	NEG	[M-H]-	level1	5.51253e+06	5.61435e+06	1.62837e+07	4.5786e+06	1.04877e+07	2.43851e+07	4.97653e+06	4.20559e+06	2.9421e+06
Adenosine monophosphate (AMP)	磷酸腺苷	C10H14N5O7P	61-19-8	UDMBCSSLTHHNCD-KQYNXXCUSA-N	C00020	HMDB0000045	6083	Carbohydrates	碳水化合物	Nucleosides	核苷类	Purine nucleos(t)ides	/	HERB003985	蘑菇	Agaricus campestris	3.93			348.069	95.3	3.4	POS	[M+H]+	level1	257606	0	4.54236e+07	6.46363e+06	34165.7	2.4058e+07	3.43004e+07	3.27852e+07	3.16259e+07
4-Guanidinobutyric acid	4 -胍基丁酸	C5H11N3O2	463-00-3	TUHVEAJXIMEOSA-UHFFFAOYSA-N	C01035	HMDB0003464	500	Amino acids and Peptides	氨基酸及短肽	Small peptides	小肽	Aminoacids	氨基酸	HERB006537	益母草	Herba Leonuri	3.93			146.092	50.9	3.9	POS	[M+H]+	level1	1.00398e+07	1.15422e+07	6.1021e+06	1.08868e+07	1.53474e+07	1.23785e+07	1.0913e+08	1.10211e+08	1.20866e+08
D-Proline	D-脯氨酸	C5H9NO2	344-25-2	ONIBWKKTOPOVIA-SCSAIBSYSA-N	C00763	HMDB0003411	8988	Amino acids and Peptides	氨基酸及短肽	Small peptides	小肽	Aminoacids	氨基酸	HERB000162;HERB000330;HERB000992;HERB002111;HERB002189;HERB003441;HERB003506;HERB004692;HERB005015;HERB005147;HERB000309;HERB001164;HERB001193;HERB001952;HERB002560;HERB003618;HERB004191;HERB004472;HERB004834;HERB004849;HERB004938;HERB004950;HERB005392;HERB005485	百部;半夏;粗叶榕;海参;核桃仁;羚羊角;鹿鞭;肉苁蓉;胜红蓟;双孢蘑菇;白术;大枣;丹参;瓜蒌;黄芪;绿豆;牛蒡子;芡实;桑叶;沙棘;山药;山茱萸;檀香;天竺黄	Radix Stemoe;Rhizoma Pinelliae;Ficus simplicissima;Holothuria leucospilota;Semen Juglandis;Cornu Saigae Tataricae;Penis Cervi;Herba Cistanches;Ageratum conyzoides;Agaricus bisporus;Rhizoma Atractylodis macrocephalae;Fructus Zizyphi Jujubae;Radix Salviae liguliobae;Null;Radix Astragali;Semen Phaseoli Radiati;Fructus Arctii lappae;Semen Euryales;Folium Mori;fructus hippophae;Rhizoma Dioscoreae;Fruc…	3.93			114.056	50.6	2	NEG	[M-H]-	level1	0	0	0	0	0	0	2.29312e+08	2.03865e+08	2.1365e+08
D-(+)-Cellobiose	纤维二糖	C12H22O11	528-50-7	GUBGYTABKSRVRQ-UHFFFAOYSA-N	/	HMDB0246552	294	Carbohydrates	碳水化合物	Saccharides	糖类	Disaccharides	双糖类	HERB004488;HERB004004;HERB004609;HERB002135;HERB004343;HERB000745;HERB000960;HERB001711;HERB001947;HERB002859;HERB002918;HERB004446;HERB005390;HERB006280;HERB006546;HERB000802;HERB000939;HERB002714;HERB003361;HERB004209;HERB004543;HERB005442;HERB007028;HERB007029;HERB007099	荞麦;没药;人参;旱芹;脾寒草;炒麦芽;醋;蜂蜜;谷芽;焦麦芽;金鸡尾巴草根;茜草;太子参;玄参;饴糖;赤芍药;刺猬皮;鸡血藤;连翘;牛乳;青葙子;甜瓜子;制乳没;制乳香;猪胆汁	Fagopyrum esculentum;Resi myrrhae;Radix Ginseng;Apium graveolens;Melilotus suaveolens;Fructus Hordei germinatus Preparata;Vinegar;Apis cerana;Fructus Setariae Germinatus;Fructus Hordei germinatus Preparata;Macrothelypteris oligophlebia;Radix Rubiae;Radix Pseudostellariae;Radix Scrophulariae;Saccharum granorum;Null;Corium Erinacei Seu Hemiechianus;Caulis Millettiae;Fructus Forsythiae;Bos taurus do…	3.93			325.112	49.9	2.6	POS	[M-H2O+H]+	level1	0	0	0	0	0	0	3.2158e+07	1.05293e+07	1.14104e+07
N2-Acetylornithine	N-乙酰鸟氨酸	C7H14N2O3	to_check	JRLGPAXAGHMNOL-LURJTMIESA-N	C00437	HMDB0003357	439232	Amino acids and Peptides	氨基酸及短肽	Small peptides	小肽	Dipeptides	二肽类				3.93			173.093	48.8	2.2	NEG	[M-H]-	level1	5.4574e+06	5.3948e+06	6.50451e+06	9.679e+07	1.02372e+08	5.88265e+07	2.18237e+08	2.19088e+08	2.10657e+08
Stachyose	水苏糖	C24H42O21	470-55-3	UQZIYBXSHAGNOE-XNSRJBNMSA-N	C01613	HMDB0003553	439531	Carbohydrates	碳水化合物	Saccharides	糖类	Polysaccharides	多糖类				3.93			689.209	47.3	3.4	POS	[M+Na]+	level1	0	3.93515e+06	937941	0	0	1.67268e+07	8.47997e+07	7.91291e+07	8.15371e+07
D-Glutamine	D-谷氨酰胺	C5H10N2O3	5959-95-5	ZDXPYRJPNDTMRX-GSVOUGTGSA-N	C00819	HMDB0003423	145815	Amino acids and Peptides	氨基酸及短肽	Small peptides	小肽	Aminoacids	氨基酸	HERB002655;HERB001915	荠菜;枸杞子	Herba Capsellae;Fructus Lycii	3.93			147.076	46.9	3.9	POS	[M+H]+	level1	1.11358e+08	8.64087e+07	9.99132e+07	9.48129e+07	8.86145e+07	6.9078e+07	2.36008e+07	2.35369e+07	2.1831e+07
L-Glutamine	谷氨酰胺	C5H10N2O3	56-85-9	ZDXPYRJPNDTMRX-VKHMYHEASA-N	C00064	HMDB0000641	5961	Amino acids and Peptides	氨基酸及短肽	Small peptides	小肽	Aminoacids	氨基酸	HERB002655;HERB001915	荠菜;枸杞子	Herba Capsellae;Fructus Lycii	3.93			147.076	46.9	3.9	POS	[M+H]+	level1	1.11358e+08	8.64087e+07	9.99132e+07	9.48129e+07	8.86145e+07	6.9078e+07	2.36008e+07	2.35369e+07	2.1831e+07
Fructose	β-D-呋喃果糖	C6H12O6	53188-23-1	RFSUNEUAIZKAJO-ARQDHWQXSA-N	C02336	HMDB0000660	439709	Carbohydrates	碳水化合物	Saccharides	糖类	Monosaccharides	单糖	HERB000767;HERB003582	车前草;罗汉果	Herba Plantaginis;Fructus Momordicae	3.93			203.052	45.4	4	POS	[M+Na]+	level1	7.73338e+08	5.09057e+08	5.57647e+08	1.01956e+09	8.71619e+08	1.19182e+09	2.14186e+08	2.1733e+08	2.21853e+08
Galactose	半乳糖	C6H12O6	10257-28-0	WQZGKKKJIJFFOK-MCPPVLNHSA-N	C00984	HMDB0000143	86278404	Carbohydrates	碳水化合物	Saccharides	糖类	Monosaccharides	单糖	HERB001019;HERB003851;HERB004692;HERB004695;HERB006335;HERB006962;HERB002534;HERB003582;HERB004938;HERB003039;HERB003210;HERB003988;HERB003997;HERB004462;HERB004832;HERB000638;HERB001333;HERB002966;HERB001750;HERB003520;HERB003610;HERB000853;HERB000881;HERB001211;HERB001965;HERB001985;HERB002620;HERB002962;HERB003528;HERB004004;HERB004551;HERB004609;HERB001621;HERB001164;HERB003703;HERB005526;HER…	大车前;梅花;肉苁蓉;肉桂叶;鸭跖草;榛蘑;黄精;罗汉果;山药;菊苣;昆布;墨旱莲;墨炭;千里光;桑椹;柴胡;冬虫夏草;金樱子;茯苓皮;绿豆皮;螺旋藻;川党参;川乌;党参;管花党参;贯众;Null;金银花;芦荟;没药;球花党参;人参;番泻叶;大枣;马银花;通关藤;白茅根;垂盆草;醋;灯心草;杜仲叶;多枝桉;翻白草;蜂蜜;覆盆子;茯神;广枣;草莓;猫爪草;明党参;牛心粉;欧当归;苹果;破故纸;葡萄;葡萄糖;蛴螬;拳参;桑枝;沙苑子;甜瓜蒂;王浆;五灵脂;西洋梨;香橼;小甘草;小麦;小叶莲;辛夷;玄参;野葡萄根;薏苡仁;银柴胡;炙蜂房;炙黄芪;槟榔;天竺黄;猪苓;海参;四季青;罂粟壳;天花粉;胖大海;沙棘;相思子;土茯苓;板蓝根	Plantago major;Flos Mume;Herba Cistanches;Oleum Cinnamomi;Herba Commelie;Armillariella mellea;Rhizoma Polygoti;Fructus Momordicae;Rhizoma Dioscoreae;Herba Cichorii;Thallus Lamiriae;herba ecliptae;Carbonized Chinese Ink;Senecio scandens [Syn. Senecio chinensis];Fructus Mori;Radix Bupleuri;Cordyceps;Fructus Rosae laevigatae;Exodermis Poria;Null;Null;Codonopsis tangshen;Radix Aconiti;Radix Codonopsi…	3.93			203.052	45.4	4	POS	[M+Na]+	level1	7.73338e+08	5.09057e+08	5.57647e+08	1.01956e+09	8.71619e+08	1.19182e+09	2.14186e+08	2.1733e+08	2.21853e+08
Asparagine	天冬酰胺	C4H8N2O3	70-47-3	DCXYFEDJOCDNAF-REOHCLBHSA-N	C00152	HMDB0000168	6267	Amino acids and Peptides	氨基酸及短肽	Small peptides	小肽	Aminoacids	氨基酸	HERB004218;HERB004507;HERB005434;HERB005464;HERB000186;HERB000580;HERB001164;HERB001758;HERB001915;HERB002560;HERB003526;HERB003616;HERB004251;HERB006265;HERB006280;HERB000678;HERB003515;HERB003516;HERB005452;HERB006070;HERB006085;HERB000706;HERB000775;HERB000892;HERB005017	牛膝;秦艽;天冬;天然橡胶;白果;苍耳子;大枣;浮萍;枸杞子;黄芪;芦根;葎草;藕节;萱草根;玄参;长管萱草;陆地棉;陆地棉;天门冬;小百部;小果咖啡;常山;陈皮;垂盆草;生姜	Radix Achyranthis bidentatae;Radix Gentiae macrophyllae;Radix Asparagi;Gummi Elasticum;Semen Ginkgo;Fructus Xanthii sibirici;Fructus Zizyphi Jujubae;Herba Spirodelae;Fructus Lycii;Radix Astragali;Rhizoma Phragmitis;Herba Humuli Scandentis;nodus nelumbinis rhizomatis;Null;Radix Scrophulariae;Hemerocallis longituba;Gossypium hirsutum [Syn. Gossypium mexicanum];Null;Asparagus cochinchinensis [Syn. A…	3.93			131.046	45	2.3	NEG	[M-H]-	level1	0	2.94658e+06	2.91869e+06	0	0	1.67487e+06	7.221e+07	7.14545e+07	7.24379e+07
Benzoylpaeoniflorin	苯甲酰芍药苷	C30H32O12	38642-49-8	LATYEZNGPQKAIK-HRCYFWENSA-N	/	/	21631106	Terpenoids	萜类	Monoterpenoids	单萜类	Pinane monoterpenoids	蒎烷型单萜类	HERB001508;HERB000216;HERB000246;HERB000267;HERB000498;HERB000584;HERB000800;HERB000850;HERB003232;HERB004013	多花芍药;白及;白毛藤;白芍;冰片;苍术;赤芍;川赤芍;辣椒;牡丹皮	Paeonia emodi;Null;Null;Radix Paeoniae Alba;Borneolum syntheticum;Rhizoma Atractylodis;Radix Paeoniae Rubra;Paeonia veitchii;fructus Capsici;Cortex Moutan	3.93			583.182	352.8	0.7	NEG	[M-H]-	level1	21741.5	0	0	0	0	253303	2.42011e+07	2.44365e+07	2.42036e+07
Glycitin	黄豆黄苷	C22H22O10	40246-10-4	OZBAVEKZGSOMOJ-MIUGBVLSSA-N	/	/	187808	Shikimates and Phenylpropanoids	莽草酸及苯丙酸类	Isoflavonoids	异黄酮类	Isoflavones	异黄酮类	HERB001023;HERB001175;HERB001876;HERB006784	大豆;淡豆豉;葛花;芫荽	Glycine max;Semen Sojae Praeparata;flos puerariae lobatae;Null	3.93			447.127	278	3.5	POS	[M+H]+	level1	88959.6	0	30003.7	139307	272187	2.92343e+07	6.46526e+08	6.51386e+08	6.51902e+08
3-hydroxybenzaldehyde	3-羟基苯甲醛	C7H6O2	100-83-4	IAVREABSGIHHMO-UHFFFAOYSA-N	C03067	/	101	Shikimates and Phenylpropanoids	莽草酸及苯丙酸类	Phenolic acids (C6-C1)	/	Shikimic acids and derivatives	莽草酸及其衍生物	HERB001808;HERB002062;HERB001263	甘西鼠尾草;桂枝;地梭罗	Salvia przewalskii;Ramulus Cinmomi;Marchantia polymorpha	3.93			121.029	274.2	2.4	NEG	[M-H]-	level1	9.01764e+06	6.57518e+06	7.78435e+06	1.07729e+07	9.50239e+06	1.94625e+07	2.02718e+08	2.01744e+08	1.99563e+08
DL-Glutamine	DL -谷氨酰胺	C5H10N2O3	585-21-7	ZDXPYRJPNDTMRX-UHFFFAOYSA-N	/	/	738	Amino acids and Peptides	氨基酸及短肽	Small peptides	小肽	Aminoacids	氨基酸	HERB002655;HERB001915	荠菜;枸杞子	Herba Capsellae;Fructus Lycii	3.93			147.076	113.1	3.3	POS	[M+H]+	level1	1.64919e+07	1.71151e+07	1.77711e+07	1.49085e+07	1.52429e+07	1.44782e+07	5.06717e+07	3.859e+07	3.5889e+07
L-Uridine	/	C9H12N2O6	26287-69-4	DRTQHJPVMGBUCF-PSQAKQOGSA-N	/	/	466466	Carbohydrates	碳水化合物	Nucleosides	核苷类	Pyrimidine nucleos(t)ides	/	HERB000281;HERB000293;HERB000309;HERB000323;HERB000403;HERB000584;HERB000871;HERB000879;HERB001076;HERB001101;HERB001210;HERB001333;HERB001754;HERB001968;HERB002040;HERB002560;HERB002655;HERB003708;HERB003837;HERB004004;HERB004607;HERB004609;HERB005012;HERB005076;HERB005118;HERB005390;HERB005412;HERB005447;HERB005680;HERB006207;HERB006335;HERB006340;HERB005637;HERB001749	白头翁;白药子;白术;板蓝根;北沙参;苍术;川木香;川射干;大蓟;大青叶;当归;冬虫夏草;覆盆子;管花肉苁蓉;广枣;黄芪;荠菜;麦冬;猫爪草;没药;人工蛹虫草;人参;生地黄;石落子;熟地黄;太子参;桃仁;天葵子;Null;新疆贝母;鸭跖草;亚洲文殊兰;王不留行;茯苓	Radix Pulsatillae;Null;Rhizoma Atractylodis macrocephalae;Radix Isatidis seu Baphicacanthi;Radix Glehniae;Rhizoma Atractylodis;Vladimiria souliei [Syn. Jurinea souliei];Null;Herba Cirsii Japonici;Folium Isatidis;Radix Angelicae sinensis;Cordyceps;Null;Cistanche tubulosa;Fructus Choerospondiatis;Radix Astragali;Herba Capsellae;Ophiopogon japonicus;Radix Ranunculi Terti;Resi myrrhae;Cordyceps milit…	3.93			243.062	81.2	1.9	NEG	[M-H]-	level1	2.2868e+06	2.68455e+06	2.92431e+06	3.49806e+06	3.9384e+06	3.11079e+06	3.38644e+07	3.47942e+07	2.77077e+07
Biliverdin	胆绿素	C33H34N4O6	114-25-0	RCNSAJSGRJSBKK-NSQVQWHSSA-N	C00500	HMDB0001008	79228	/	/	/	/	/	/	HERB003395;HERB004201	蓼大青叶;牛黄	Folium Polygoni Tinctorii;Calculus Bovis	3.93			581.239	430.6	2.2	NEG	[M-H]-	level1	1.8708e+06	2.95146e+06	2.16159e+06	1.30789e+06	868670	3.56335e+06	22771.1	69149.9	0
Salvianolic acid A	丹酚酸 A	C26H22O10	96574-01-5	YMGFTDKNIWPMGF-UCPJVGPRSA-N	/	/	5281793	Shikimates and Phenylpropanoids	莽草酸及苯丙酸类	Lignans	木脂素	Stilbenolignans	茋木脂素	HERB000199;HERB000201;HERB000870;HERB001193;HERB001677;HERB001808;HERB003106;HERB004221;HERB005759;HERB007163	白花丹参;白花甘西鼠尾草;川木通;丹参;粉芭蕉;甘西鼠尾草;可可;牛心番荔枝;乌头;紫丹藤	Salvia miltiorrhiza f. alba;Null;Caulis Clematidis Armandii;Radix Salviae liguliobae;Musa paradisiaca;Salvia przewalskii;Theobroma cacao;Annona reticulata;Aconitum carmichaeli;Tournefortia sarmentosa	3.93			493.113	305.2	2.3	NEG	[M-H]-	level1	0	0	0	5.24349e+07	0	3.11016e+09	9.73723e+08	1.00495e+09	6.66951e+09
(E)-3-(2,5-dihydroxyphenyl)prop-2-enoic acid	2,5-二羟基肉桂酸	C9H8O4	/	JXIPYOZBOMUUCA-DAFODLJHSA-N	/	/	6442618	Shikimates and Phenylpropanoids	莽草酸及苯丙酸类	Phenylpropanoids	苯丙素	Cinnamic acids and derivatives	肉桂酸及其衍生物				3.93			179.035	240.1	1.1	NEG	[M-H]-	level1	1.94258e+06	1.39682e+06	510091	1.84862e+06	0	261239	4.12489e+07	6.06711e+07	3.93037e+07
3-methoxy-4-[3,4,5-trihydroxy-6-(hydroxymethyl)tetrahydropyran-2-yl]oxy-benzoic acid	/	C14H18O9	/	JYFOSWJYZIVJPO-UHFFFAOYSA-N	/	/	14132336	Shikimates and Phenylpropanoids	莽草酸及苯丙酸类	Phenolic acids	酚酸	Simple phenolic acids	简单酚酸				3.93			329.087	206.4	1.7	NEG	[M-H]-	level1	243635	19489.9	0	938977	841902	2.35311e+06	4.85688e+07	4.82936e+07	4.25577e+07
(1S,2R,4aS,6aS,6bR,9R,10S,11R,12aR,14bS)-10,11-dihydroxy-9-(hydroxymethyl)-1,2,6a,6b,9,12a-hexamethyl-2,3,4,5,6,6a,7,8,8a,10,11,12,13,14b-tetradecahydro-1H-picene-4a-carboxylic acid	/	C30H48O5	/	JXSVIVRDWWRQRT-SVCFHXMWSA-N	/	/	16394661	Terpenoids	萜类	Triterpenoids	三萜类	Ursane and Taraxastane triterpenoids	乌苏烷型三萜及蒲公英烷型三萜	HERB006012;HERB003252;HERB001152;HERB004470;HERB004663;HERB002960;HERB003636;HERB005672;HERB000312;HERB000373;HERB000498;HERB001067;HERB001757;HERB001901;HERB002100;HERB002126;HERB002713;HERB003616;HERB003707;HERB003760;HERB004407;HERB004453;HERB005112;HERB005658	香茶菜;蓝萼香茶菜;大叶香茶菜;千屈菜;日本千屈菜;金椰子;马鞭草;尾叶香茶菜;半边莲;北豆根;冰片;大花紫薇;附片;枸骨叶;海南狗牙花;海藻;积雪草;葎草;麻子仁;毛冬青;葡萄;前胡;熟附片;委陵菜	Isodon amethystoides;Isodon japonica var. glaucocalyx;Rabdosia macrophylla;Lythrum salicaria;Lythrum anceps;Craibiodendron yunnanese;Herba Verbae;Rabdosia excisa;Herba Lobeliae Chinensis;Rhizoma Menispermi;Borneolum syntheticum;Lagerstroemia speciosa;Rhizoma Aconiti Lateralis;Null;Ervatamia hainanensis;Sargassum;herba centellae;Herba Humuli Scandentis;Fructus cannabis;Ilex pubescens;Fructus Syzyg…	3.92			487.342	465.9	1.8	NEG	[M-H]-	level1	310106	219750	349802	105859	201882	258974	9.79923e+06	1.06804e+07	9.30018e+06
Paullinic acid	顺- 13 -二十碳烯酸	C20H38O2	/	URXZXNYJPAJJOQ-FPLPWBNLSA-N	/	/	5312518	Fatty acids	脂肪酸	Fatty Acids and Conjugates	脂肪酸及衍生物	Unsaturated fatty acids	不饱和脂肪酸	HERB004864	沙苑子	Semen Astragali Complati	3.92			309.279	591.5	2.3	NEG	[M-H]-	level1	1.32437e+06	4.50313e+06	1.4935e+06	2.05634e+06	2.02216e+06	1.39506e+06	0	0	0
12-Methyltridecanoic acid	12 -甲基十三烷酸	C14H28O2	2724-57-4	YYVJAABUJYRQJO-UHFFFAOYSA-N	/	HMDB0031072	520298	Fatty acids	脂肪酸	Fatty Acids and Conjugates	脂肪酸及衍生物	Branched fatty acids	支链脂肪酸	HERB003174;HERB003431;HERB004191	苦杏仁;零陵香;牛蒡子	Semen armeniacae amarum;Null;Fructus Arctii lappae	3.92			227.201	545.7	2.5	NEG	[M-H]-	level1	2.46583e+07	2.34911e+07	2.76993e+07	1.17354e+07	2.05254e+07	1.63479e+07	2.27643e+06	2.56774e+06	2.41244e+06
Threonine	苏氨酸	C4H9NO3	72-19-5	AYFVYJQAPQTCCC-GBXIJSLDSA-N	C00188	HMDB0000167, HMDB0004041	6288	Amino acids and Peptides	氨基酸及短肽	Small peptides	小肽	Aminoacids	氨基酸	HERB000330;HERB001193;HERB001952;HERB003618;HERB004191;HERB004472;HERB004938;HERB004950;HERB005392;HERB005485;HERB005782;HERB000162;HERB000992;HERB001175;HERB002044;HERB002045;HERB002189;HERB003441;HERB003520;HERB004488;HERB004864;HERB004909;HERB006993	半夏;丹参;瓜蒌;绿豆;牛蒡子;芡实;山药;山茱萸;檀香;天竺黄;吴茱萸;百部;粗叶榕;淡豆豉;龟板;龟板胶;核桃仁;羚羊角;绿豆皮;荞麦;沙苑子;山麦冬;制龟板	Rhizoma Pinelliae;Radix Salviae liguliobae;Null;Semen Phaseoli Radiati;Fructus Arctii lappae;Semen Euryales;Rhizoma Dioscoreae;Fructus Corni;Lignum Santaii Albi;Concretio Silicea Bambusae;Fructus Evodiae;Radix Stemoe;Ficus simplicissima;Semen Sojae Praeparata;Plastrum Testudinis;Colla carapacis et plastri testudinis;Semen Juglandis;Cornu Saigae Tataricae;Null;Fagopyrum esculentum;Semen Astragali …	3.92			118.051	46.1	2.1	NEG	[M-H]-	level1	1.89807e+07	1.99636e+07	2.09084e+07	1.82457e+07	1.3501e+07	1.36563e+07	1.84902e+07	1.79612e+07	1.90236e+07
L-Kynurenine	L-犬尿氨酸	C10H12N2O3	2922-83-0	YGPSJZOEDVAXAB-QMMMGPOBSA-N	C00328	HMDB0000684	161166	Amino acids and Peptides	氨基酸及短肽	Small peptides	小肽	Aminoacids	氨基酸	HERB001712;HERB002023;HERB003985	Null;广西九里香;蘑菇	Apis cerana;Murraya kwangsiensis;Agaricus campestris	3.92			207.077	105.2	2.6	NEG	[M-H]-	level1	4.73596e+06	3.46955e+06	3.31827e+06	3.39675e+06	2.38441e+06	4.45743e+06	0	0	0
Vicenin 3	维采宁 3	C26H28O14	59914-91-9	MMDUKUSNQNWVET-MCIQUCDDSA-N	/	/	185958	Shikimates and Phenylpropanoids	莽草酸及苯丙酸类	Flavonoids	黄酮类	Flavones	黄酮类	HERB000838;HERB002989;HERB003169;HERB003888;HERB001249;HERB001355;HERB001779;HERB002000;HERB003238;HERB004518;HERB004520;HERB005455;HERB005939;HERB006563;HERB006926;HERB006982;HERB006990;HERB007003;HERB001239;HERB002052;HERB002563	樗白皮;粳米;苦树皮;美洲苦木;地骨皮;冬瓜皮;甘草;光果甘草;Null;青风藤;青蒿;天南星;狭基线纹香茶菜;异叶天南星;胀果甘草;炙草;炙甘草;制军炭;灯盏细辛;鬼箭羽;黄芩	Ailanthus altissima;Oryza sativa;Picrasma quassioides [Syn. Picrasma ailanthoides];Quassia amara;Cortex Lycii Radicis;Exocarpium Benincasae;Radix Glycyrrhizae;Glycyrrhiza glabra;Senecio sceleratus;Null;Herba Artemisiae Annuae;Rhizoma Arisaematis;Isodon lophanthoides var. gerardiana;Arisaema heterophyllum;Glycyrrhiza inflata;Radix Glycyrrhizae Praeparata;Radix Glycyrrhizae Preparata;Null;Erigeron …	3.92			563.14	275.8	1.3	NEG	[M-H]-	level1	719902	511861	800886	94896.3	0	1.2993e+06	9.94648e+06	1.09657e+07	3.05967e+07
Allomatrine	别苦参碱	C15H24N2O	641-39-4	ZSBXGIUJOOQZMP-KYEXWDHISA-N	/	/	7000681	Alkaloids	生物碱	Lysine alkaloids	赖氨酸系生物碱	Quinolizidine alkaloids	喹诺里西啶生物碱	HERB002376;HERB002472;HERB002473;HERB003136;HERB003140;HERB003141;HERB003142;HERB003143;HERB003164;HERB003166;HERB004710;HERB004856;HERB004883;HERB003740;HERB003742;HERB000168;HERB000373;HERB002371;HERB002594;HERB003087;HERB003162;HERB003851;HERB004043;HERB004086;HERB004093;HERB005211;HERB005580	胡芦巴;槐花;槐角;苦地丁;苦豆草;苦豆根;苦豆子;苦甘草;苦参;苦参实;柔枝槐;沙参槐;山豆根;杧果;杧果树皮;白刺花;北豆根;胡椒;黄叶槐;Null;Null;梅花;木菊;南方菟丝子;南鹤虱;四翅槐;菟丝子	Null;flos Sophorae;fructus Sophorae;Herba Corydalis bungeae;Null;Sophora alopecuroides;Sophora alopecuroides;Herba Sophorae Alopecuroidis;Radix Sophorae flavescentis;Sophora flavescens [Syn. Sophora angustfolia];Null;Null;Radix Sophorae Tonkinensis;Mangifera indica;Mangifera indica;Sophora viciifolia;Rhizoma Menispermi;Fructus Piperis;Sophora chrysophylla;Artemisia caruthii;Null;Flos Mume;Null;Cu…	3.92			249.195	100.3	3.2	POS	[M+H]+	level1	0	0	0	0	0	0	2.31244e+07	2.54162e+07	2.40035e+07
Tagatose	酮-D-塔格糖	C6H12O6	87-81-0	BJHIKXHVCXFQLS-PQLUHFTBSA-N	C00795	HMDB0003418	92092	Carbohydrates	碳水化合物	Saccharides	糖类	Monosaccharides	单糖	HERB005900;HERB000309;HERB001164;HERB001355;HERB004837;HERB004849;HERB004938;HERB005447;HERB006033;HERB001287;HERB004950;HERB006019	西洋参;白术;大枣;冬瓜皮;桑枝;沙棘;山药;天葵子;香茅;滇姜花;山茱萸;香附	Radix Pacis quinquefolii;Rhizoma Atractylodis macrocephalae;Fructus Zizyphi Jujubae;Exocarpium Benincasae;Ramulus Mori;fructus hippophae;Rhizoma Dioscoreae;Radix Semiaquilegiae;Null;Hedychium yunnanense;Fructus Corni;Rhizoma Cyperi	3.92			203.052	45.4	4	POS	[M+Na]+	level1	7.73338e+08	5.09057e+08	5.57647e+08	1.01956e+09	8.71619e+08	1.19182e+09	2.14186e+08	2.1733e+08	2.21853e+08
Allose	(2R,3R,4R)-2,3,4,5,6-五羟基己醛	C6H12O6	39392-62-6	GZCGUPFRVQAUEE-OBOOZECYSA-N	C01487	HMDB0062473	57449163	Carbohydrates	碳水化合物	Saccharides	糖类	Monosaccharides	单糖	HERB000309;HERB001164;HERB001952;HERB002856;HERB002941;HERB002962;HERB002966;HERB003618;HERB004837;HERB004849;HERB005485;HERB005523;HERB005548;HERB006019;HERB006151;HERB006908;HERB002276	白术;大枣;瓜蒌;绞股蓝;金荞麦;金银花;金樱子;绿豆;桑枝;沙棘;天竺黄;通草;土贝母;香附;小通草;泽泻;红花	Rhizoma Atractylodis macrocephalae;Fructus Zizyphi Jujubae;Null;Null;Rhizoma Fagopyri Cymosi;Flos Lonicerae;Fructus Rosae laevigatae;Semen Phaseoli Radiati;Ramulus Mori;fructus hippophae;Concretio Silicea Bambusae;Medulla Tetrapacis;Rhizoma Bolbostemmae;Rhizoma Cyperi;Medulla Stachyuri Medulla Helwingiae;Rhizoma Alismatis;Flos Carthami	3.92			203.052	45.4	4	POS	[M+Na]+	level1	7.73338e+08	5.09057e+08	5.57647e+08	1.01956e+09	8.71619e+08	1.19182e+09	2.14186e+08	2.1733e+08	2.21853e+08
Palmitamide	十六碳酰胺	C16H33NO	629-54-9	HSEMFIZWXHQJAE-UHFFFAOYSA-N	/	HMDB0012273	69421	Fatty acids	脂肪酸	Fatty amides	脂肪酰胺	Primary amides	/	HERB000323;HERB000330;HERB000638;HERB004092;HERB004950;HERB005782;HERB002960;HERB000220;HERB006044	板蓝根;半夏;柴胡;南瓜子;山茱萸;吴茱萸;金椰子;白僵蚕;香肉果	Radix Isatidis seu Baphicacanthi;Rhizoma Pinelliae;Radix Bupleuri;Semen Cucurbitae moschatae;Fructus Corni;Fructus Evodiae;Craibiodendron yunnanese;Bombyx mori;Casimiroa edulis	3.92			256.262	547.2	3.8	POS	[M+H]+	level1	0	0	0	0	0	0	5.58605e+07	2.78771e+07	1.38712e+07
Ellagic acid	鞣花酸	C14H6O8	476-66-4	AFSDNFLWKVMVRB-UHFFFAOYSA-N	C10788	HMDB0002899	5281855	Shikimates and Phenylpropanoids	莽草酸及苯丙酸类	Phenolic acids	酚酸	Gallotannins	没食子单宁				3.92			300.998	526.3	1.5	NEG	[M-H]-	level1	0	0	0	0	0	0	2.04481e+06	1.44513e+06	1.6126e+06
Sphingosine	鞘氨醇	C18H37NO2	123-78-4	WWUZIQQURGPMPG-KRWOKUGFSA-N	C00319	HMDB0000252	5280335	Fatty acids	脂肪酸	Sphingolipids	/	Sphingoid bases	鞘氨基醇	HERB001357;HERB004092;HERB003536;HERB003537;HERB004853	冬瓜子;南瓜子;鹿茸;鹿茸胶;砂仁	Null;Semen Cucurbitae moschatae;Cervus nippon , Cervus elaphus;Colla Cornus Cervi;Fructus Amomi	3.92			300.289	431.3	3.7	POS	[M+H]+	level1	2.88285e+07	3.72291e+07	4.89335e+07	2.93308e+07	4.22675e+07	4.05825e+07	0	0	0
Licoricone	甘草利酮	C22H22O6	/	GGWMNTNDTRKETA-UHFFFAOYSA-N	/	/	5319013	Shikimates and Phenylpropanoids	莽草酸及苯丙酸类	Isoflavonoids	异黄酮类	Isoflavones	异黄酮类	HERB001355;HERB001779	冬瓜皮;甘草	Exocarpium Benincasae;Radix Glycyrrhizae	3.92			383.147	429.4	3.8	POS	[M+H]+	level1	0	0	0	0	0	0	1.53625e+07	1.50055e+07	1.49735e+07
Corticosterone	皮质酮	C21H30O4	50-22-6	OMFXVFTZEKFJBZ-HJTSIMOOSA-N	C02140	HMDB0001547	5753	Terpenoids	萜类	Steroids	甾体	Pregnane steroids	孕烷	HERB003364;HERB004212;HERB004004	莲生桂子花;牛肾;没药	Asclepias curassavica;Bos taurus domesticus, Bubalus bubalis;Resi myrrhae	3.92			347.22	369.3	3.8	POS	[M+H]+	level1	2.44507e+08	2.35079e+08	1.75837e+08	1.66303e+08	1.53587e+08	2.27065e+08	3.53832e+06	3.81025e+06	3.46908e+06
Indole-3-propionic acid	吲哚丙酸	C11H11NO2	830-96-6	GOLXRNDWAUTYKT-UHFFFAOYSA-N	/	HMDB0002302	3744	Alkaloids	生物碱	Tryptophan alkaloids	色氨酸系生物碱	Simple indole alkaloids	简单吲哚生物碱				3.92			190.086	350.6	3.8	POS	[M+H]+	level1	3.06998e+07	3.53643e+07	2.00813e+07	1.32838e+07	1.5583e+07	1.04367e+07	65368.7	0	22923.4
Liquiritigenin	甘草素	C15H12O4	578-86-9	FURUXTVZLHCCNA-AWEZNQCLSA-N	C09762	HMDB0029519	114829	Shikimates and Phenylpropanoids	莽草酸及苯丙酸类	Flavonoids	黄酮类	Flavanones	黄烷酮	HERB001705;HERB000323;HERB000892;HERB001779;HERB001876;HERB002309;HERB002534;HERB002846;HERB003504;HERB004783;HERB006633;HERB000762;HERB000921;HERB001355;HERB002000;HERB002614;HERB002714;HERB002850;HERB002970;HERB003535;HERB003803;HERB005249;HERB006280;HERB006926;HERB006990	蜂胶;板蓝根;垂盆草;甘草;葛花;红芪;黄精;降香;漏芦;三七;淫羊藿;朝鲜淫羊藿;刺槐花;冬瓜皮;光果甘草;回回豆;鸡血藤;降真香;金盏菊花;路路通;毛曼陀罗叶;Null;玄参;胀果甘草;炙甘草	Apis mellifera ligustica;Radix Isatidis seu Baphicacanthi;Herba Sedi sarmentosi;Radix Glycyrrhizae;flos puerariae lobatae;Null;Rhizoma Polygoti;Lignum Dalbergiae odoriferae Rosewood;Radix Rhapontici;Radix Notoginseng;Null;Epimedium koreanum;Robinia pseudoacacia;Exocarpium Benincasae;Glycyrrhiza glabra;Cicer arietinum;Caulis Millettiae;Dalbergia odorifera;Null;Fructus Liquidambaris;Datura innoxia;…	3.92			257.08	336.1	3.7	POS	[M+H]+	level1	5.63829e+06	5.39213e+06	3.64668e+06	4.13456e+06	4.62961e+06	5.04266e+07	1.22445e+08	1.25299e+08	3.96269e+07
Tropolone	环庚三烯酚酮	C7H6O2	/	MDYOLVRUBBJPFM-UHFFFAOYSA-N	/	/	10789	Shikimates and Phenylpropanoids	莽草酸及苯丙酸类	/	/	/	/	HERB002772;HERB004873	假酸浆;山刺柏	Nicandra physaloides;Juniperus taiwaniana	3.92			121.029	306.9	2.6	NEG	[M-H]-	level1	0	0	0	3.09842e+06	0	0	0	0	0
3-Methylcatechol	3 -甲基儿茶酚	C7H8O2	488-17-5	PGSWEKYNAOWQDF-UHFFFAOYSA-N	C02923	HMDB0301753	340	Shikimates and Phenylpropanoids	莽草酸及苯丙酸类	/	/	/	/	HERB004849	沙棘	fructus hippophae	3.92			123.045	301.5	1.9	NEG	[M-H]-	level1	475392	381828	451927	0	484990	2.77735e+06	2.88315e+06	8.62478e+06	1.49816e+07
4'-Hydroxy-3'-methylacetophenone	4 ' -羟基- 3 ' -甲基苯乙酮	C9H10O2	876-02-8	LXBHHIZIQVZGFN-UHFFFAOYSA-N	/	HMDB0059824	70135	Shikimates and Phenylpropanoids	莽草酸及苯丙酸类	/	/	/	/	HERB000850;HERB002342	川赤芍;厚朴	Paeonia veitchii;Cortex Magnoliae officilis	3.92			151.075	301.2	4.5	POS	[M+H]+	level1	292831	96085.9	197019	214360	286073	1.87247e+06	9.1413e+06	8.54074e+06	8.73285e+06
Suberic acid	辛二酸	C8H14O4	505-48-6	TYFQFVWCELRYAO-UHFFFAOYSA-N	C08278	HMDB0000893	10457	Fatty acids	脂肪酸	Fatty Acids and Conjugates	脂肪酸及衍生物	Dicarboxylic acids	二羧酸类	HERB000702;HERB000285;HERB000864;HERB000949;HERB003837;HERB005447;HERB000312;HERB000432;HERB000597;HERB000648;HERB000650;HERB000826;HERB004034;HERB005272	菖蒲;白薇;川槿皮;葱白;猫爪草;天葵子;半边莲;蓖麻子;草寇仁;蟾皮;蟾酥;臭草;木槿皮;松针	Rhizoma Acori graminei;Radix cynchi atrati;Null;Bulbus Allii Fistulosi;Radix Ranunculi Terti;Radix Semiaquilegiae;Herba Lobeliae Chinensis;Semen Ricini;Semen Alpiniae katsumadai;Bufo bufo gargarizans, Bufo melanostictus;Bufo bufo gargarizans, Bufo melanostictus;Ruta graveolens;Hibiscus syriacus;Folium Pini	3.92			173.082	297.8	2.3	NEG	[M-H]-	level1	2.74006e+07	1.62564e+07	1.64666e+07	1.85469e+07	1.53346e+07	5.06326e+06	1.13351e+07	1.26303e+07	1.13625e+07
Phthalic acid	邻苯二甲酸	C8H6O4	88-99-3	XNGIFLGASWRNHJ-UHFFFAOYSA-N	C01606	HMDB0002107	1017	Shikimates and Phenylpropanoids	莽草酸及苯丙酸类	Phenolic acids	酚酸	Simple phenolic acids	简单酚酸	HERB000879;HERB001210;HERB004407;HERB005526;HERB002209;HERB003153;HERB003174;HERB005825;HERB007079;HERB001076	川射干;当归;葡萄;通关藤;黑豆;苦楝皮;苦杏仁;西河柳;肿节风;大蓟	Null;Radix Angelicae sinensis;Fructus Syzygii;Marsdenia tenacissima;Semen Glycine Max;Null;Semen armeniacae amarum;Cacumen Tamaricis;Herba Sarcatidrae;Herba Cirsii Japonici	3.92			165.019	241.1	1.9	NEG	[M-H]-	level1	1.64896e+06	1.49766e+06	1.67074e+07	1.89309e+06	2.12533e+06	2.70096e+06	1.7847e+07	4.7848e+06	4.43055e+06
gamma-Glutamylleucine	γ - 谷氨酸 - 亮氨酸	C11H20N2O5	2566-39-4	MYFMARDICOWMQP-YUMQZZPRSA-N	/	HMDB0011171	151023	Amino acids and Peptides	氨基酸及短肽	Small peptides	小肽	Dipeptides	二肽类				3.92			261.144	220.8	2.4	POS	[M+H]+	level1	9.57173e+07	9.24197e+07	1.03449e+08	4.5802e+07	5.87941e+07	6.01602e+07	3.73046e+07	3.75243e+07	3.51142e+07
3'-O-Methyladenosine	3 ' - O -甲基腺苷	C11H15N5O4	10300-22-8	RYAFZRROCNNRFK-IOSLPCCCSA-N	/	HMDB0006023	82530	Carbohydrates	碳水化合物	Nucleosides	核苷类	Purine nucleos(t)ides	/				3.92			282.118	215.3	4.3	POS	[M+H]+	level1	646132	490454	630681	551062	788214	719903	6.46333e+07	6.29404e+07	6.13321e+07
Phe-Val	苯丙氨酰缬氨酸	C14H20N2O3	3918-90-9	IEHDJWSAXBGJIP-RYUDHWBXSA-N	/	HMDB0029008	7359121	/	/	/	/	/	/				3.92			265.154	210.5	1.9	POS	[M+H]+	level1	0	0	0	0	0	0	1.83045e+07	1.75524e+07	1.74397e+07
Pyrogallol	邻苯三酚	C6H6O3	87-66-1	WQGWDDDVZFFDIG-UHFFFAOYSA-N	C01108	HMDB0013674	1057	Shikimates and Phenylpropanoids	莽草酸及苯丙酸类	/	/	/	/	HERB000267;HERB000594;HERB000800;HERB001409;HERB002365;HERB004460;HERB004519;HERB006784;HERB006905;HERB001788;HERB000213;HERB000692;HERB002185;HERB002828;HERB003497;HERB003687;HERB003915;HERB006010	白芍;草果;赤芍;杜仲;虎耳草;千金子;青果;芫荽;泽漆;橄榄;白花映山红;长角豆;何首乌;坚硬悬钩子;龙眼睛;Null;蒙自草胡椒;香草水杨梅	Radix Paeoniae Alba;Fructus tsaoko;Radix Paeoniae Rubra;Cortex Eucommiae;Herba Saxifragae;Semen Euphorbiae;Null;Null;Null;Brassica oleracea var. capitata;Rhododendron mucronatum;Ceratonia siliqua;Polygonum multiflorum;Rubus rigidus;Phyllanthus reticulatus;Rheum maximowiczii;Peperomia duclouxii;Geum urbanum	3.92			127.039	115.4	3.3	POS	[M+H]+	level1	0	0	2.60126e+07	65198.2	0	3.52802e+07	1.33857e+08	9.78837e+07	1.22731e+08
Thymine	胸腺嘧啶	C5H6N2O2	65-71-4	RWQNBRDOKXIBIV-UHFFFAOYSA-N	C00178	HMDB0000262	1135	Alkaloids	生物碱	Pseudoalkaloids	假生物碱	pteridine alkaloids	蝶啶类生物碱	HERB005680;HERB006340;HERB003361;HERB004068;HERB005826;HERB006875;HERB006937;HERB000330;HERB000580;HERB000849;HERB002126;HERB004366;HERB005455;HERB000080;HERB001802;HERB003454;HERB003526;HERB005476;HERB005750;HERB006950	Null;亚洲文殊兰;连翘;木贼;西红花;臧红花;掌叶半夏;半夏;苍耳子;川贝母;海藻;平贝母;天南星;安徽贝母;甘肃贝母;六棱菊;芦根;天仙藤;乌梢蛇;浙贝母	Crinum asiaticum var. sinicum;Crinum asiaticum;Fructus Forsythiae;Herba Equiseti Hiemalis;Stigma Croci;Crocus sativus;Pinellia pedatisecta;Rhizoma Pinelliae;Fructus Xanthii sibirici;Bulbus Fritillariae Cirrhosae;Sargassum;Bulbus Fritillariae Ussuriensis;Rhizoma Arisaematis;Fritillaria anhuiensis;Fritillaria przewalskii;Laggera alata;Rhizoma Phragmitis;Herba Aristolochiae;Zaocys;Bulbus Fritillaria…	3.92			125.035	87.7	1.9	NEG	[M-H]-	level1	0	0	0	0	0	0	0	5.61608e+07	6.13881e+07
Citric acid	柠檬酸	C6H8O7	77-92-9	KRKNYBCHXYNGOX-UHFFFAOYSA-N	C00158	HMDB0000094	311	Fatty acids	脂肪酸	Fatty Acids and Conjugates	脂肪酸及衍生物	Hydroxy fatty acids	羟基脂肪酸	HERB000134;HERB000162;HERB000244;HERB000249;HERB000259;HERB000309;HERB000960;HERB000973;HERB001069;HERB001101;HERB001171;HERB001754;HERB001765;HERB001781;HERB001806;HERB001901;HERB001915;HERB002040;HERB002191;HERB002250;HERB002405;HERB002407;HERB002941;HERB002966;HERB003039;HERB003055;HERB003205;HERB003232;HERB003250;HERB003528;HERB003641;HERB003741;HERB003837;HERB003840;HERB004004;HERB004021;HER…	巴戟天;百部;白茅根;白梅花;白屈菜;白术;醋;醋柳果;大黄;大青叶;玳玳花;覆盆子;茯神;甘草稍;甘遂;枸骨叶;枸杞子;广枣;荷叶;草莓;虎杖;虎杖叶;金荞麦;金樱子;菊苣;Null;宽叶香蒲;辣椒;莱阳梨清膏;芦荟;马齿苋;杧果核;猫爪草;玫瑰花;没药;木瓜;木贼麻黄;柠檬酸;牛乳;枇杷叶;苹果;蒲黄;葡萄;羌活;荞麦;人参;蕤仁;桑椹;沙棘;沙苑子;山里红;山楂;升麻;使君子;松子仁;甜瓜蒂;天花粉;天麻;乌梅;五爪龙;吴茱萸;西洋梨;香橼;野葡萄根;野山楂;异株荨麻;银柴胡;玉米须;云南山楂;云芝;枣仁	Null;Radix Stemoe;Imperata cylindrica var. major;Prunus mume;Null;Rhizoma Atractylodis macrocephalae;Vinegar;Hippophae rhamnoides;Radix et Rhizoma Rhei;Folium Isatidis;Null;Null;Poria;Radix Glycyrrhizae uralensis;Radix Kansui;Null;Fructus Lycii;Fructus Choerospondiatis;Folium Nelumbinis;Herba Fragariae;Rhizoma Polygoni cuspidati;Polygonum cuspidatum;Rhizoma Fagopyri Cymosi;Fructus Rosae laevigata…	3.92			173.009	82.1	2	NEG	[M-H2O-H]-	level1	6.72705e+06	7.59609e+06	1.02168e+07	3.72745e+06	8.63592e+06	6.7374e+06	1.2261e+07	1.48209e+07	1.50196e+07
Guanine	/	C5H5N5O	73-40-5	UYTPUPDQBNUYGX-UHFFFAOYSA-N	C00242	HMDB0000132	764	Alkaloids	生物碱	Pseudoalkaloids	假生物碱	pteridine alkaloids	蝶啶类生物碱	HERB006150;HERB001877;HERB004441;HERB005039;HERB005390;HERB005641;HERB005662;HERB006537;HERB001101;HERB001333;HERB004563;HERB004607;HERB000323;HERB000330	小唐松草;蛤蚧;七叶树;柿蒂;太子参;王瓜子;Null;益母草;大青叶;冬虫夏草;蚯蚓;人工蛹虫草;板蓝根;半夏	Null;Gecko;Aesculus chinensis;Calyx Kaki;Radix Pseudostellariae;Trichosanthes cucumeroides;Erinaceus europaeus , Hemiechinus dauuricus, Hemiechinus auritus;Herba Leonuri;Folium Isatidis;Cordyceps;Pheretima aspergillum;Cordyceps militaris cv;Radix Isatidis seu Baphicacanthi;Rhizoma Pinelliae	3.92			152.056	75.1	3.3	POS	[M+H]+	level1	0	0	0	0	133631	0	1.14346e+08	1.13317e+08	1.01095e+08
Cytarabine	阿糖胞苷	C9H13N3O5	147-94-4	UHDGCWIWMRVCDJ-CCXZUQQUSA-N	C02961	HMDB0015122	6253	Carbohydrates	碳水化合物	Nucleosides	核苷类	Pyrimidine nucleos(t)ides	/	HERB000849;HERB005390	川贝母;太子参	Bulbus Fritillariae Cirrhosae;Radix Pseudostellariae	3.92			244.092	57.2	3.7	POS	[M+H]+	level1	2.13517e+06	1.72695e+06	3.76823e+06	2.20625e+06	4.6e+06	2.31172e+06	6.23182e+06	6.12273e+06	6.15876e+06
Pipecolic acid	L-哌啶甲酸	C6H11NO2	3105-95-1	HXEACLLIILLPRG-YFKPBYRVSA-N	C00408	HMDB0000716	439227	Amino acids and Peptides	氨基酸及短肽	Small peptides	小肽	Aminoacids	氨基酸	HERB000161;HERB000129;HERB000134;HERB000178;HERB000563;HERB002095;HERB003889;HERB004242;HERB005017;HERB005311;HERB005641;HERB005796;HERB002218;HERB004322	白扁豆;巴豆;巴戟天;白饭豆;蚕豆;海韭菜;Null;女贞子;生姜;酸角;王瓜子;Null;黑姜;炮姜	Semen Lablab Album;Fructus Crotonis;Null;Phaseolus vulgaris;Vicia faba;Triglochin maritimum;Alnus crispa;Fructus Ligustri lucidi;Rhizoma Zingiberis Recens;Tamarindus indica;Trichosanthes cucumeroides;Alnus sieboldiana;Rhizoma Zingiberis Recens Preparata;Rhizoma Zingiberis Praeparata	3.92			130.086	50.7	3.7	POS	[M+H]+	level1	1.69146e+07	4.82166e+07	2.14032e+07	2.39261e+07	2.91331e+07	2.41119e+07	5.34361e+07	1.96788e+08	1.19952e+08
Creatine	肌酸	C4H9N3O2	57-00-1	CVSVTCORWBXHQV-UHFFFAOYSA-N	C00300	HMDB0000064	586	Amino acids and Peptides	氨基酸及短肽	Small peptides	小肽	Aminoacids	氨基酸	HERB001916;HERB001927;HERB002644;HERB003341;HERB004118;HERB004226;HERB004540;HERB004945;HERB004948;HERB005943;HERB006043;HERB000903	狗肉;狗心;霍香;鲤鱼;南五味子;牛血;青蛙;山楂;山楂叶;霞天膏;香肉;椿皮	Canis familiaris;Canis familiaris;Agastache rugosus;Cyprinus carpio;Null;Bos taurus domesticus, Bubalus bubalis;Rana nigromaculata, Rana plancyi;Crataegus pinnatifida;Null;Bos taurus domesticus;Elephas maximus;Cortex Tooe Sinensis	3.92			132.076	48.2	4	POS	[M+H]+	level1	1.99564e+08	1.13787e+08	1.39591e+08	2.7913e+08	1.57196e+08	1.54495e+08	6.88334e+06	6.92475e+06	6.22721e+06
Proline	脯氨酸	C5H9NO2	147-85-3	ONIBWKKTOPOVIA-BYPYZUCNSA-N	C00148	HMDB0000162	145742	Amino acids and Peptides	氨基酸及短肽	Small peptides	小肽	Aminoacids	氨基酸	HERB000162;HERB000330;HERB000992;HERB002111;HERB002189;HERB003441;HERB003506;HERB004692;HERB005015;HERB005147;HERB000309;HERB001164;HERB001193;HERB001952;HERB002560;HERB003618;HERB004191;HERB004472;HERB004834;HERB004849;HERB004938;HERB004950;HERB005392;HERB005485	百部;半夏;粗叶榕;海参;核桃仁;羚羊角;鹿鞭;肉苁蓉;胜红蓟;双孢蘑菇;白术;大枣;丹参;瓜蒌;黄芪;绿豆;牛蒡子;芡实;桑叶;沙棘;山药;山茱萸;檀香;天竺黄	Radix Stemoe;Rhizoma Pinelliae;Ficus simplicissima;Holothuria leucospilota;Semen Juglandis;Cornu Saigae Tataricae;Penis Cervi;Herba Cistanches;Ageratum conyzoides;Agaricus bisporus;Rhizoma Atractylodis macrocephalae;Fructus Zizyphi Jujubae;Radix Salviae liguliobae;Null;Radix Astragali;Semen Phaseoli Radiati;Fructus Arctii lappae;Semen Euryales;Folium Mori;fructus hippophae;Rhizoma Dioscoreae;Fruc…	3.92			116.07	47.9	4.2	POS	[M+H]+	level1	2.50442e+08	2.17791e+08	2.65128e+08	3.00742e+08	3.24883e+08	2.0212e+08	7.28386e+08	7.63304e+08	1.01917e+09
DL-Threonine	DL-苏氨酸	C4H9NO3	80-68-2	AYFVYJQAPQTCCC-UHFFFAOYSA-N	/	HMDB0250801	205	Amino acids and Peptides	氨基酸及短肽	Small peptides	小肽	Aminoacids	氨基酸	HERB000330;HERB001193;HERB001952;HERB003618;HERB004191;HERB004472;HERB004938;HERB004950;HERB005392;HERB005485;HERB005782;HERB000162;HERB000992;HERB001175;HERB002044;HERB002045;HERB002189;HERB003441;HERB003520;HERB004488;HERB004864;HERB004909;HERB006993	半夏;丹参;瓜蒌;绿豆;牛蒡子;芡实;山药;山茱萸;檀香;天竺黄;吴茱萸;百部;粗叶榕;淡豆豉;龟板;龟板胶;核桃仁;羚羊角;绿豆皮;荞麦;沙苑子;山麦冬;制龟板	Rhizoma Pinelliae;Radix Salviae liguliobae;Null;Semen Phaseoli Radiati;Fructus Arctii lappae;Semen Euryales;Rhizoma Dioscoreae;Fructus Corni;Lignum Santaii Albi;Concretio Silicea Bambusae;Fructus Evodiae;Radix Stemoe;Ficus simplicissima;Semen Sojae Praeparata;Plastrum Testudinis;Colla carapacis et plastri testudinis;Semen Juglandis;Cornu Saigae Tataricae;Null;Fagopyrum esculentum;Semen Astragali …	3.92			120.065	47	4.3	POS	[M+H]+	level1	3.92688e+07	3.82033e+07	3.93486e+07	4.12528e+07	2.75423e+07	2.7769e+07	6.41165e+06	2.20532e+07	4.72655e+06
L-Canavanine	L-刀豆氨酸	C5H12N4O3	2219-31-0	FSBIGDSBMBYOPN-VKHMYHEASA-N	/	/	439202	Amino acids and Peptides	氨基酸及短肽	Small peptides	小肽	Aminoacids	氨基酸	HERB000887;HERB001215;HERB002040;HERB002560;HERB006378;HERB007236	川芎;刀豆;广枣;黄芪;洋刀豆;紫云英	Radix chuanxiong；Rhizoma Chuanxiong;Semen Cavaliae;Fructus Choerospondiatis;Radix Astragali;Canavalia ensiformis;Astragalus sinicus	3.92			177.098	45.3	3.7	POS	[M+H]+	level1	6.76702e+06	1.20891e+07	1.90333e+07	3.55063e+06	2.60833e+06	6.41961e+06	4.95001e+08	1.75056e+09	4.36545e+08
Ornithine	L-鸟氨酸	C5H12N2O2	3184-13-2	AHLPHDHHMVZTML-BYPYZUCNSA-N	C00077	HMDB0000214	6262	Amino acids and Peptides	氨基酸及短肽	Small peptides	小肽	Aminoacids	氨基酸	HERB005444;HERB002262;HERB003409;HERB003979;HERB005015	天花粉;红豆;列当;明党参;胜红蓟	Radix Trichosanthis;Ormosia hosiei;Orobanche coerulescens;Changium smyrnioides;Ageratum conyzoides	3.92			133.097	41.7	3.5	POS	[M+H]+	level1	6.4592e+06	7.26377e+06	9.0366e+06	1.4515e+07	1.74695e+07	6.87368e+06	1.25239e+07	1.24122e+07	1.19415e+07
5-(4-carboxy-3-methyl-butyl)-1,4a-dimethyl-6-methylene-decalin-1-carboxylic acid	二氢硬松脂酸	C20H32O4	/	HPQKNJHVWUWAOR-UHFFFAOYSA-N	/	/	578152	Terpenoids	萜类	Diterpenoids	二萜类	Labdane diterpenoids	半日花烷型二萜	HERB001705	蜂胶	Apis mellifera ligustica	3.92			335.222	464.3	2	NEG	[M-H]-	level1	5.28555e+06	2.54814e+06	9.42854e+06	5.42836e+06	1.86579e+07	5.24095e+06	310572	448129	387389
Hyodeoxycholic acid	异脱氧胆酸	C24H40O4	83-49-8	DGABKXLVXPYZII-SIBKNCMHSA-N	C15517	HMDB0000664	5283820	Terpenoids	萜类	Steroids	甾体	Cholane steroids	胆烷	HERB007098	Null	Sus scrofa domestica	3.92			391.284	438	2.8	NEG	[M-H]-	level1	6.94677e+07	1.07946e+08	1.59601e+08	4.15039e+07	8.4834e+07	1.62081e+08	0	0	0
7-Ketolithocholic acid	7-酮石胆酸	C24H38O4	4651-67-6	DXOCDBGWDZAYRQ-AURDAFMXSA-N	/	HMDB0000467	444262	Terpenoids	萜类	Steroids	甾体	Cholane steroids	胆烷	HERB005293;HERB006502;HERB007098	苏门答腊红豆杉;野猪胆;Null	Taxus sumatrana;Sus scrofa;Sus scrofa domestica	3.92			389.269	437.9	2.8	NEG	[M-H]-	level1	2.61605e+07	1.25671e+07	5.09106e+07	3.39361e+06	1.02532e+07	1.63656e+07	0	0	0
[(2R,3S,4S,5R,6S)-6-[[(1S,3R,5R,6S,8S)-2-(benzoyloxymethyl)-6-hydroxy-8-methyl-9,10-dioxatetracyclo[4.3.1.02,5.03,8]decan-3-yl]oxy]-3,4,5-trihydroxy-tetrahydropyran-2-yl]methyl benzoate	/	C30H32O12	38642-49-8	LATYEZNGPQKAIK-BRVOSZROSA-N	/	/	24868403	Terpenoids	萜类	Monoterpenoids	单萜类	Pinane monoterpenoids	蒎烷型单萜类	HERB001508;HERB000216;HERB000246;HERB000267;HERB000498;HERB000584;HERB000800;HERB000850;HERB003232;HERB004013	多花芍药;白及;白毛藤;白芍;冰片;苍术;赤芍;川赤芍;辣椒;牡丹皮	Paeonia emodi;Null;Null;Radix Paeoniae Alba;Borneolum syntheticum;Rhizoma Atractylodis;Radix Paeoniae Rubra;Paeonia veitchii;fructus Capsici;Cortex Moutan	3.92			585.194	345.5	4.1	POS	[M+H]+	level1	44861.4	0	0	0	0	3.75733e+06	2.45292e+08	2.46898e+08	2.4302e+08
Sulfuretin	硫黄菊素	C15H10O5	120-05-8	RGNXWPVNPFAADO-NSIKDUERSA-N	/	/	5281295	Shikimates and Phenylpropanoids	莽草酸及苯丙酸类	Flavonoids	黄酮类	Aurones	橙酮类	HERB000021;HERB002545;HERB002846;HERB003263;HERB004445;HERB006168	阿里红;黄栌;降香;狼把草;杞子;小叶红光树	Fomes officinalis;Cotinus coggygria;Lignum Dalbergiae odoriferae Rosewood;Null;Rhus verniciflua [Syn. Toxicadendron verniciflum ];Knema globularia	3.92			271.059	336.5	3	POS	[M+H]+	level1	0	0	0	0	0	0	1.96821e+07	0	1.95927e+07
7,3',4'-Trihydroxyflavone	7，3 '，4 ' -三羟基黄酮	C15H10O5	2150-11-0	PVFGJHYLIHMCQD-UHFFFAOYSA-N	/	/	5322065	Shikimates and Phenylpropanoids	莽草酸及苯丙酸类	Flavonoids	黄酮类	Flavones	黄酮类	HERB000171;HERB002052;HERB002563;HERB002846	白刺花子;鬼箭羽;黄芩;降香	Sophora viciifolia;Ramulus Euonymi;Radix Scutellariae;Lignum Dalbergiae odoriferae Rosewood	3.92			271.059	336.5	3	POS	[M+H]+	level1	0	0	0	0	0	0	1.96821e+07	0	1.95927e+07
Isoliquiritin apioside	芹糖异甘草苷	C26H30O13	120926-46-7	VMMVZVPAYFZNBM-KVFWHIKKSA-N	/	/	6442433	Shikimates and Phenylpropanoids	莽草酸及苯丙酸类	Flavonoids	黄酮类	Chalcones	查耳酮类				3.92			551.174	316.3	3.4	POS	[M+H]+	level1	16384.2	55854.7	0	0	0	2.67059e+06	6.54949e+07	6.93942e+07	6.42216e+07
Cryptochlorogenic acid	隐绿原酸	C16H18O9	905-99-7	GYFFKZTYYAFCTR-AVXJPILUSA-N	/	/	9798666	Shikimates and Phenylpropanoids	莽草酸及苯丙酸类	Phenylpropanoids	苯丙素	Cinnamic acids and derivatives	肉桂酸及其衍生物	HERB002033;HERB003184;HERB003454;HERB004832;HERB006040;HERB006041;HERB006344;HERB006470;HERB006471;HERB006473;HERB007006;HERB000580;HERB000244;HERB002962;HERB003137	光叶水苏;块茎糙苏;六棱菊;桑椹;向日葵茎髓;向日葵叶;烟草;野菊;野菊花;野荔枝叶;直立长春花;苍耳子;白茅根;金银花;苦丁茶	Stachys palustris;Phlomis tuberosa;Laggera alata;Fructus Mori;Helianthus annuus;Helianthus annuus;Nicotiana tabacum;Chrysanthemum indicum;Flos Chrysanthemi Indici;Pyrus calleryana;Vinca erecta;Fructus Xanthii sibirici;Imperata cylindrica var. major;Flos Lonicerae;Null	3.92			353.087	240.8	2	NEG	[M-H]-	level1	0	0	0	0	0	2.07513e+06	1.10959e+08	1.11558e+08	7.15777e+07
Malic acid	苹果酸	C4H6O5	6915-15-7	BJEPYKJPYRNKOW-UHFFFAOYSA-N	C00149, C00497, C00711	HMDB0000744	525	Fatty acids	脂肪酸	Fatty Acids and Conjugates	脂肪酸及衍生物	Dicarboxylic acids	二羧酸类	HERB000242;HERB000259;HERB000580;HERB001101;HERB001164;HERB001171;HERB001754;HERB001915;HERB002040;HERB002191;HERB002405;HERB002655;HERB002966;HERB003039;HERB003192;HERB003232;HERB003528;HERB003641;HERB003840;HERB004021;HERB004350;HERB004402;HERB004832;HERB004849;HERB004853;HERB004950;HERB005062;HERB005742;HERB006733;HERB000960;HERB000162;HERB001069;HERB004468	白茅根;白屈菜;苍耳子;大青叶;大枣;玳玳花;覆盆子;枸杞子;广枣;荷叶;虎杖;荠菜;金樱子;菊苣;款冬花;辣椒;芦荟;马齿苋;玫瑰花;木瓜;枇杷叶;蒲黄;桑椹;沙棘;砂仁;山茱萸;使君子;乌梅;玉米须;醋;百部;大黄;千年健	Rhizoma Imperatae;Null;Fructus Xanthii sibirici;Folium Isatidis;Fructus Zizyphi Jujubae;Null;Null;Fructus Lycii;Fructus Choerospondiatis;Folium Nelumbinis;Rhizoma Polygoni cuspidati;Herba Capsellae;Fructus Rosae laevigatae;Herba Cichorii;flos farfarae;fructus Capsici;Aloe;Herba Portulacae;Flos Rosae Rugosae;Fructus Chaenomelis;Folium Eriobotryae;pollen typhae;Fructus Mori;fructus hippophae;Fructu…	3.92			133.014	70.5	2.1	NEG	[M-H]-	level1	0	0	0	0	0	2.08659e+06	2.30409e+09	1.25523e+09	1.38341e+09
6-(hydroxymethyl)pyridin-3-ol	6- (羟甲基)吡啶- 3 - 醇	C6H7NO2	/	NESFDGDRYVANBC-UHFFFAOYSA-N	/	/	419490	Alkaloids	生物碱	Nicotinic acid alkaloids	烟酸系生物碱	Pyridine alkaloids	吡啶生物碱	HERB000849;HERB000881;HERB001104;HERB001211;HERB005012;HERB004774	川贝母;川乌;大蒜;党参;生地黄;三棱	Bulbus Fritillariae Cirrhosae;Radix Aconiti;Bulbus Allii;Radix Codonopsis pilosulae;Radix Rehmanniae;Rhizoma Sparganii	3.92			126.055	67.7	3.8	POS	[M+H]+	level1	0	0	0	0	0	0	2.13868e+07	2.14e+07	1.99082e+07
9-Oxo-10(E),12(E)-octadecadienoic acid	( 10E、12E) - 9 -氧代十八碳- 10，12 -二烯酸	C18H30O3	54232-58-5	LUZSWWYKKLTDHU-SIGMCMEVSA-N	C14766	HMDB0004669	5283011	Fatty acids	脂肪酸	Fatty Acids and Conjugates	脂肪酸及衍生物	Unsaturated fatty acids	不饱和脂肪酸				3.92			293.212	487.3	2.3	NEG	[M-H]-	level1	5.15337e+07	6.95542e+06	2.10955e+07	5.85711e+07	1.20593e+08	3.42771e+06	3.85541e+06	3.98988e+06	3.98429e+06
Pyroglutamic acid	L-焦谷氨酸	C5H7NO3	98-79-3	ODHCTXKNWHHXJC-VKHMYHEASA-N	C01879	HMDB0000267	7405	Amino acids and Peptides	氨基酸及短肽	Small peptides	小肽	Aminoacids	氨基酸	HERB001101;HERB004516;HERB005118;HERB000692;HERB001914;HERB002655;HERB003497;HERB003687;HERB003985;HERB006010;HERB004832	大青叶;青黛;熟地黄;长角豆;枸杞叶;荠菜;龙眼睛;Null;蘑菇;香草水杨梅;桑椹	Folium Isatidis;Indigo turalis;Radix Rehmanniae Preparata;Ceratonia siliqua;Lycium chinense;Herba Capsellae;Phyllanthus reticulatus;Rheum maximowiczii;Agaricus campestris;Geum urbanum;Fructus Mori	3.91			128.035	67.2	2.1	NEG	[M-H]-	level1	2.0769e+08	1.75884e+08	2.02072e+08	2.03253e+08	1.19814e+08	1.31866e+08	1.55324e+09	1.63682e+09	1.61032e+09
(2S,4aS,6aS,6bR,10S,12aS,14bS)-10-hydroxy-2,4a,6a,6b,9,9,12a-heptamethyl-13-oxo-3,4,5,6,6a,7,8,8a,10,11,12,14b-dodecahydro-1H-picene-2-carboxylic acid	/	C30H46O4	1449-05-4	MPDGHEJMBKOTSU-IYTIXWHISA-N	/	/	5702158	Terpenoids	萜类	Triterpenoids	三萜类	Oleanane triterpenoids	齐墩果烷型三萜	HERB002000;HERB001779;HERB000974;HERB001249;HERB001355;HERB001780;HERB001781;HERB001782;HERB002494;HERB002665;HERB006827;HERB006926;HERB006982;HERB006990;HERB007003	光果甘草;甘草;粗毛甘草;地骨皮;冬瓜皮;甘草节;甘草稍;甘草头;黄甘草;鸡骨草;云南甘草;胀果甘草;炙草;炙甘草;制军炭	Glycyrrhiza glabra;Radix Glycyrrhizae;Glycyrrhiza aspera;Cortex Lycii Radicis;Exocarpium Benincasae;Null;Radix Glycyrrhizae uralensis;Null;Glycyrrhiza kansuensis;Herba Abri;Glycyrrhiza yunnanensis;Glycyrrhiza inflata;Radix Glycyrrhizae Praeparata;Radix Glycyrrhizae Preparata;Null	3.91			469.332	504.1	1.6	NEG	[M-H]-	level1	129248	42026.1	177177	1.15464e+07	1.7893e+07	5.04682e+07	1.80707e+06	1.79645e+06	1.75635e+06
4-Aminobutyric acid (GABA)	γ-氨基丁酸	C4H9NO2	56-12-2	BTCSSZJGUNDROE-UHFFFAOYSA-N	C00334	HMDB0000112	119	Amino acids and Peptides	氨基酸及短肽	Small peptides	小肽	Aminoacids	氨基酸	HERB005015;HERB004209;HERB000293;HERB000323;HERB000331;HERB000650;HERB000815;HERB001165;HERB001175;HERB001394;HERB001448;HERB001537;HERB001783;HERB001809;HERB001915;HERB001952;HERB002690;HERB003165;HERB003351;HERB003359;HERB003636;HERB003979;HERB004064;HERB004479;HERB004513;HERB005295;HERB005444;HERB005820	胜红蓟;牛乳;白药子;板蓝根;半夏曲;蟾酥;重瓣萱草;大皂荚;淡豆豉;独活;断血流;多序岩黄耆;干地黄;甘蔗;枸杞子;瓜蒌;鸡内金;苦参碱;李子;连钱草;马鞭草;明党参;木香;羌活;秦皮;粟米;天花粉;西瓜	Ageratum conyzoides;Bos taurus domesticus, Bubalus bubalis;Null;Radix Isatidis seu Baphicacanthi;Massa Fermentata Rhizpma Pinelliae;Bufo bufo gargarizans, Bufo melanostictus;Hemerocallis fulva var. kwanso;Null;Semen Sojae Praeparata;Radix Angelicae Pubescentis;Herba Clinopodii;Hedysarum polybotrys;Rehmannia glutinosa [Syn. Rehmannia glutinosa f. huechingensis];Saccharum sinensis;Fructus Lycii;Nul…	3.91			102.056	48.4	2.2	NEG	[M-H]-	level1	0	0	0	0	0	0	1.11663e+07	1.0245e+07	1.04329e+07
Hydroxyisocaproic acid	2 -羟基- 4 -甲基戊酸	C6H12O3	498-36-2	LVRFTAZAXQPQHI-UHFFFAOYSA-N	C03264	HMDB0000665	92779	Fatty acids	脂肪酸	Fatty Acids and Conjugates	脂肪酸及衍生物	Branched fatty acids	支链脂肪酸				3.91			131.071	265.1	2.3	NEG	[M-H]-	level1	1.53704e+07	2.07415e+07	2.89243e+07	1.04535e+07	2.06926e+07	3.75089e+07	1.17986e+08	1.20091e+08	1.22551e+08
D-Kynurenine	D -犬尿氨酸	C10H12N2O3	13441-51-5	YGPSJZOEDVAXAB-MRVPVSSYSA-N	/	/	1152206	Amino acids and Peptides	氨基酸及短肽	Small peptides	小肽	Aminoacids	氨基酸	HERB001712;HERB002023;HERB003985	Null;广西九里香;蘑菇	Apis cerana;Murraya kwangsiensis;Agaricus campestris	3.91			207.077	105.2	2.6	NEG	[M-H]-	level1	4.73596e+06	3.46955e+06	3.31827e+06	3.39675e+06	2.38441e+06	4.45743e+06	0	0	0
(2R,3S,4S,5R,6R)-2-(hydroxymethyl)-6-[(2S,3R,4S,5S,6R)-3,4,5-trihydroxy-6-(hydroxymethyl)tetrahydropyran-2-yl]oxy-tetrahydropyran-3,4,5-triol	α，β -海藻糖	C12H22O11	585-91-1	HDTRYLNUVZCQOY-BTLHAWITSA-N	/	/	10871590	Carbohydrates	碳水化合物	Saccharides	糖类	Disaccharides	双糖类	HERB002446;HERB002976	华山参;京大戟	Null;Radix Euphorbiae Pekinensis	3.91			341.108	49.4	2.9	NEG	[M-H]-	level1	0	0	0	0	0	0	2.29324e+09	2.42139e+09	2.3731e+09
Lithocholic acid	石胆酸	C24H40O3	434-13-9	SMEROWZSTRWXGI-HVATVPOCSA-N	C03990	HMDB0000761	11740284	Terpenoids	萜类	Steroids	甾体	Cholane steroids	胆烷	HERB001527;HERB003395;HERB004201;HERB000646	多穗石柯叶;蓼大青叶;牛黄;蟾蜍胆	Lithocarpus polystachyus;Folium Polygoni Tinctorii;Calculus Bovis;Bufo bufo gargarizans, Bufo melanostictus	3.91			375.289	509.9	2.9	NEG	[M-H]-	level1	1.89005e+06	996153	3.03075e+06	609330	1.23e+06	581328	0	0	0
N5-acetyl-l-ornithine	N ( 5 ) -乙酰鸟氨酸	C7H14N2O3	2185-16-2	SRXKAYJJGAAOBP-UHFFFAOYSA-N	/	HMDB0242109	9920500	Amino acids and Peptides	氨基酸及短肽	Small peptides	小肽	Aminoacids	氨基酸				3.91			173.093	48.8	2.2	NEG	[M-H]-	level1	5.4574e+06	5.3948e+06	6.50451e+06	9.679e+07	1.02372e+08	5.88265e+07	2.18237e+08	2.19088e+08	2.10657e+08
Cytarabine (hydrochloride)	阿拉伯糖胞苷	C9H13N3O5	69-74-9	UHDGCWIWMRVCDJ-UHFFFAOYSA-N	/	HMDB0248553	596	Carbohydrates	碳水化合物	Nucleosides	核苷类	Pyrimidine nucleos(t)ides	/	HERB000849;HERB005390	川贝母;太子参	Bulbus Fritillariae Cirrhosae;Radix Pseudostellariae	3.91			244.092	57.2	3.7	POS	[M+H]+	level1	2.13517e+06	1.72695e+06	3.76823e+06	2.20625e+06	4.6e+06	2.31172e+06	6.23182e+06	6.12273e+06	6.15876e+06
Hexadecanedioic acid	十六烷二酸	C16H30O4	505-54-4	QQHJDPROMQRDLA-UHFFFAOYSA-N	C19615	HMDB0000672	10459	Fatty acids	脂肪酸	Fatty Acids and Conjugates	脂肪酸及衍生物	Dicarboxylic acids	二羧酸类	HERB000182;HERB000903;HERB003153	白附子;椿皮;苦楝皮	Rhizoma Typhonii;Cortex Tooe Sinensis;Null	3.91			285.207	475.3	2.2	NEG	[M-H]-	level1	3.04427e+07	1.74403e+07	2.76811e+07	1.13902e+07	1.9416e+07	1.93308e+07	229315	261981	289480
Allocholic acid	别胆酸	C24H40O5	2464-18-8	BHQCQFFYRZLCQQ-PGHAKIONSA-N	C17737	HMDB0000505	160636	Terpenoids	萜类	Steroids	甾体	Cholane steroids	胆烷	HERB002351;HERB003658;HERB004606;HERB003395;HERB003942;HERB004201;HERB006240;HERB002661;HERB004972	猴枣;麻黄;人工牛黄;蓼大青叶;米皮糠;牛黄;熊胆;鸡胆;蛇胆汁	Null;Herba Ephedrae;Calculus Bovis Artificiosus;Folium Polygoni Tinctorii;Oryza sativa;Calculus Bovis;Selenarctos thibetanus, Ursus arctos;fel gallus domesticus;Fel Serpentis Liquidum	3.91			407.279	436.7	3.1	NEG	[M-H]-	level1	3.842e+08	1.70715e+08	3.05149e+08	2.04828e+08	3.57985e+08	3.7262e+08	0	0	0
Caprylic acid	辛酸	C8H16O2	124-07-2	WWZKQHOCKIZLMA-UHFFFAOYSA-N	C06423	HMDB0000482	379	Fatty acids	脂肪酸	Fatty Acids and Conjugates	脂肪酸及衍生物	Branched fatty acids	支链脂肪酸	HERB000129;HERB000134;HERB000161;HERB000182;HERB000186;HERB000472;HERB000638;HERB000881;HERB000973;HERB001171;HERB001211;HERB001305;HERB001360;HERB001622;HERB001749;HERB001754;HERB001783;HERB002061;HERB002062;HERB002189;HERB002342;HERB002483;HERB002563;HERB002840;HERB002856;HERB002893;HERB002962;HERB003156;HERB003232;HERB003437;HERB003439;HERB003444;HERB003641;HERB003658;HERB004029;HERB004218;HER…	巴豆;巴戟天;白扁豆;白附子;白果;萹蓄;柴胡;川乌;醋柳果;玳玳花;党参;丁公藤;冬葵果;防风;茯苓;覆盆子;干地黄;鬼针草;桂枝;核桃仁;厚朴;黄柏;黄芩;姜黄;绞股蓝;锦灯笼;金银花;苦楝子;辣椒;灵仙;凌霄花;灵芝;马齿苋;麻黄;木蝴蝶;牛膝;枇杷叶;千金子;芡实;羌活;青果;肉桂;蕤仁;三七;桑椹;桑叶;沙棘;射干;生姜;升麻;四季青;桃枝;天葵子;天南星;威灵仙;乌梅;西河柳;西红花;细辛;西洋参;徐长卿;玄参;椰子瓤;薏苡仁;茵陈蒿;银杏叶;余甘子;芫荽;月见草;竹节参;紫苏;白薇;柏子仁	Fructus Crotonis;Null;Semen Lablab Album;Rhizoma Typhonii;Semen Ginkgo;Herba Polygoni Avicularis;Radix Bupleuri;Radix Aconiti;Hippophae rhamnoides;Null;Radix Codonopsis pilosulae;Caulis Erycibes;Fructus Malvae;Radix Saposhnikoviae divaricatae;Poria;Null;Rehmannia glutinosa [Syn. Rehmannia glutinosa f. huechingensis];Herba Bidentis;Ramulus Cinmomi;Semen Juglandis;Cortex Magnoliae officilis;Phellod…	3.91			143.107	432.8	2.5	NEG	[M-H]-	level1	8.22544e+06	5.14093e+06	4.82352e+06	6.04762e+06	7.56243e+06	9.35196e+06	645402	3.82171e+06	2.52883e+06
Ursodeoxycholic acid	熊去氧胆酸	C24H40O4	128-13-2	RUDATBOHQWOJDD-UZVSRGJWSA-N	C07880	HMDB0000946	31401	Terpenoids	萜类	Steroids	甾体	Cholane steroids	胆烷	HERB006240;HERB003342;HERB000176;HERB000237;HERB000259;HERB002158;HERB002179;HERB002689;HERB003395;HERB004201	熊胆;鲤鱼胆;白鹅膏;白蔹;白屈菜;荷包牡丹根;Null;Null;蓼大青叶;牛黄	Selenarctos thibetanus, Ursus arctos;Cyprinus carpio;Anser cygnoides domestica;Radix Ampelopsis;Null;Dicentra spectabilis;Hylomecon japonica;Gallus gallus domesticus;Folium Polygoni Tinctorii;Calculus Bovis	3.91			391.284	421.5	2.4	NEG	[M-H]-	level1	6.43084e+06	4.02839e+06	1.63393e+07	2.17368e+06	6.65941e+06	6.44442e+06	0	0	0
Kaempferol 3-methyl ether	异山柰素	C16H12O6	1592-70-7	VJJZJBUCDWKPLC-UHFFFAOYSA-N	/	/	5280862	Shikimates and Phenylpropanoids	莽草酸及苯丙酸类	Flavonoids	黄酮类	Flavonols	黄酮醇类	HERB002263;HERB001901;HERB004055;HERB007046;HERB002846;HERB001082;HERB001630;HERB004757;HERB006451	红豆蔻;枸骨叶;木棉花;栀子;降香;大金钱草;Null;Null;野果茄	Fructus Galangae;Null;Flos Gossampini;Fructus Gardeniae;Lignum Dalbergiae odoriferae Rosewood;Lysimachia christinae;Zingiber aromaticum;Larrea tridentata;Solanum sarrachoides	3.91			299.055	364.8	2.6	NEG	[M-H]-	level1	0	426628	179351	109557	318048	962393	9.26091e+07	9.42847e+07	9.24894e+07
Naringenin chalcone	柚皮素查尔酮	C15H12O5	5071-40-9	YQHMWTPYORBCMF-ZZXKWVIFSA-N	C06561	HMDB0029631	5280960	Shikimates and Phenylpropanoids	莽草酸及苯丙酸类	Flavonoids	黄酮类	Chalcones	查耳酮类	HERB000028;HERB004345	Null;啤酒花	Cassia absus;Humulus lupulus	3.91			271.061	359.2	2	NEG	[M-H]-	level1	197100	0	296429	3.66114e+06	530912	9.06819e+06	4.76166e+07	4.71465e+07	4.52061e+07
N-trans-Feruloyltyramine	阿魏酰酪胺	C18H19NO4	66648-43-9	NPNNKDMSXVRADT-WEVVVXLNSA-N	C02717	HMDB0029365	5280537	Shikimates and Phenylpropanoids	莽草酸及苯丙酸类	Phenylpropanoids	苯丙素	Cinnamic acid amides	/	HERB000924;HERB000580;HERB001164;HERB002540;HERB003136;HERB005058;HERB000215;HERB000253;HERB000573;HERB000868;HERB000936;HERB001249;HERB001612;HERB001975;HERB002062;HERB002185;HERB002273;HERB002477;HERB002520;HERB002640;HERB003268;HERB003301;HERB003616;HERB003672;HERB003708;HERB004005;HERB004453;HERB005319;HERB005362;HERB005462;HERB007023;HERB004184;HERB002371;HERB002679;HERB002714;HERB004500;HER…	刺蒺藜;苍耳子;大枣;黄连;苦地丁;石荠宁;白花油麻藤;白木香;苍白秤钩风;川楝子;刺天茄;地骨皮;番荔枝;关木通;桂枝;何首乌;红海椒;Null;黄花稔;火麻仁;莨菪子;Null;葎草;马铃薯;麦冬;Null;前胡;酸枣仁;台湾芙蓉;天茄子;知母;宁夏枸杞子;胡椒;蒺藜;鸡血藤;茄根;升麻;薤白;玉竹	Tribulus terrestris;Fructus Xanthii sibirici;Fructus Zizyphi Jujubae;Rhizoma Coptidis;Herba Corydalis bungeae;Mosla scabra [Syn. Mosla punctata];Mucuna birdwoodiana;Aquilaria sinensis;Diploclisia glaucescens;Fructus Meliae Toosendan;Solanum khasianum;Cortex Lycii Radicis;Annona squamosa;Aristolochia manshuriensis;Ramulus Cinmomi;Polygonum multiflorum;Capsicum annuum;Aristolochia moupinensis;Sida …	3.91			314.138	323.8	3.1	POS	[M+H]+	level1	20000.4	22732.5	0	42023.6	0	1.43678e+06	9.67722e+07	1.02265e+08	9.7027e+07
Epicatechin	表儿茶素	C15H14O6	490-46-0	PFTAWBLQPZVEMU-UKRRQHHQSA-N	C09727	HMDB0001871	72276	Shikimates and Phenylpropanoids	莽草酸及苯丙酸类	Flavonoids	黄酮类	Flavan-3-ols	黄烷-3-醇类	HERB000237;HERB000497;HERB000594;HERB000806;HERB001034;HERB001165;HERB001409;HERB001583;HERB001924;HERB001981;HERB002062;HERB002191;HERB002563;HERB002591;HERB002937;HERB002941;HERB003348;HERB003549;HERB003573;HERB003715;HERB003924;HERB004021;HERB004107;HERB004849;HERB004948;HERB005335;HERB006891;HERB003731;HERB000161;HERB000186;HERB000189;HERB000612;HERB000632;HERB000822;HERB001069;HERB001125;HER…	白蔹;槟榔;草果;赤小豆;大腹皮;大皂荚;杜仲;儿茶;钩藤;贯叶金丝桃;桂枝;荷叶;黄芩;黄药子;金钱草;金荞麦;荔枝核;鹿衔草;罗布麻叶;麦芽;猕猴桃根;木瓜;南蛇藤果;沙棘;山楂叶;娑罗子;皂角刺;满山红油;白扁豆;白果;白果叶;草原老鹳草;茶叶;茺蔚子;大黄;大叶钩藤;单子山楂;鹅绒藤;鹅绒委陵菜;蜂胶;骨碎补;贯叶连翘;孩儿茶;何首乌;红七叶树;花生衣;鸡血藤;加州七叶树;金荞麦;猫爪草;破布叶;前胡;千年健;荞麦;拳参;人参;沙枣;山茶;山里红;山楂;蛇葡萄;唐古特大黄;土茯苓;王不留行;野山楂;Null;越橘叶;藏边打黄;窄叶半枫荷;掌叶大黄;竹柏;柏子仁;重楼排草;葱白;大血藤;高丛珍珠梅;钩枝藤;贯众;加拿大红豆杉;苦丁茶;麻黄根;枇杷叶;Null;铁苋菜;Null;烟草;余甘子;云南割舍树;白毛藤;白芍;布渣叶;苍术;赤芍;大枣;广枣;毛果芍药;三华密花树;水红花子;银…	Radix Ampelopsis;semen arecae;Fructus tsaoko;Semen Phaseoli;Null;Null;Cortex Eucommiae;Catechu;Ramulus Uncariae cum Uncis;Null;Ramulus Cinmomi;Folium Nelumbinis;Radix Scutellariae;Rhizoma Dioscoreae bulbiferae;Herba Glechomae Longitubae;Rhizoma Fagopyri Cymosi;Semen Litchi;herba pyrolae chinensis;Null;Fructus Hordei Germitus;Null;Fructus Chaenomelis;Null;fructus hippophae;Null;Semen Aesculi;Spi g…	3.91			291.085	261.5	3.5	POS	[M+H]+	level1	322113	1.08171e+06	1.94556e+06	153994	28875.4	1.03978e+06	1.80726e+07	1.81033e+07	1.81297e+07
Protopine	原阿片碱	C20H19NO5	130-86-9	GPTFURBXHJWNHR-UHFFFAOYSA-N	C05189	HMDB0003920	4970	Alkaloids	生物碱	Tyrosine alkaloids	酪氨酸系生物碱	Isoquinoline alkaloids	异喹啉生物碱	HERB000259;HERB001164;HERB002483;HERB002489;HERB003136;HERB003698;HERB004609;HERB005945;HERB006353;HERB006653;HERB005824;HERB007009;HERB000237;HERB000327;HERB000694;HERB000791;HERB000868;HERB001148;HERB001331;HERB001467;HERB001642;HERB002473;HERB002619;HERB002722;HERB002798;HERB002949;HERB003040;HERB003623;HERB004004;HERB004115;HERB004581;HERB004611;HERB004785;HERB004864;HERB005071;HERB005786;HER…	白屈菜;大枣;黄柏;黄柏;苦地丁;马尾莲;人参;夏天无;延胡索;罂粟壳;Null;直立角茴香;白蔹;瓣蕊唐松草;长距延胡索;齿瓣延胡索;川楝子;大叶唐松草;东北延胡索;对叶元胡;飞龙掌血;槐角;Null;蓟罂粟;尖距紫堇;金丝马尾连;橘络;绿绒蒿;没药;南天竹子;全叶延胡索;人参花蕾;三七花;沙苑子;石榴皮;狭序唐松草;小果唐松草;烟锅草;羊蹄根;罂粟;元胡;赤小豆;川贝母;大蒜	Null;Fructus Zizyphi Jujubae;Phellodendron amurense;Cortex Phellodendri;Herba Corydalis bungeae;Radix et Rhizoma Thalictri;Radix Ginseng;Rhizoma Corydalis Decumbentis;Rhizoma Corydalis;pericarpium papaveris;Hypecoum leptocarpum;Hypecoum erectum;Radix Ampelopsis;Thalictrum petaloideum;Corydalis longicalcarata;Corydalis remota [Syn. Corydalis bulbosa var. typica ];Fructus Meliae Toosendan;Thalictru…	3.91			354.132	257.9	3.8	POS	[M+H]+	level1	519863	981565	802476	147304	541754	1.27486e+07	1.70366e+07	1.27157e+07	1.59282e+07
Hippuric acid	马尿酸	C9H9NO3	495-69-2	QIAFMBKCNZACKA-UHFFFAOYSA-N	C01586	HMDB0000714	464	Amino acids and Peptides	氨基酸及短肽	Small peptides	小肽	Aminoacids	氨基酸	HERB002577;HERB003073;HERB004608;HERB005091;HERB005294;HERB005864	Null;君子兰;人尿;石蒜;苏门答腊文殊兰;Null	Sternbergia lutea;Null;Homo sapiens;Lycoris radiata [Syn. Amaryllis radiata];Crinum amabile;Crinum latifolium	3.91			180.065	239.9	3.7	POS	[M+H]+	level1	3.5114e+08	2.78601e+08	1.91958e+08	2.89126e+08	2.95349e+08	1.86796e+08	4.78308e+06	4.33877e+06	3.97245e+06
Vidarabine	阿糖腺苷	C10H13N5O4	24356-66-9	OIRDTQYFTABQOQ-UHTZMRCNSA-N	C07195	HMDB0014340	21704	Carbohydrates	碳水化合物	Nucleosides	核苷类	Purine nucleos(t)ides	/	HERB000080;HERB000178;HERB000293;HERB000323;HERB000353;HERB000403;HERB000584;HERB000663;HERB000842;HERB000849;HERB000879;HERB001101;HERB001104;HERB001210;HERB001323;HERB001333;HERB001783;HERB001787;HERB001802;HERB001900;HERB001901;HERB001968;HERB002040;HERB002276;HERB002301;HERB002357;HERB002364;HERB002397;HERB002446;HERB002560;HERB002876;HERB002887;HERB003002;HERB003061;HERB003444;HERB003526;HER…	安徽贝母;白饭豆;白药子;板蓝根;抱茎苦荬菜;北沙参;苍术;长春花;楮实子;川贝母;川射干;大青叶;大蒜;当归;Null;冬虫夏草;干地黄;干姜;甘肃贝母;枸骨树皮;枸骨叶;管花肉苁蓉;广枣;红花;红毛五加皮;湖北山麦冬;蝴蝶花豆;胡桃仁;华山参;黄芪;桔梗;芥子;韭菜;卷柏;灵芝;芦根;马鞭草;麦冬;没药;南蛇藤果;平贝母;祁白芷;人工蛹虫草;人参;山药;蛇床子;天仙藤;鲜地黄;薤白;洋葱;蛹虫草;臧红花;掌叶半夏;浙贝母;白木香;半夏;柴胡;覆盆子;瓜蒌;鸡骨草;吉祥草;蓼大青叶;龙葵;青天葵;生地黄;太子参;桃仁;土贝母;Null;西红花;西黄草;新疆贝母;玄参;亚洲文殊兰;白蔹;半边莲;川芎;防风;款冬花;马勃;马钱子;麦芽;牛蒡子;香薷;鸭跖草	Fritillaria anhuiensis;Phaseolus vulgaris;Null;Radix Isatidis seu Baphicacanthi;Ixeris sonchifolia;Radix Glehniae;Rhizoma Atractylodis;Catharanthus roseus;Null;Bulbus Fritillariae Cirrhosae;Null;Folium Isatidis;Bulbus Allii;Radix Angelicae sinensis;Lappula echinata;Cordyceps;Rehmannia glutinosa [Syn. Rehmannia glutinosa f. huechingensis];Rhizoma Zingiberis;Fritillaria przewalskii;Ilex cornuta;Nul…	3.91			266.089	195	2.1	NEG	[M-H]-	level1	27241.3	81126.1	161109	0	32247.1	69816.4	4.38944e+07	4.46179e+07	4.13114e+07
Adenosine 3'-monophosphate	3 ' -腺苷酸	C10H14N5O7P	84-21-9	LNQVTSROQXJCDD-KQYNXXCUSA-N	C01367	HMDB0003540	41211	Carbohydrates	碳水化合物	Nucleosides	核苷类	Purine nucleos(t)ides	/				3.91			346.055	184.4	2.3	NEG	[M-H]-	level1	3.49332e+06	2.97368e+06	4.22565e+06	2.20193e+06	2.01468e+06	656869	5.02823e+07	4.94871e+07	6.13225e+07
Phenylalanine	苯丙氨酸	C9H11NO2	63-91-2	COLNVLDHVKWLRT-QMMMGPOBSA-N	C00079	HMDB0000159	6140	Amino acids and Peptides	氨基酸及短肽	Small peptides	小肽	Aminoacids	氨基酸	HERB002276;HERB000162;HERB000330;HERB000497;HERB000508;HERB000853;HERB000881;HERB000992;HERB001175;HERB001211;HERB001235;HERB001783;HERB002044;HERB002045;HERB002189;HERB003441;HERB003851;HERB004184;HERB004488;HERB004551;HERB004692;HERB004864;HERB005289;HERB006820;HERB006993;HERB001885	红花;百部;半夏;槟榔;薄荷;川党参;川乌;粗叶榕;淡豆豉;党参;灯心草;干地黄;龟板;龟板胶;核桃仁;羚羊角;梅花;宁夏枸杞子;荞麦;球花党参;肉苁蓉;沙苑子;素花党参;云苓;制龟板;蛤壳	Flos Carthami;Radix Stemoe;Rhizoma Pinelliae;semen arecae;herba Menthae;Codonopsis tangshen;Radix Aconiti;Ficus simplicissima;Semen Sojae Praeparata;Radix Codonopsis pilosulae;Medulla Junci;Rehmannia glutinosa [Syn. Rehmannia glutinosa f. huechingensis];Plastrum Testudinis;Colla carapacis et plastri testudinis;Semen Juglandis;Cornu Saigae Tataricae;Flos Mume;Lycium barbarum;Fagopyrum esculentum;C…	3.91			164.071	108.9	2.2	NEG	[M-H]-	level1	3.01439e+08	2.73726e+08	2.90038e+08	2.39293e+08	2.40157e+08	2.3083e+08	1.74048e+08	1.77266e+08	1.71382e+08
Pyruvaldehyde	甲基乙二醛	C3H4O2	78-98-8	AIJULSRZWUXGPQ-UHFFFAOYSA-N	C00546	HMDB0001167	880	Fatty acids	脂肪酸	Fatty acyls	脂肪酰类	Fatty aldehydes	脂肪醛	HERB001355;HERB001779;HERB004242;HERB005017	冬瓜皮;甘草;女贞子;生姜	Exocarpium Benincasae;Radix Glycyrrhizae;Fructus Ligustri lucidi;Rhizoma Zingiberis Recens	3.91			71.0137	97	2	NEG	[M-H]-	level1	0	3.04221e+06	4.79562e+06	0	0	1.75813e+06	6.37472e+06	5.13925e+06	6.50632e+06
4-Acetamidobutyric acid	4 -乙酰氨基丁酸	C6H11NO3	3025-96-5	UZTFMUBKZQVKLK-UHFFFAOYSA-N	C02946	HMDB0003681	18189	Fatty acids	脂肪酸	Fatty Acids and Conjugates	脂肪酸及衍生物	Unsaturated fatty acids	不饱和脂肪酸				3.91			144.066	95	2.2	NEG	[M-H]-	level1	407636	524756	1.14168e+06	1.59584e+07	1.41119e+07	1.31732e+07	4.04711e+06	3.29537e+06	1.06505e+07
Tyrosine	酪氨酸	C9H11NO3	60-18-4	OUYCCCASQSFEME-QMMMGPOBSA-N	C00082	HMDB0000158	6057	Amino acids and Peptides	氨基酸及短肽	Small peptides	小肽	Aminoacids	氨基酸	HERB000162;HERB000330;HERB000992;HERB001175;HERB002189;HERB003441;HERB004692;HERB005015;HERB006820;HERB007208;HERB000309;HERB001193;HERB001952;HERB004191;HERB004938;HERB005392;HERB005485;HERB005706	百部;半夏;粗叶榕;淡豆豉;核桃仁;羚羊角;肉苁蓉;胜红蓟;云苓;紫苏;白术;丹参;瓜蒌;牛蒡子;山药;檀香;天竺黄;蜈蚣	Radix Stemoe;Rhizoma Pinelliae;Ficus simplicissima;Semen Sojae Praeparata;Semen Juglandis;Cornu Saigae Tataricae;Herba Cistanches;Ageratum conyzoides;Sclerotium Poriae Cocos;Null;Rhizoma Atractylodis macrocephalae;Radix Salviae liguliobae;Null;Fructus Arctii lappae;Rhizoma Dioscoreae;Lignum Santaii Albi;Concretio Silicea Bambusae;Scolopendra subspinipes mutilans	3.91			182.081	73.2	3.9	POS	[M+H]+	level1	1.20993e+09	1.01776e+09	1.59794e+09	7.4523e+08	8.59014e+08	6.07325e+08	3.96334e+08	3.94553e+08	3.62924e+08
L-Shikimic Acid	莽草酸	C7H10O5	138-59-0	JXOHGGNKMLTUBP-HSUXUTPPSA-N	C00493	HMDB0003070	8742	Shikimates and Phenylpropanoids	莽草酸及苯丙酸类	Phenolic acids	酚酸	Shikimic acids and derivatives	莽草酸及其衍生物	HERB005085;HERB001754;HERB005272;HERB000161;HERB000186;HERB003505;HERB003746;HERB003853;HERB003978;HERB004021;HERB005051;HERB006811;HERB007046	石上柏;覆盆子;松针;白扁豆;白果;Null;芒萁骨;美花石斛;闽皖八角;木瓜;石斛;月季花;栀子	Null;Null;Folium Pini;Semen Lablab Album;Semen Ginkgo;Excoecaria cochinchinensis var. viridis;Dicranopteris pedata;Dendrobium loddigesii;Illicium minwanense;Fructus Chaenomelis;Herba Dendrobii;Flos Rosae chinensis;Fructus Gardeniae	3.91			173.045	49.8	2.1	NEG	[M-H]-	level1	0	8.37283e+06	5.83408e+06	3.66311e+06	6.60658e+06	745251	3.38493e+07	3.54603e+07	3.60996e+07
Carnitine	左卡尼丁	C7H15NO3	541-15-1	PHIQHXFUZVPYII-ZCFIWIBFSA-N	C00318	HMDB0000062	2724480	/	/	/	/	/	/				3.91			162.112	46	3.9	POS	[M+H]+	level1	1.61762e+08	1.63991e+08	1.23758e+08	2.13342e+08	1.63055e+08	1.56998e+08	3.1251e+07	3.60862e+07	3.61134e+07
methyl (2S)-5-oxopyrrolidine-2-carboxylate	L -焦谷氨酸甲酯	C6H9NO3	4931-66-2	HQGPKMSGXAUKHT-BYPYZUCNSA-N	/	/	78646	Amino acids and Peptides	氨基酸及短肽	Small peptides	小肽	Aminoacids	氨基酸	HERB004042;HERB004783	牡荆子;三七	Null;Radix Notoginseng	3.91			144.065	115.5	3.4	POS	[M+H]+	level1	2.03297e+07	3.7705e+07	3.55226e+07	7.27779e+06	1.60895e+07	2.75163e+07	5.26543e+06	5.03569e+06	4.87526e+06
(10)-Gingerol	( 10 ) -姜酚	C21H34O4	23513-15-7	AIULWNKTYPZYAN-SFHVURJKSA-N	/	/	168115	Polyketides	聚酮	Aromatic polyketides	芳香聚酮	Catechols with side chains	/	HERB001378;HERB001630;HERB001787;HERB005017;HERB004242	豆蔻;Null;干姜;生姜;女贞子	Fructus Amomi Rotundus;Zingiber aromaticum;Rhizoma Zingiberis;Rhizoma Zingiberis Recens;Fructus Ligustri lucidi	3.91			349.237	481	3	NEG	[M-H]-	level1	2.13848e+06	390488	1.73301e+06	2.0841e+06	5.06714e+06	372543	236981	222440	222822
Glycodeoxycholic Acid	甘氨脱氧胆酸	C26H30O6	/	WVULKSPCQVQLCU-BUXLTGKBSA-N	/	/	44593449	Terpenoids	萜类	Steroids	甾体	Cholane steroids	胆烷	HERB004201	牛黄	Calculus Bovis	3.91			448.306	465	2.6	NEG	[M-H]-	level1	3.02294e+07	2.21373e+07	3.50022e+07	5.85774e+07	5.51439e+07	9.81425e+06	0	0	0
1-phenylbutane-1,3-dione	苯甲酰丙酮	C10H10O2	93-91-4	CVBUKMMMRLOKQR-UHFFFAOYSA-N	/	/	7166	Shikimates and Phenylpropanoids	莽草酸及苯丙酸类	/	/	/	/	HERB002052;HERB002563;HERB005762;HERB000409;HERB004029	鬼箭羽;黄芩;五味子;北五味子;木蝴蝶	Ramulus Euonymi;Radix Scutellariae;Schisandra chinensis;Null;Semen Oroxyli	3.91			163.075	462.2	3.8	POS	[M+H]+	level1	1.39821e+07	1.6634e+07	1.42229e+07	1.55105e+07	1.05767e+07	1.54176e+07	0	0	0
1,11-dihydroxy-1,2,6a,6b,9,9,12a-heptamethyl-10-oxo-3,4,5,6,6a,7,8,8a,11,12,13,14b-dodecahydro-2H-picene-4a-carboxylic acid	/	C30H46O5	176983-21-4	LJORXTIGOHMBOS-UHFFFAOYSA-N	/	/	73065833	Terpenoids	萜类	Triterpenoids	三萜类	Ursane and Taraxastane triterpenoids	乌苏烷型三萜及蒲公英烷型三萜	HERB001754;HERB005374;HERB004350	覆盆子;台湾枇杷;枇杷叶	Null;Eriobotrya deflexa;Folium Eriobotryae	3.91			485.326	453.6	2.2	NEG	[M-H]-	level1	747926	466310	992302	755467	2.03551e+06	1.838e+07	2.65588e+06	2.87206e+06	2.80049e+06
(Z)-9,10,11-trihydroxyoctadec-12-enoic acid	9，10，11 -三羟基- ( 12z ) - 12 -十八碳烯酸	C18H34O5	/	JHGVFGJXFVIYSM-XFXZXTDPSA-N	/	/	75536014	Fatty acids	脂肪酸	Octadecanoids	十八烷类	Other Octadecanoids	其他十八烷	HERB003953	绵萆薢	Null	3.91			329.233	414.6	2.1	NEG	[M-H]-	level1	1.06504e+07	6.15134e+06	9.13222e+06	1.14936e+07	1.06948e+07	1.32366e+07	9.51614e+07	1.01985e+08	9.74069e+07
Benzoyloxypaeoniflorin	苯甲酰氧化芍药苷	C30H32O13	72896-40-3	VIWQCBZFJFSCLC-HRCYFWENSA-N	/	/	21631107	Terpenoids	萜类	Monoterpenoids	单萜类	Pinane monoterpenoids	蒎烷型单萜类	HERB000800;HERB003232;HERB004013	赤芍;辣椒;牡丹皮	Radix Paeoniae Rubra;fructus Capsici;Cortex Moutan	3.91			599.177	331.1	0.3	NEG	[M-H]-	level1	13099.1	40082.1	0	23961.5	26623.1	93625.4	2.14298e+07	2.27e+07	2.15558e+07
Choerospondin	/	C21H22O10	81202-36-0	KSDSYIXRWHRPMN-SFTVRKLSSA-N	/	/	157745	Shikimates and Phenylpropanoids	莽草酸及苯丙酸类	Flavonoids	黄酮类	Flavanones	黄烷酮	HERB001779;HERB002040	甘草;广枣	Radix Glycyrrhizae;Fructus Choerospondiatis	3.91			433.113	312.8	2	NEG	[M-H]-	level1	933867	544546	425598	2.69398e+06	2.31221e+06	3.44835e+06	9.2565e+07	9.10319e+07	9.13066e+07
[(2S,3R,4S,5S,6R)-3,4,5-trihydroxy-6-(hydroxymethyl)tetrahydropyran-2-yl] (2E,6E)-8-hydroxy-2,6-dimethyl-octa-2,6-dienoate	/	C16H26O8	/	QZIOPOIUZGGXKI-KOYXEPTDSA-N	/	/	14635445	Terpenoids	萜类	Monoterpenoids	单萜类	Acyclic monoterpenoids	无环单萜				3.91			345.155	269.7	2	NEG	[M-H]-	level1	0	0	0	739147	866897	1.16403e+06	2.20202e+07	2.38568e+07	2.18333e+07
Glucose 1-phosphate	1 -磷酸葡萄糖	C6H13O9P	59-56-3	HXXFSFRBOHSIMQ-GASJEMHNSA-N	C00103	HMDB0001586	439165	Carbohydrates	碳水化合物	Saccharides	糖类	Monosaccharides	单糖				3.91			241.012	67.8	1.4	NEG	[M-H2O-H]-	level1	5.83309e+06	1.93311e+07	1.35824e+07	8.58414e+06	1.454e+07	1.08022e+07	575790	684514	399329
(1S,3R,4R,5R)-1,3,4-trihydroxy-5-[(E)-3-(3-hydroxy-4-methoxy-phenyl)prop-2-enoyl]oxy-cyclohexanecarboxylic acid	/	C17H20O9	/	ZHBZPCLRULAFBL-KJJWLSQTSA-N	/	/	45783073	Shikimates and Phenylpropanoids	莽草酸及苯丙酸类	Phenylpropanoids	苯丙素	Cinnamic acids and derivatives	肉桂酸及其衍生物	HERB000244	白茅根	Imperata cylindrica var. major	3.91			367.103	266	2	NEG	[M-H]-	level1	0	0	0	0	0	8.32249e+06	2.21726e+08	2.23674e+08	2.19081e+08
Isoleucine	L-异亮氨酸	C6H13NO2	73-32-5	AGPKZVBTJJNPAG-WHFBIAKZSA-N	C00407	HMDB0000172	6306	Amino acids and Peptides	氨基酸及短肽	Small peptides	小肽	Aminoacids	氨基酸	HERB000992;HERB001175;HERB002189;HERB003441;HERB004488;HERB004692;HERB004864;HERB005015;HERB000309;HERB000330;HERB000570;HERB001193;HERB001952;HERB002876;HERB003618;HERB004191;HERB004472;HERB004719;HERB004938;HERB004950;HERB005392;HERB005485;HERB004594;HERB006632	粗叶榕;淡豆豉;核桃仁;羚羊角;荞麦;肉苁蓉;沙苑子;胜红蓟;白术;半夏;蚕沙;丹参;瓜蒌;桔梗;绿豆;牛蒡子;芡实;乳香;山药;山茱萸;檀香;天竺黄;裙带菜;银杏叶	Ficus simplicissima;Semen Sojae Praeparata;Semen Juglandis;Cornu Saigae Tataricae;Fagopyrum esculentum;Herba Cistanches;Semen Astragali Complati;Ageratum conyzoides;Rhizoma Atractylodis macrocephalae;Rhizoma Pinelliae;Null;Radix Salviae liguliobae;Null;Radix Platycodi;Semen Phaseoli Radiati;Fructus Arctii lappae;Semen Euryales;Resi oliani;Rhizoma Dioscoreae;Fructus Corni;Lignum Santaii Albi;Concr…	3.9			130.087	71.5	2.1	NEG	[M-H]-	level1	1.18664e+08	1.23424e+08	1.14217e+08	9.26715e+07	1.07713e+08	8.40691e+07	2.47987e+08	2.60119e+08	2.72862e+08
gamma-L-Glutamyl-L-phenylalanine	γ -谷氨酰苯丙氨酸	C14H18N2O5	7432-24-8	XHHOHZPNYFQJKL-QWRGUYRKSA-N	/	HMDB0000594	111299	Amino acids and Peptides	氨基酸及短肽	Small peptides	小肽	Dipeptides	二肽类	HERB005818	Null	Null	3.9			293.114	229.1	1.8	NEG	[M-H]-	level1	3.60532e+07	2.62851e+07	2.86934e+07	1.80748e+07	1.69357e+07	1.77633e+07	388247	2.93704e+08	2.95559e+08
2-Aminoisobutyric acid	2-氨基异丁酸	C4H9NO2	62-57-7	FUOOLUPWFVMBKG-UHFFFAOYSA-N	C03665	HMDB0001906	6119	Amino acids and Peptides	氨基酸及短肽	Small peptides	小肽	Aminoacids	氨基酸	HERB003985	蘑菇	Agaricus campestris	3.9			102.056	48.4	2.2	NEG	[M-H]-	level1	0	0	0	0	0	0	1.11663e+07	1.0245e+07	1.04329e+07
alpha-Muricholic acid	alpha-鼠胆酸	C24H40O5	2393-58-0	DKPMWHFRUGMUKF-GDYCBZMLSA-N	C17647	HMDB0000506	5283852	Terpenoids	萜类	Steroids	甾体	Cholane steroids	胆烷	HERB003844;HERB007098	Null;Null	Hymenoclea salsola;Sus scrofa domestica	3.9			407.279	407	2.7	NEG	[M-H]-	level1	1.56774e+08	8.93444e+07	2.1401e+08	5.7523e+07	1.46551e+08	1.46022e+08	0	0	0
Homoveratric acid	高藜芦酸	C10H12O4	93-40-3	WUAXWQRULBZETB-UHFFFAOYSA-N	/	HMDB0000434	7139	Shikimates and Phenylpropanoids	莽草酸及苯丙酸类	Phenolic acids (C6-C1)	/	Simple phenolic acids	简单酚酸				3.9			195.066	284.7	2.2	NEG	[M-H]-	level1	1.02204e+07	5.73041e+06	1.10641e+07	5.00812e+06	1.12694e+07	4.24584e+06	1.28191e+07	1.24285e+07	1.19671e+07
Isoschaftoside	异夏佛托苷	C26H28O14		OVMFOVNOXASTPA-VYUBKLCTSA-N	/	/	3084995	Shikimates and Phenylpropanoids	莽草酸及苯丙酸类	Flavonoids	黄酮类	Flavones	黄酮类	HERB002376;HERB006321;HERB001249;HERB001355;HERB001779;HERB002000;HERB002052;HERB002563;HERB004518;HERB004520;HERB005030;HERB005455;HERB005939;HERB006563;HERB006926;HERB006982;HERB006990;HERB007003	胡芦巴;Null;地骨皮;冬瓜皮;甘草;光果甘草;鬼箭羽;黄芩;青风藤;青蒿;石菖蒲;天南星;狭基线纹香茶菜;异叶天南星;胀果甘草;炙草;炙甘草;制军炭	Null;Linum usitatissimum;Cortex Lycii Radicis;Exocarpium Benincasae;Radix Glycyrrhizae;Glycyrrhiza glabra;Ramulus Euonymi;Radix Scutellariae;Null;Herba Artemisiae Annuae;Rhizoma Acori Talarinowii;Rhizoma Arisaematis;Isodon lophanthoides var. gerardiana;Arisaema heterophyllum;Glycyrrhiza inflata;Radix Glycyrrhizae Praeparata;Radix Glycyrrhizae Preparata;Null	3.9			563.14	275.8	1.3	NEG	[M-H]-	level1	719902	511861	800886	94896.3	0	1.2993e+06	9.94648e+06	1.09657e+07	3.05967e+07
(1S,4aR,10aR)-1,4a,7-trimethyl-7-vinyl-3,4,4b,5,6,9,10,10a-octahydro-2H-phenanthrene-1-carboxylic acid	/	C20H30O2	471-74-9	MHVJRKBZMUDEEV-KGQMWYBFSA-N	/	/	45783058	Terpenoids	萜类	Diterpenoids	二萜类	Pimarane and Isopimarane diterpenoids	海松烷型二萜及异海松烷型二萜	HERB000934;HERB003755;HERB004638;HERB005551;HERB000825;HERB000912;HERB001876;HERB002371;HERB002686;HERB003459;HERB004434;HERB004674;HERB006290;HERB002736;HERB000253;HERB001705;HERB005287	刺三加;毛大丁草;日本花柏;土当归;臭柏;茨菇;葛花;胡椒;鸡毛松;Null;麒麟竭;Null;血竭;假地枫皮;白木香;蜂胶;苏合香	Acanthopanax trifoliatus;Gerbera piloselloides;Chamaecyparis pisifera;Aralia cordata;Sabina vulgaris;Sagittaria sagittifolia;flos puerariae lobatae;Fructus Piperis;Podocarpus imbricatus;Cryptomeria fortunei;Daemonorops draco;Thuja standishii;Sanguis Draconis;Illicium jiadifengpi;Aquilaria sinensis;Apis mellifera ligustica;Styrax	3.9			301.217	536.6	2.3	NEG	[M-H]-	level1	5.85073e+07	1.37156e+08	1.05292e+08	3.8852e+07	4.06358e+07	7.3584e+07	257993	637557	249507
Isomaltose	异麦芽糖	C12H22O11	499-40-1	DLRVVLDZNNYCBX-RTPHMHGBSA-N	C00252	HMDB0002923	439193	Carbohydrates	碳水化合物	Saccharides	糖类	Disaccharides	双糖类	HERB005160;HERB006875;HERB005509;HERB001171;HERB001409;HERB006598	Null;臧红花;铁苋菜;玳玳花;杜仲;印度九里香	Menyanthes trifoliata;Crocus sativus;Herba Acalyphae;Null;Cortex Eucommiae;Murraya koenigii	3.9			325.112	49.9	2.6	POS	[M-H2O+H]+	level1	0	0	0	0	0	0	3.2158e+07	1.05293e+07	1.14104e+07
Sorbose	L- ( - ) -山梨糖	C6H12O6	87-79-6	BJHIKXHVCXFQLS-OTWZMJIISA-N	C00247	HMDB0246950	6904	Carbohydrates	碳水化合物	Saccharides	糖类	Monosaccharides	单糖	HERB005900;HERB000309;HERB001164;HERB001355;HERB004837;HERB004849;HERB004938;HERB005447;HERB006033;HERB001287;HERB004950;HERB006019	西洋参;白术;大枣;冬瓜皮;桑枝;沙棘;山药;天葵子;香茅;滇姜花;山茱萸;香附	Radix Pacis quinquefolii;Rhizoma Atractylodis macrocephalae;Fructus Zizyphi Jujubae;Exocarpium Benincasae;Ramulus Mori;fructus hippophae;Rhizoma Dioscoreae;Radix Semiaquilegiae;Null;Hedychium yunnanense;Fructus Corni;Rhizoma Cyperi	3.9			203.052	45.4	4	POS	[M+Na]+	level1	7.73338e+08	5.09057e+08	5.57647e+08	1.01956e+09	8.71619e+08	1.19182e+09	2.14186e+08	2.1733e+08	2.21853e+08
Benzoic acid	苯甲酸	C7H6O2	65-85-0	WPYMKLBDIGXBTP-UHFFFAOYSA-N	C00180	HMDB0001870	243	Shikimates and Phenylpropanoids	莽草酸及苯丙酸类	Phenolic acids (C6-C1)	/	Simple phenolic acids	简单酚酸	HERB004401;HERB000090;HERB000162;HERB000267;HERB000285;HERB000323;HERB000338;HERB000508;HERB000570;HERB000767;HERB000800;HERB001101;HERB001171;HERB001305;HERB001924;HERB002052;HERB002062;HERB002094;HERB002191;HERB002194;HERB002424;HERB002563;HERB002679;HERB002926;HERB003070;HERB003153;HERB003156;HERB003439;HERB003638;HERB003658;HERB003851;HERB004013;HERB004021;HERB004029;HERB004055;HERB004107;HER…	蒲公英;安息香;百部;白芍;白薇;板蓝根;半枝莲;薄荷;蚕沙;车前草;赤芍;大青叶;玳玳花;丁公藤;钩藤;鬼箭羽;桂枝;海金沙;荷叶;诃子;花椒;黄芩;蒺藜;金莲花;决明子;苦楝皮;苦楝子;凌霄花;马勃;麻黄;梅花;牡丹皮;木瓜;木蝴蝶;木棉花;南蛇藤果;千金子;肉桂;三棱;石见穿;使君子;鼠曲草;苏合香;天南星;委陵菜;威灵仙;乌梅;西河柳;徐长卿;郁金;芫花;竹沥;紫菀	Taraxacum mongolicum;Benzoinum;Radix Stemoe;Radix Paeoniae Alba;Radix cynchi atrati;Radix Isatidis seu Baphicacanthi;Herba Scutellariae barbatae;herba Menthae;Null;Herba Plantaginis;Radix Paeoniae Rubra;Folium Isatidis;Null;Caulis Erycibes;Ramulus Uncariae cum Uncis;Ramulus Euonymi;Ramulus Cinmomi;Spora Lygodii;Folium Nelumbinis;Fructus Chebulae;Pericarpium Zanthoxyli;Radix Scutellariae;Fructus T…	3.9			121.029	306.9	2.6	NEG	[M-H]-	level1	0	0	0	3.09842e+06	0	0	0	0	0
Cholic acid	胆酸	C24H40O5	81-25-4	BHQCQFFYRZLCQQ-OELDTZBJSA-N	C00695	HMDB0000619	221493	Terpenoids	萜类	Steroids	甾体	Cholane steroids	胆烷	HERB002351;HERB003658;HERB004606;HERB003395;HERB003942;HERB004201;HERB006240;HERB002661;HERB004972	猴枣;麻黄;人工牛黄;蓼大青叶;米皮糠;牛黄;熊胆;鸡胆;蛇胆汁	Null;Herba Ephedrae;Calculus Bovis Artificiosus;Folium Polygoni Tinctorii;Oryza sativa;Calculus Bovis;Selenarctos thibetanus, Ursus arctos;fel gallus domesticus;Fel Serpentis Liquidum	3.9			407.279	436.7	3.1	NEG	[M-H]-	level1	3.842e+08	1.70715e+08	3.05149e+08	2.04828e+08	3.57985e+08	3.7262e+08	0	0	0
Docosahexaenoic acid (DHA)	/	C22H32O2	6217-54-5	MBMBGCFOFBJSGT-UHFFFAOYSA-N	C06429	HMDB0002183	40486925	Fatty acids	脂肪酸	Fatty Acids and Conjugates	脂肪酸及衍生物	Unsaturated fatty acids	不饱和脂肪酸	HERB002481	鲩鱼	Null	3.9			327.232	541.3	3.1	NEG	[M-H]-	level1	2.18645e+08	3.82579e+08	2.66249e+08	1.53262e+08	1.39605e+08	3.35087e+08	0	94439	0
Myristoleic acid	肉豆蔻烯酸	C14H26O2	544-64-9	YWWVWXASSLXJHU-WAYWQWQTSA-N	/	/	5281119	Fatty acids	脂肪酸	Fatty Acids and Conjugates	脂肪酸及衍生物	Unsaturated fatty acids	不饱和脂肪酸	HERB005894;HERB000497;HERB000508;HERB001016;HERB002135;HERB002617;HERB002831;HERB003369;HERB003407;HERB003924;HERB004093;HERB004250;HERB004693;HERB004837;HERB006209;HERB006851;HERB007091	细辛;槟榔;薄荷;大草寇;旱芹;回回苏叶;箭紫苏叶;莲须;辽细辛;猕猴桃根;南鹤虱;欧防风;肉豆蔻;桑枝;新疆藁本;云南樟;皱叶欧芹	Herba Asari;semen arecae;herba Menthae;Alpinia speciosa;Apium graveolens;Null;Perilla frutescens var. acuta [Syn. Perilla frutescens var. purpurascens ];Stamen Nelumbinis;Asarum heterotropoides var. mandshuricum;Null;Null;Pastinaca sativa;Semen Myristicae;Ramulus Mori;Conioselinum vaginatum;Cinnamomum glanduliferum;Petroselinum crispum	3.9			225.185	524.4	2.4	NEG	[M-H]-	level1	3.18016e+07	9.58383e+06	1.4266e+07	7.48326e+06	1.12512e+07	9.30333e+06	233371	208342	203590
Octadecanedioic acid	十八烷二酸	C18H34O4	871-70-5	BNJOQKFENDDGSC-UHFFFAOYSA-N	/	HMDB0000782	70095	Fatty acids	脂肪酸	Fatty Acids and Conjugates	脂肪酸及衍生物	Dicarboxylic acids	二羧酸类				3.9			313.238	505.5	2.3	NEG	[M-H]-	level1	1.73785e+07	1.54985e+07	3.36019e+07	7.74762e+06	1.593e+07	1.22207e+07	113974	189772	154433
trans-2-Octenoic acid	反式- 2 -辛烯酸	C8H14O2	1871-67-6	CWMPPVPFLSZGCY-VOTSOKGWSA-N	/	HMDB0001568	5282714	Fatty acids	脂肪酸	Fatty Acids and Conjugates	脂肪酸及衍生物	Unsaturated fatty acids	不饱和脂肪酸	HERB000472;HERB000638;HERB002369;HERB002644;HERB002983;HERB006053	萹蓄;柴胡;胡黄连;霍香;荆芥;香蕈	Herba Polygoni Avicularis;Radix Bupleuri;Null;Agastache rugosus;Herba Schizonepetae;Lentinus edodes	3.9			141.092	421	2.6	NEG	[M-H]-	level1	2.30658e+06	397250	1.4229e+06	6.4571e+06	2.97885e+06	609391	1.85063e+06	1.90232e+06	1.99572e+06
Traumatic acid	愈伤酸	C12H20O4	6402-36-4	MAZWDMBCPDUFDJ-VQHVLOKHSA-N	C16308	HMDB0000933	5283028	Fatty acids	脂肪酸	Fatty Acids and Conjugates	脂肪酸及衍生物	Dicarboxylic acids	二羧酸类				3.9			227.128	389.7	2.2	NEG	[M-H]-	level1	3.40909e+07	7.48363e+06	2.99764e+07	2.33698e+07	4.35304e+07	1.34074e+07	2.95531e+07	3.47071e+07	3.21575e+07
Isoliquiritigenin	三羟基查耳酮	C15H12O4	961-29-5	DXDRHHKMWQZJHT-FPYGCLRLSA-N	C08650	HMDB0037316	638278	Shikimates and Phenylpropanoids	莽草酸及苯丙酸类	Flavonoids	黄酮类	Chalcones	查耳酮类	HERB002309;HERB002534;HERB002560;HERB002714;HERB002846;HERB007114;HERB007023;HERB000323;HERB000638;HERB000892;HERB000921;HERB001355;HERB001393;HERB001705;HERB001779;HERB001876;HERB001985;HERB002000;HERB002119;HERB002362;HERB002614;HERB002983;HERB003063;HERB003091;HERB003174;HERB003435;HERB003494;HERB003618;HERB004693;HERB005131;HERB005249;HERB006191;HERB006329;HERB006633;HERB006827;HERB006926;HER…	红芪;黄精;黄芪;鸡血藤;降香;苎麻根;知母;板蓝根;柴胡;垂盆草;刺槐花;冬瓜皮;Null;蜂胶;甘草;葛花;贯众;光果甘草;海桐皮;胡葱;回回豆;荆芥;卷毛黄檀;开口箭;苦杏仁;岭南槐树;龙血树;绿豆;肉豆蔻;Null;Null;薤白;牙买加樱桃;淫羊藿;云南甘草;胀果甘草;炙甘草	Null;Rhizoma Polygoti;Radix Astragali;Caulis Millettiae;Lignum Dalbergiae odoriferae Rosewood;Radix Boehmeriae;Rhizoma Anemarrhee;Radix Isatidis seu Baphicacanthi;Radix Bupleuri;Herba Sedi sarmentosi;Robinia pseudoacacia;Exocarpium Benincasae;Tephrosia toxicaria;Apis mellifera ligustica;Radix Glycyrrhizae;flos puerariae lobatae;Rhizoma Dryopteris crassirhizomae;Glycyrrhiza glabra;Cortex erythrie;…	3.9			257.08	372.6	4.1	POS	[M+H]+	level1	0	136925	0	89294.4	0	1.08229e+07	2.76986e+07	2.78854e+07	2.7164e+07
Quercetin	槲皮素	C15H10O7	117-39-5	REFJWTPEDVJJIY-UHFFFAOYSA-N	C00389	HMDB0005794	5280343	Shikimates and Phenylpropanoids	莽草酸及苯丙酸类	Flavonoids	黄酮类	Flavonols	黄酮醇类	HERB004853;HERB000018;HERB000036;HERB000066;HERB000137;HERB000139;HERB000161;HERB000186;HERB000189;HERB000208;HERB000221;HERB000237;HERB000286;HERB000312;HERB000323;HERB000330;HERB000338;HERB000403;HERB000409;HERB000418;HERB000432;HERB000448;HERB000469;HERB000472;HERB000553;HERB000580;HERB000594;HERB000614;HERB000638;HERB000770;HERB000777;HERB000780;HERB000783;HERB000819;HERB000847;HERB000868;HER…	砂仁;阿拉伯胶金合欢;矮地茶;艾叶;八角茴香;八角莲;白扁豆;白果;白果叶;白花蛇舌草;败酱草;白蔹;白鲜皮;半边莲;板蓝根;半夏;半枝莲;北沙参;北五味子;荜澄茄;蓖麻子;遍地锦;扁桃;萹蓄;布渣叶;苍耳子;草果;侧柏叶;柴胡;车前子;沉香;秤杆升麻;柽柳;重楼排草;川八角莲;川楝子;川牛膝;穿心莲;垂盆草;椿皮;刺五加;醋柳果;大白顶草;大风子;大花红景天;大花紫薇;大蓟;大金钱草;大菟丝子;大叶蛇葡萄;大枣;大皂荚;丹参;单条草;灯台叶;灯心草;地耳草;地肤子;地锦草;地梢瓜;地榆;丁香;冬葵果;豆蔻;独一味;杜仲;杜仲叶;多舌飞蓬;Null;鹅不食草;儿茶;翻白草;分心木;蜂胶;凤尾草;凤尾蕨;凤仙透骨草;凤眼草;佛甲草;覆盆子;甘草;干姜;橄榄;高良姜;葛花;枸骨叶;枸杞子;钩藤;谷精草;关黄柏;贯叶金丝桃;贯叶连翘;广藿香;广枣;鬼箭羽;鬼臼;鬼针草;海藻;荷叶;红车轴草;红…	Fructus Amomi;Acacia nilotica;Ardisiae japonicae;Folium Artemisiae Argyi;Fructus Anisi Stellati;Null;Semen Lablab Album;Semen Ginkgo;Ginkgo biloba;Herba Hedyotis Diffusae;Herba Patriniae;Radix Ampelopsis;Null;Herba Lobeliae Chinensis;Radix Isatidis seu Baphicacanthi;Rhizoma Pinelliae;Herba Scutellariae barbatae;Radix Glehniae;Null;Null;Semen Ricini;Hypericum wightianum;Mangifera persiciformis;Her…	3.9			303.049	351.2	4.1	POS	[M+H]+	level1	0	0	0	0	0	0	0	0	0
Azelaic acid	壬二酸	C9H16O4	123-99-9	BDJRBEYXGGNYIS-UHFFFAOYSA-N	C08261	HMDB0000784	2266	Fatty acids	脂肪酸	Fatty Acids and Conjugates	脂肪酸及衍生物	Dicarboxylic acids	二羧酸类	HERB004021;HERB000257;HERB000285;HERB000842;HERB000864;HERB000903;HERB001210;HERB001211;HERB001896;HERB003039;HERB003715;HERB003837;HERB004218;HERB004774;HERB005455;HERB006026;HERB006586;HERB000197;HERB000597;HERB000879;HERB000881;HERB001067;HERB001321;HERB002505;HERB004034;HERB004042;HERB004950;HERB004999;HERB005132;HERB005213;HERB005272;HERB006718	木瓜;白前;白薇;楮实子;川槿皮;椿皮;当归;党参;功劳木;菊苣;麦芽;猫爪草;牛膝;三棱;天南星;香加皮;茵陈;白花菜子;草寇仁;川射干;川乌;大花紫薇;东北刺人参;黄蒿;木槿皮;牡荆子;山茱萸;伸筋草;鼠曲草;四齿四棱草;松针;郁金	Fructus Chaenomelis;Rhizoma cynchi stauntonii;Radix cynchi atrati;Null;Null;Cortex Tooe Sinensis;Radix Angelicae sinensis;Radix Codonopsis pilosulae;Caulis Mahoniae;Herba Cichorii;Fructus Hordei Germitus;Radix Ranunculi Terti;Radix Achyranthis bidentatae;Rhizoma Sparganii;Rhizoma Arisaematis;Null;Herba Artemisiae Scopariae;Null;Semen Alpiniae katsumadai;Null;Radix Aconiti;Lagerstroemia speciosa;O…	3.9			187.097	330.7	2.2	NEG	[M-H]-	level1	1.7477e+08	3.53776e+07	1.10709e+08	2.29675e+08	2.53427e+08	7.92667e+07	1.14999e+09	1.14569e+09	1.16036e+09
Indole-3-carboxylic acid	吲哚-3-羧酸	C9H7NO2	771-50-6	KMAKOBLIOCQGJP-UHFFFAOYSA-N	C19837	HMDB0003320	69867	Alkaloids	生物碱	Tryptophan alkaloids	色氨酸系生物碱	Simple indole alkaloids	简单吲哚生物碱	HERB005012;HERB000323;HERB001779;HERB004117	生地黄;板蓝根;甘草;南投秋海棠	Radix Rehmanniae;Radix Isatidis seu Baphicacanthi;Radix Glycyrrhizae;Begonia nantoensis	3.9			160.04	321.2	2.3	NEG	[M-H]-	level1	6.24071e+06	2.93718e+06	3.56481e+06	1.16009e+07	6.13078e+06	3.83475e+06	388004	248293	396054
Dihydroberberine	二氢小檗碱	C20H19NO4	120834-89-1	FZAGOOYMTPGPGF-UHFFFAOYSA-N	/	HMDB0033524	10217	Alkaloids	生物碱	Tyrosine alkaloids	酪氨酸系生物碱	Isoquinoline alkaloids	异喹啉生物碱				3.9			338.138	264.4	2.6	POS	[M+H]+	level1	4.34996e+06	1.52902e+06	2.76117e+06	866154	1.6431e+06	1.84381e+07	2.93809e+06	5.91771e+06	9.73387e+06
N-Acetylmethionine	N -乙酰- L -蛋氨酸	C7H13NO3S	65-82-7	XUYPXLNMDZIRQH-LURJTMIESA-N	C02712	HMDB0011745	/	Amino acids and Peptides	氨基酸及短肽	Small peptides	小肽	Dipeptides	二肽类				3.9			190.054	212.2	1.6	NEG	[M-H]-	level1	5.37908e+06	5.96641e+06	8.85391e+06	6.79899e+06	6.23322e+06	6.90021e+06	2.16224e+06	2.28493e+06	2.22473e+06
3,4-Dihydroxybenzoic acid	3,4-二羟基苯甲酸	C7H6O4	99-50-3	YQUVCSBJEUQKSH-UHFFFAOYSA-N	C00230	HMDB0001856	72	Shikimates and Phenylpropanoids	莽草酸及苯丙酸类	Phenolic acids	酚酸	Simple phenolic acids	简单酚酸	HERB002508;HERB000050;HERB000162;HERB000244;HERB000298;HERB000330;HERB000767;HERB000870;HERB000887;HERB001151;HERB001193;HERB001198;HERB001290;HERB001407;HERB001679;HERB001808;HERB001892;HERB001901;HERB002062;HERB002268;HERB002308;HERB002369;HERB002405;HERB002438;HERB002521;HERB002720;HERB002905;HERB002931;HERB002966;HERB002988;HERB003017;HERB003221;HERB003261;HERB003335;HERB003345;HERB003482;HER…	黄花败酱;艾纳香;百部;白茅根;白叶藤;半夏;车前草;川木通;川芎;大叶仙茅;丹参;单叶蔓荆;滇南红厚壳;独一味;粉萆薢;甘西鼠尾草;革叶猕猴桃;枸骨叶;桂枝;红根草;红皮云杉;胡黄连;虎杖;华南猕猴桃;黄花鼠尾草;戟叶鼠尾草;金华猕猴桃;金毛狗;金樱子;京梨猕猴桃;Null;阔叶猕猴桃;Null;栗色鼠尾草;荔枝草;龙葵;芦荟;庐山石韦;鹿衔草;芒萁骨;毛地黄鼠尾草;毛花猕猴桃;美味猕猴桃;猕猴梨;猕猴桃;木瓜;木天蓼;木贼麻黄;南丹参;南方欧石楠;Null;蒲黄;千年健;犬齿蔷薇;三叶鼠尾草;桑黄;四季青;狭叶獐牙菜;仙人掌;绣毛寄生;云南鼠尾草;臧红花;紫花景天;棕榈皮;大血藤;杧果叶;桑椹;柿叶;紫锥花	Patrinia scabiosaefolia;Blumea balsamifera;Radix Stemoe;Imperata cylindrica var. major;Cryptolepis sinensis;Rhizoma Pinelliae;Herba Plantaginis;Caulis Clematidis Armandii;Radix chuanxiong；Rhizoma Chuanxiong;Curculigo capitulata [Syn. Leucojum capitulata];Radix Salviae liguliobae;Vitex rotundifolia [Syn. Vitex trifollia var. simplicifolia ];Calophyllum polyanthum;Lamiophlomis rotata [Syn. Phlomis …	3.9			153.019	210.2	2.3	NEG	[M-H]-	level1	1.49307e+06	528782	1.14649e+06	3.24337e+06	2.67304e+06	2.14563e+07	1.87877e+08	1.89879e+08	2.95617e+08
Tetraethylene glycol	四甘醇	C8H18O5	112-60-7	UWHCKJMYHZGTIT-UHFFFAOYSA-N	/	HMDB0094708	/	/	/	/	/	/	/	HERB003232;HERB004021	辣椒;木瓜	fructus Capsici;Fructus Chaenomelis	3.9			195.122	178.3	3.8	POS	[M+H]+	level1	3.56664e+06	4.48944e+06	3.18504e+06	5.05133e+06	5.10223e+06	3.61742e+06	5.39997e+06	160410	4.75024e+06
2-Hydroxyhexanedioic acid	2 -羟基己二酸	C6H10O5	18294-85-4	OTTXIFWBPRRYOG-UHFFFAOYSA-N	C02360	HMDB0000321	193530	Fatty acids	脂肪酸	Fatty Acids and Conjugates	脂肪酸及衍生物	Dicarboxylic acids	二羧酸类				3.9			161.045	96.8	2.6	NEG	[M-H]-	level1	1.53594e+08	2.24196e+08	9.48283e+08	1.20766e+08	3.03804e+08	3.42959e+08	621978	0	1.67785e+06
Malonic acid	丙二酸	C3H4O4	141-82-2	OFOBLEOULBTSOW-UHFFFAOYSA-N	C00383	HMDB0000691	867	Fatty acids	脂肪酸	Fatty Acids and Conjugates	脂肪酸及衍生物	Dicarboxylic acids	二羧酸类	HERB001502;HERB002135;HERB002254;HERB002856;HERB003053;HERB003715;HERB005429;HERB005540;HERB006491;HERB000323;HERB004609	多花菜豆;旱芹;红背山麻杆;绞股蓝;橘叶;麦芽;甜菜;桐油;野梧桐;板蓝根;人参	Phaseolus coccineus;Apium graveolens;Alchornea trewioides;Null;folium citri tangerie;Fructus Hordei Germitus;Beta vulgaris;Aleurites cordata [Syn. Aleurites fordii];Mallotus japonicus;Radix Isatidis seu Baphicacanthi;Radix Ginseng	3.9			103.003	79	2	NEG	[M-H]-	level1	1.98176e+08	1.82042e+08	1.60086e+08	1.13402e+08	1.17859e+08	1.68029e+08	9.07825e+07	6.81114e+07	6.87109e+07
Xanthine	黄嘌呤	C5H4N4O2	69-89-6	LRFVTYWOQMYALW-UHFFFAOYSA-N	C00385	HMDB0000292	1188	Alkaloids	生物碱	Pseudoalkaloids	假生物碱	Purine alkaloids	嘌呤生物碱	HERB003840;HERB000490;HERB000577;HERB000632;HERB004563;HERB005943;HERB006156	玫瑰花;Null;苍耳;茶叶;蚯蚓;霞天膏;苍耳	Flos Rosae Rugosae;Xanthium pennsylvanicum;Xanthium sibiricum [Syn. Xanthium strumarium ];Camellia sinensis [Syn. Thea sinensis];Pheretima aspergillum;Bos taurus domesticus;Xanthium riparium	3.9			151.026	76.9	2.2	NEG	[M-H]-	level1	783372	77978.1	290762	686211	1.14664e+06	1.73309e+06	1.16727e+06	2.0212e+06	2.09952e+06
Nicotinate	烟酸	C6H5NO2	59-67-6	PVNIIMVLHYAWGP-UHFFFAOYSA-N	C00253	HMDB0001488	938	Alkaloids	生物碱	Nicotinic acid alkaloids	烟酸系生物碱	Pyridine alkaloids	吡啶生物碱	HERB000161;HERB000182;HERB000323;HERB000868;HERB000879;HERB000881;HERB001101;HERB001104;HERB001164;HERB001210;HERB001211;HERB001249;HERB001333;HERB001355;HERB001357;HERB001448;HERB001914;HERB001915;HERB001937;HERB001981;HERB002209;HERB002250;HERB002376;HERB002428;HERB002524;HERB002560;HERB002690;HERB002714;HERB002727;HERB002833;HERB002876;HERB003142;HERB003210;HERB003232;HERB003341;HERB003618;HER…	白扁豆;白附子;板蓝根;川楝子;川射干;川乌;大青叶;大蒜;大枣;当归;党参;地骨皮;冬虫夏草;冬瓜皮;冬瓜子;断血流;枸杞叶;枸杞子;骨节草;贯叶金丝桃;黑豆;草莓;胡芦巴;化橘红;黄花烟草;黄芪;鸡内金;鸡血藤;鸡子黄;Null;桔梗;苦豆子;昆布;辣椒;鲤鱼;绿豆;马齿苋;马蹄叶;麦芽;毛薯;墨旱莲;没药;牛乳;欧当归;铺地蜈蚣;青天葵;人参;山楂叶;松馏油;台湾筋骨草;天仙子;葶苈子;Null;叙利亚马利筋;烟草;羊乳;饴糖;阴行草;原蚕蛾;云芝;知母;紫菜	Semen Lablab Album;Rhizoma Typhonii;Radix Isatidis seu Baphicacanthi;Fructus Meliae Toosendan;Null;Radix Aconiti;Folium Isatidis;Bulbus Allii;Fructus Zizyphi Jujubae;Radix Angelicae sinensis;Radix Codonopsis pilosulae;Cortex Lycii Radicis;Cordyceps;Exocarpium Benincasae;Null;Herba Clinopodii;Lycium chinense;Fructus Lycii;Equisetum palustre;Null;Semen Glycine Max;Herba Fragariae;Null;Exocarpium Ci…	3.9			122.025	64.2	1.9	NEG	[M-H]-	level1	0	0	0	0	0	0	3.617e+07	3.67718e+07	5.15361e+07
Lysine	赖氨酸	C6H14N2O2	56-87-1	KDXKERNSBIXSRK-YFKPBYRVSA-N	C00047	HMDB0000182	5962	Amino acids and Peptides	氨基酸及短肽	Small peptides	小肽	Aminoacids	氨基酸	HERB000992;HERB005390;HERB004441;HERB000508;HERB001175;HERB001564;HERB002189;HERB004488;HERB004692;HERB004864;HERB005147;HERB006048;HERB006568;HERB006616	粗叶榕;太子参;七叶树;薄荷;淡豆豉;阿胶;核桃仁;荞麦;肉苁蓉;沙苑子;双孢蘑菇;相思子;薏苡仁;银耳	Ficus simplicissima;Radix Pseudostellariae;Aesculus chinensis;herba Menthae;Semen Sojae Praeparata;Colla Corii Asini;Semen Juglandis;Fagopyrum esculentum;Herba Cistanches;Semen Astragali Complati;Agaricus bisporus;Null;semen coicis;Tremlla fuciformis	3.9			147.112	41	3.1	POS	[M+H]+	level1	4.11352e+07	4.76865e+07	6.23811e+07	5.58633e+07	4.1982e+07	5.04941e+07	1.6057e+07	1.75463e+07	1.65333e+07
5,7-dihydroxy-2-phenyl-chroman-4-one	5,7-二羟基黄烷酮	C15H12O4	68745-38-0	URFCJEUYXNAHFI-UHFFFAOYSA-N	/	/	238782	Shikimates and Phenylpropanoids	莽草酸及苯丙酸类	Flavonoids	黄酮类	Flavanones	黄烷酮	HERB001378;HERB001852;HERB002846;HERB006585;HERB001048;HERB001715;HERB001779;HERB001876;HERB001923;HERB002000;HERB002263;HERB002371;HERB004345;HERB004736;HERB005272;HERB006396;HERB006516;HERB004407;HERB006344	豆蔻;高良姜;降香;银柴胡;大花哥纳香;凤尾蕨;甘草;葛花;构树果;光果甘草;红豆蔻;胡椒;啤酒花;瑞士石松;松针;洋蒲桃叶;意大利蜡菊;葡萄;烟草	Fructus Amomi Rotundus;Null;Lignum Dalbergiae odoriferae Rosewood;Radix Stellariae;Goniothalamus griffithii;Pteris cretica var. nervosa [Syn. Pteris nervosa ];Radix Glycyrrhizae;flos puerariae lobatae;Broussonetia papyrifera;Glycyrrhiza glabra;Fructus Galangae;Fructus Piperis;Humulus lupulus;Pinus cembra;Folium Pini;Syzygium samarangense;Helichrysum italicum;Fructus Syzygii;Nicotiana tabacum	3.9			255.065	395.7	3.4	NEG	[M-H]-	level1	0	0	0	0	0	0	1.29889e+07	1.27573e+07	1.22786e+07
(2R,3R,4S,5S,6R)-2-[(2E)-3,7-dimethylocta-2,6-dienoxy]-6-[[(2S,3R,4S,5R)-3,4,5-trihydroxytetrahydropyran-2-yl]oxymethyl]tetrahydropyran-3,4,5-triol	/	C21H36O10	150995-11-2	IEGFOTASSBZIBZ-QLPUMLPOSA-N	/	/	6443689	Terpenoids	萜类	Monoterpenoids	单萜类	Acyclic monoterpenoids	无环单萜	HERB006744	羽叶鬼灯檠	Rodgersia pinnata	3.9			447.223	353.6	1.3	NEG	[M-H]-	level1	169188	352631	314449	45271	97012	159737	2.04224e+07	2.22189e+07	2.05918e+07
(2Z)-6-hydroxy-2-[(4-hydroxy-3-methoxy-phenyl)methylene]benzofuran-3-one	/	C16H12O5	32396-80-8	HPSPCMSCDNHZJM-CHHVJCJISA-N	/	/	16376440	Shikimates and Phenylpropanoids	莽草酸及苯丙酸类	Flavonoids	黄酮类	Aurones	橙酮类	HERB006017	Null	Dipteryx odorata	3.9			283.061	341.5	2	NEG	[M-H]-	level1	6.81664e+06	9.79265e+06	3.24336e+06	7.33243e+06	6.91966e+06	2.8564e+07	3.0734e+08	3.04241e+08	2.97872e+08
Mesaconine	新乌头原碱	C24H39NO9	1787013	GQRPJUIKGLHLLN-PYNQFLOBSA-N	/	/	76189547	Alkaloids	生物碱	Pseudoalkaloids	假生物碱	Terpenoid alkaloids	萜类生物碱	HERB001333;HERB001776	冬虫夏草;附子	Cordyceps;Radix Aconiti Lateralis	3.9			486.269	208.7	2.4	POS	[M+H]+	level1	0	28661.9	89583	0	13343.7	6.93335e+06	1.84583e+08	1.88775e+08	1.80972e+08
(2S)-6-(1,1-dimethylallyl)-2-(1-hydroxy-1-methyl-ethyl)-2,3-dihydrofuro[3,2-g]chromen-7-one	/	C19H22O4	118389-19-8	JCDLLLXYAICSQV-INIZCTEOSA-N	/	/	5287846	Shikimates and Phenylpropanoids	莽草酸及苯丙酸类	Coumarins	香豆素类	Furocoumarins	呋喃并香豆素	HERB000826;HERB005330;HERB006875	臭草;穗状芸香;臧红花	Ruta graveolens;Ruta chalepensis;Crocus sativus	3.9			313.144	413.8	2.2	NEG	[M-H]-	level1	68225.8	0	503606	370797	35362.7	75443.3	1.20829e+07	1.2135e+07	1.76194e+07
Magnesium Lithospermate B	异丹酚酸B	C36H30O16	/	SNKFFCBZYFGCQN-BJMVGYQFSA-N	/	/	6438135	Shikimates and Phenylpropanoids	莽草酸及苯丙酸类	Lignans	木脂素	Neolignans	新木脂素类	HERB000199;HERB000201;HERB000870;HERB001193;HERB001808;HERB005833;HERB004834;HERB005900	白花丹参;白花甘西鼠尾草;川木通;丹参;甘西鼠尾草;西黄草;桑叶;西洋参	Salvia miltiorrhiza f. alba;Null;Caulis Clematidis Armandii;Radix Salviae liguliobae;Salvia przewalskii;Rabdosia serra;Folium Mori;Radix Pacis quinquefolii	3.9			717.144	410.5	2.2	NEG	[M-H]-	level1	0	0	0	0	0	5.47763e+06	9.07662e+07	1.15681e+08	9.56715e+07
4-Hydroxycoumarin	4-羟基香豆素	C9H6O3	1076-38-6	VXIXUWQIVKSKSA-UHFFFAOYSA-N	/	/	54682930	Shikimates and Phenylpropanoids	莽草酸及苯丙酸类	Coumarins	香豆素类	Simple coumarins	简单香豆素类	HERB004055;HERB004834;HERB000570;HERB006784	木棉花;桑叶;蚕沙;芫荽	Flos Gossampini;Folium Mori;Null;Null	3.9			161.024	304	2.2	NEG	[M-H]-	level1	0	2.24848e+07	0	2.26808e+07	2.21723e+07	8.97794e+06	1.03592e+08	1.08744e+08	1.04978e+08
Fraxinol	白蜡树精	C11H10O5	486-28-2	PBPNOAHYDPHKFH-UHFFFAOYSA-N	/	/	3047739	Shikimates and Phenylpropanoids	莽草酸及苯丙酸类	Coumarins	香豆素类	Simple coumarins	简单香豆素类	HERB000281;HERB000312	白头翁;半边莲	Radix Pulsatillae;Herba Lobeliae Chinensis	3.9			223.059	284.7	4.8	POS	[M+H]+	level1	0	56104.1	0	0	0	0	2.89761e+06	2.65247e+06	2.48807e+06
Betaine	甜菜碱	C5H11NO2	107-43-7	KWIUHFFTVRNATP-UHFFFAOYSA-N	C00719	HMDB0000043	247	/	/	/	/	/	/	HERB001014;HERB001448;HERB001915;HERB002040;HERB002110;HERB002560;HERB003851;HERB003955;HERB004692;HERB004785;HERB005429;HERB005554;HERB005666;HERB005758;HERB000570;HERB000877;HERB000949;HERB001249;HERB001357;HERB001428;HERB001626;HERB001911;HERB001938;HERB002475;HERB002893;HERB003053;HERB003444;HERB003648;HERB003715;HERB003716;HERB004218;HERB004822;HERB004909;HERB005162;HERB006076;HERB006149;HER…	大驳骨;断血流;枸杞子;广枣;海人草;黄芪;梅花;棉花;肉苁蓉;三七花;甜菜;土丁桂;Null;梧桐子;蚕沙;穿山龙;葱白;地骨皮;冬瓜子;煅龙齿;防己;枸杞;谷精草;怀牛膝;锦灯笼;橘叶;灵芝;马兜铃;麦芽;麦芽麯;牛膝;桑白皮;山麦冬;水飞蓟;小车前;硝石;寻骨风;炙黄芪;制没药;耳草;黑种草;木鳖子;青皮;天竺黄	Adhatoda vasica;Herba Clinopodii;Fructus Lycii;Fructus Choerospondiatis;Digenea simplex;Radix Astragali;Flos Mume;Gossypium herbaceum;Herba Cistanches;Null;Beta vulgaris;Evolvulus alsinoides;Amaranthus caudatus;Null;Null;Rhizoma Dioscoreae Nipponicae;Bulbus Allii Fistulosi;Cortex Lycii Radicis;Null;Dens Draconis Preparata;Radix Stephaniae Tetrandrae;Null;Flos Eriocauli;Radix Achyranthis bidentata…	3.9			118.086	49.1	4.2	POS	[M+H]+	level1	6.4702e+08	3.16868e+08	8.28963e+08	5.09545e+08	5.28575e+08	1.08664e+08	2.46909e+07	2.86008e+07	3.4418e+07
Glyceric acid	甘油酸	C3H6O4	6000-40-4	RBNPOMFGQQGHHO-UHFFFAOYSA-N	C00258	HMDB0000139	752	Fatty acids	脂肪酸	Fatty Acids and Conjugates	脂肪酸及衍生物	Hydroxy fatty acids	羟基脂肪酸	HERB002209;HERB000563;HERB000564;HERB000565;HERB000567;HERB002206;HERB004410;HERB004423;HERB006575	黑豆;蚕豆;蚕豆荚壳;蚕豆茎;蚕豆叶;黑大豆;葡萄藤叶;欧洲葡萄;异株荨麻	Semen Glycine Max;Vicia faba;Vicia faba;Vicia faba;Vicia faba;Glycine max;Vitis vinifera;Vitis vinifera;Urtica dioica	3.9			105.019	49.1	2.1	NEG	[M-H]-	level1	6.27566e+06	7.89691e+06	8.27829e+06	5.92122e+06	7.24769e+06	8.80462e+06	3.2167e+07	3.13277e+07	3.23306e+07
2-Hydroxypalmitic acid	2 -羟基十六烷酸	C16H32O3	764-67-0	JGHSBPIZNUXPLA-UHFFFAOYSA-N	/	HMDB0031057	92836	Fatty acids	脂肪酸	Fatty Acids and Conjugates	脂肪酸及衍生物	Hydroxy fatty acids	羟基脂肪酸	HERB003174	苦杏仁	Semen armeniacae amarum	3.9			271.227	512.6	2.5	NEG	[M-H]-	level1	1.5878e+06	554341	617467	741265	713943	88301.4	0	0	0
D-Methionine	D-甲硫氨酸	C5H11NO2S	348-67-4	FFEARJCKVFRZRR-SCSAIBSYSA-N	/	/	84815	Amino acids and Peptides	氨基酸及短肽	Small peptides	小肽	Aminoacids	氨基酸	HERB001193;HERB001210;HERB001952;HERB003618;HERB004191;HERB004472;HERB004938;HERB004950;HERB005392;HERB005485;HERB006632;HERB000066;HERB000161;HERB000162;HERB000186;HERB000330;HERB000853;HERB000881;HERB000992;HERB001211;HERB001235;HERB002044;HERB002045;HERB002189;HERB003441;HERB004184;HERB004488;HERB004551;HERB004692;HERB004864;HERB005015;HERB005289;HERB005390;HERB006993	丹参;当归;瓜蒌;绿豆;牛蒡子;芡实;山药;山茱萸;檀香;天竺黄;银杏叶;艾叶;白扁豆;百部;白果;半夏;川党参;川乌;粗叶榕;党参;灯心草;龟板;龟板胶;核桃仁;羚羊角;宁夏枸杞子;荞麦;球花党参;肉苁蓉;沙苑子;胜红蓟;素花党参;太子参;制龟板	Radix Salviae liguliobae;Radix Angelicae sinensis;Null;Semen Phaseoli Radiati;Fructus Arctii lappae;Semen Euryales;Rhizoma Dioscoreae;Fructus Corni;Lignum Santaii Albi;Concretio Silicea Bambusae;Null;Folium Artemisiae Argyi;Semen Lablab Album;Radix Stemoe;Semen Ginkgo;Rhizoma Pinelliae;Codonopsis tangshen;Radix Aconiti;Ficus simplicissima;Radix Codonopsis pilosulae;Medulla Junci;Plastrum Testudin…	3.9			150.058	60.7	4	POS	[M+H]+	level1	3.06998e+08	2.80577e+08	3.06059e+08	1.99589e+08	2.12347e+08	2.21872e+08	1.51365e+07	1.57535e+07	1.34286e+07
2,3-Dimethylphenol	2,3-二甲基苯酚	C8H10O	526-75-0	QWBBPBRQALCEIZ-UHFFFAOYSA-N	/	HMDB0032148	/	/	/	/	/	/	/	HERB000288;HERB000879;HERB001210;HERB002258;HERB004065;HERB004343;HERB005710	白香草木樨;川射干;当归;红车轴草;苜蓿;脾寒草;无花果	Melilotus albus;Null;Radix Angelicae sinensis;Trifolium pratense;Medicago sativa;Melilotus suaveolens;Ficus carica	3.89			121.066	371.8	0.4	NEG	[M-H]-	level1	4.72065e+06	1.45517e+06	1.33568e+06	4.34791e+06	2.78662e+06	783891	92545.4	241720	139813
omega-Muricholic acid	omega-鼠胆酸	C24H40O5	to_check	DKPMWHFRUGMUKF-NTPBNISXSA-N	C17727	HMDB0000364	5283851	Terpenoids	萜类	Steroids	甾体	Cholane steroids	胆烷	HERB003844;HERB007098	Null;Null	Hymenoclea salsola;Sus scrofa domestica	3.89			407.279	407	2.7	NEG	[M-H]-	level1	1.56774e+08	8.93444e+07	2.1401e+08	5.7523e+07	1.46551e+08	1.46022e+08	0	0	0
5-hydroxy-2-methyl-7-[(2S,3R,4S,5S,6R)-3,4,5-trihydroxy-6-(hydroxymethyl)tetrahydropyran-2-yl]oxy-chromen-4-one	Undulatoside A	C16H18O9	58108-99-9	BYYDEEAJCDGLER-YMILTQATSA-N	/	/	5321494	Polyketides	聚酮	Chromanes	色酮类	Chromones	色酮	HERB002729;HERB005013;HERB005248	鸡子木;省沽油;斯塔为翠雀花	Sinoadina racemosa [Syn. Adina racemosa ];Staphylea bumalda;Delphinium staphisagria	3.89			355.101	241	2.4	POS	[M+H]+	level1	799543	1.96807e+06	0	0	0	0	8.3403e+06	8.07137e+06	8.40523e+06
Palatinose (hydrate)	帕拉金糖	C12H22O11	13718-94-0	PVXPPJIGRGXGCY-TZLCEDOOSA-N	/	/	439559	Carbohydrates	碳水化合物	Saccharides	糖类	Disaccharides	双糖类				3.89			341.108	49.4	2.9	NEG	[M-H]-	level1	0	0	0	0	0	0	2.29324e+09	2.42139e+09	2.3731e+09
Glucose	葡萄糖	C6H12O6	492-62-6	WQZGKKKJIJFFOK-DVKNGEFBSA-N	C00267	HMDB0003345	79025	Carbohydrates	碳水化合物	Saccharides	糖类	Monosaccharides	单糖	HERB001019;HERB003851;HERB004692;HERB004695;HERB006335;HERB006962;HERB002534;HERB003582;HERB004938;HERB003039;HERB003210;HERB003988;HERB003997;HERB004462;HERB004832;HERB000638;HERB001333;HERB002966;HERB001750;HERB003520;HERB003610;HERB000853;HERB000881;HERB001211;HERB001965;HERB001985;HERB002620;HERB002962;HERB003528;HERB004004;HERB004551;HERB004609;HERB001621;HERB001164;HERB003703;HERB005526;HER…	大车前;梅花;肉苁蓉;肉桂叶;鸭跖草;榛蘑;黄精;罗汉果;山药;菊苣;昆布;墨旱莲;墨炭;千里光;桑椹;柴胡;冬虫夏草;金樱子;茯苓皮;绿豆皮;螺旋藻;川党参;川乌;党参;管花党参;贯众;Null;金银花;芦荟;没药;球花党参;人参;番泻叶;大枣;马银花;通关藤;白茅根;垂盆草;醋;灯心草;杜仲叶;多枝桉;翻白草;蜂蜜;覆盆子;茯神;广枣;草莓;猫爪草;明党参;牛心粉;欧当归;苹果;破故纸;葡萄;葡萄糖;蛴螬;拳参;桑枝;沙苑子;甜瓜蒂;王浆;五灵脂;西洋梨;香橼;小甘草;小麦;小叶莲;辛夷;玄参;野葡萄根;薏苡仁;银柴胡;炙蜂房;炙黄芪;槟榔;天竺黄;猪苓;海参;四季青;罂粟壳;天花粉;胖大海;沙棘;相思子;土茯苓;板蓝根	Plantago major;Flos Mume;Herba Cistanches;Oleum Cinnamomi;Herba Commelie;Armillariella mellea;Rhizoma Polygoti;Fructus Momordicae;Rhizoma Dioscoreae;Herba Cichorii;Thallus Lamiriae;herba ecliptae;Carbonized Chinese Ink;Senecio scandens [Syn. Senecio chinensis];Fructus Mori;Radix Bupleuri;Cordyceps;Fructus Rosae laevigatae;Exodermis Poria;Null;Null;Codonopsis tangshen;Radix Aconiti;Radix Codonopsi…	3.89			203.052	45.4	4	POS	[M+Na]+	level1	7.73338e+08	5.09057e+08	5.57647e+08	1.01956e+09	8.71619e+08	1.19182e+09	2.14186e+08	2.1733e+08	2.21853e+08
4-Hydroxybenzaldehyde	4-羟基苯甲醛	C7H6O2	123-08-0	RGHHSNMVTDWUBI-UHFFFAOYSA-N	C00633	HMDB0011718	126	Shikimates and Phenylpropanoids	莽草酸及苯丙酸类	Phenolic acids (C6-C1)	/	Shikimic acids and derivatives	莽草酸及其衍生物	HERB000094;HERB000198;HERB001198;HERB005310;HERB005750;HERB005756;HERB000192;HERB000216;HERB000323;HERB000338;HERB000868;HERB001876;HERB002941;HERB003526;HERB003837;HERB004068;HERB004402;HERB004853;HERB005017;HERB005059;HERB005258;HERB005447;HERB005519;HERB006773;HERB000580;HERB001399;HERB001591;HERB001641;HERB002263;HERB002839;HERB002991;HERB003091;HERB003361;HERB003528;HERB004345;HERB004407;HER…	Null;白花丹;单叶蔓荆;酸浆;乌梢蛇;梧桐花;百合;白及;板蓝根;半枝莲;川楝子;葛花;金荞麦;芦根;猫爪草;木贼;蒲黄;砂仁;生姜;石见穿;松花粉;天葵子;葶苈子;芫花;苍耳子;杜鹃兰;二七狗牙花;飞廉;红豆蔻;浆果紫杉;金荞麦;开口箭;连翘;芦荟;啤酒花;葡萄;荞麦;日本黄柏;桑黄;山楂叶;Null;台湾蒲公英;天麻;喜马拉雅红豆杉;异株荨麻;云南草蔻;云南红豆杉;中国绣球	Uvaria chamae;Plumbago zeylanica;Vitex rotundifolia [Syn. Vitex trifollia var. simplicifolia ];Physalis alkekengi;Zaocys;Null;Bulbus Lilii ;Null;Radix Isatidis seu Baphicacanthi;Herba Scutellariae barbatae;Fructus Meliae Toosendan;flos puerariae lobatae;Rhizoma Fagopyri Cymosi;Rhizoma Phragmitis;Radix Ranunculi Terti;Herba Equiseti Hiemalis;pollen typhae;Fructus Amomi;Rhizoma Zingiberis Recens;Nu…	3.89			121.029	274.2	2.4	NEG	[M-H]-	level1	9.01764e+06	6.57518e+06	7.78435e+06	1.07729e+07	9.50239e+06	1.94625e+07	2.02718e+08	2.01744e+08	1.99563e+08
Cytidine	胞苷	C9H13N3O5	65-46-3	UHDGCWIWMRVCDJ-XVFCMESISA-N	C00475	HMDB0000089	6175	Carbohydrates	碳水化合物	Nucleosides	核苷类	Pyrimidine nucleos(t)ides	/	HERB000849;HERB005390	川贝母;太子参	Bulbus Fritillariae Cirrhosae;Radix Pseudostellariae	3.89			244.092	57.2	3.7	POS	[M+H]+	level1	2.13517e+06	1.72695e+06	3.76823e+06	2.20625e+06	4.6e+06	2.31172e+06	6.23182e+06	6.12273e+06	6.15876e+06
D(+)-Pipecolinic acid	( R ) -哌啶- 2 -羧酸	C6H11NO2	1723-00-8	HXEACLLIILLPRG-RXMQYKEDSA-N	/	HMDB0005960	736316	Amino acids and Peptides	氨基酸及短肽	Small peptides	小肽	Aminoacids	氨基酸	HERB000161;HERB000129;HERB000134;HERB000178;HERB000563;HERB002095;HERB003889;HERB004242;HERB005017;HERB005311;HERB005641;HERB005796;HERB002218;HERB004322	白扁豆;巴豆;巴戟天;白饭豆;蚕豆;海韭菜;Null;女贞子;生姜;酸角;王瓜子;Null;黑姜;炮姜	Semen Lablab Album;Fructus Crotonis;Null;Phaseolus vulgaris;Vicia faba;Triglochin maritimum;Alnus crispa;Fructus Ligustri lucidi;Rhizoma Zingiberis Recens;Tamarindus indica;Trichosanthes cucumeroides;Alnus sieboldiana;Rhizoma Zingiberis Recens Preparata;Rhizoma Zingiberis Praeparata	3.89			130.086	50.7	3.7	POS	[M+H]+	level1	1.69146e+07	4.82166e+07	2.14032e+07	2.39261e+07	2.91331e+07	2.41119e+07	5.34361e+07	1.96788e+08	1.19952e+08
Valproic acid	丙戊酸	C8H16O2	99-66-1	NIJJYAXOARWZEE-UHFFFAOYSA-N	C07185	HMDB0001877	3121	Fatty acids	脂肪酸	Fatty Acids and Conjugates	脂肪酸及衍生物	Branched fatty acids	支链脂肪酸				3.89			143.107	432.8	2.5	NEG	[M-H]-	level1	8.22544e+06	5.14093e+06	4.82352e+06	6.04762e+06	7.56243e+06	9.35196e+06	645402	3.82171e+06	2.52883e+06
(2R,3R,4S,5S,6R)-2-[(2E)-3,7-dimethylocta-2,6-dienoxy]-6-[[(2S,3R,4S,5S)-3,4,5-trihydroxytetrahydropyran-2-yl]oxymethyl]tetrahydropyran-3,4,5-triol	香叶基1 - O -阿拉伯糖基- 1 - 6 -葡萄糖苷	C21H36O10	152520-94-0	IEGFOTASSBZIBZ-WRRPXPPESA-N	/	/	10253091	Terpenoids	萜类	Monoterpenoids	单萜类	Acyclic monoterpenoids	无环单萜	HERB006744	羽叶鬼灯檠	Rodgersia pinnata	3.89			447.223	353.6	1.3	NEG	[M-H]-	level1	169188	352631	314449	45271	97012	159737	2.04224e+07	2.22189e+07	2.05918e+07
(2R)-2-[(E)-3-[3-[(1R)-1-carboxy-2-(3,4-dihydroxyphenyl)ethoxy]carbonyl-2-(3,4-dihydroxyphenyl)-7-hydroxy-2,3-dihydrobenzofuran-4-yl]prop-2-enoyl]oxy-3-(3,4-dihydroxyphenyl)propanoic acid	/	C36H30O16	115939-25-8	SNKFFCBZYFGCQN-FTNWOIIGSA-N	/	/	13991589	Shikimates and Phenylpropanoids	莽草酸及苯丙酸类	Lignans	木脂素	Neolignans	新木脂素类	HERB000199;HERB000201;HERB000870;HERB001193;HERB001808;HERB005833;HERB004834;HERB005900	白花丹参;白花甘西鼠尾草;川木通;丹参;甘西鼠尾草;西黄草;桑叶;西洋参	Salvia miltiorrhiza f. alba;Null;Caulis Clematidis Armandii;Radix Salviae liguliobae;Salvia przewalskii;Rabdosia serra;Folium Mori;Radix Pacis quinquefolii	3.89			717.144	410.5	2.2	NEG	[M-H]-	level1	0	0	0	0	0	5.47763e+06	9.07662e+07	1.15681e+08	9.56715e+07
L-Methionine	蛋氨酸	C5H11NO2S	63-68-3	FFEARJCKVFRZRR-BYPYZUCNSA-N	C00073	HMDB0000696	6137	Amino acids and Peptides	氨基酸及短肽	Small peptides	小肽	Aminoacids	氨基酸	HERB001193;HERB001210;HERB001952;HERB003618;HERB004191;HERB004472;HERB004938;HERB004950;HERB005392;HERB005485;HERB006632;HERB000066;HERB000161;HERB000162;HERB000186;HERB000330;HERB000853;HERB000881;HERB000992;HERB001211;HERB001235;HERB002044;HERB002045;HERB002189;HERB003441;HERB004184;HERB004488;HERB004551;HERB004692;HERB004864;HERB005015;HERB005289;HERB005390;HERB006993	丹参;当归;瓜蒌;绿豆;牛蒡子;芡实;山药;山茱萸;檀香;天竺黄;银杏叶;艾叶;白扁豆;百部;白果;半夏;川党参;川乌;粗叶榕;党参;灯心草;龟板;龟板胶;核桃仁;羚羊角;宁夏枸杞子;荞麦;球花党参;肉苁蓉;沙苑子;胜红蓟;素花党参;太子参;制龟板	Radix Salviae liguliobae;Radix Angelicae sinensis;Null;Semen Phaseoli Radiati;Fructus Arctii lappae;Semen Euryales;Rhizoma Dioscoreae;Fructus Corni;Lignum Santaii Albi;Concretio Silicea Bambusae;Null;Folium Artemisiae Argyi;Semen Lablab Album;Radix Stemoe;Semen Ginkgo;Rhizoma Pinelliae;Codonopsis tangshen;Radix Aconiti;Ficus simplicissima;Radix Codonopsis pilosulae;Medulla Junci;Plastrum Testudin…	3.89			150.058	60.7	4	POS	[M+H]+	level1	3.06998e+08	2.80577e+08	3.06059e+08	1.99589e+08	2.12347e+08	2.21872e+08	1.51365e+07	1.57535e+07	1.34286e+07
LPC(16:0)	1-棕榈酰-sn-甘油-3-磷酸胆碱	C24H50NO7P	17364-16-8	ASWBNKHCZGQVJV-HSZRJFAPSA-N	/	HMDB0010382	460602	/	/	/	/	/	/	HERB005900	西洋参	Radix Pacis quinquefolii	3.89			496.337	514.5	4.8	POS	[M+H]+	level1	1.29816e+09	1.24901e+09	1.23253e+09	1.2865e+09	1.22948e+09	1.31799e+09	0	4.26532e+06	0
Undecanoic acid	十一酸	C11H22O2	112-37-8	ZDPHROOEEOARMN-UHFFFAOYSA-N	C17715	HMDB0000947	8180	Fatty acids	脂肪酸	Fatty Acids and Conjugates	脂肪酸及衍生物	Branched fatty acids	支链脂肪酸	HERB001765;HERB000472;HERB000638;HERB001305;HERB001483;HERB001749;HERB005402;HERB000887;HERB001622;HERB003582;HERB003641;HERB003924;HERB004479;HERB005392;HERB005825;HERB006632;HERB006784	茯神;萹蓄;柴胡;丁公藤;盾叶唐松草;茯苓;桃;川芎;防风;罗汉果;马齿苋;猕猴桃根;羌活;檀香;西河柳;银杏叶;芫荽	Poria;Herba Polygoni Avicularis;Radix Bupleuri;Caulis Erycibes;Thalictrum ichangense;Poria;Prunus persica;Radix chuanxiong；Rhizoma Chuanxiong;Radix Saposhnikoviae divaricatae;Fructus Momordicae;Herba Portulacae;Null;Radix et Rhizoma Notopterygii;Lignum Santaii Albi;Cacumen Tamaricis;Null;Null	3.89			185.154	490.2	2.6	NEG	[M-H]-	level1	0	0	111444	162901	0	0	0	122184	0
2-Hydroxydecanoic-acid	2 -羟基癸酸	C10H20O3	5393-81-7	GHPVDCPCKSNJDR-UHFFFAOYSA-N	/	/	21488	Fatty acids	脂肪酸	Fatty Acids and Conjugates	脂肪酸及衍生物	Hydroxy fatty acids	羟基脂肪酸	HERB004102	南沙参	Radix Adenophorae	3.89			187.133	439.2	2.7	NEG	[M-H]-	level1	4.84164e+06	3.86227e+06	1.16733e+07	1.82374e+06	3.54144e+06	2.03776e+06	467285	754182	640841
4-(4-methoxyphenyl)butan-2-one	4 - ( 4 -甲氧基苯基) - 2 -丁酮	C11H14O2	104-20-1	PCBSXBYCASFXTM-UHFFFAOYSA-N	/	/	61007	Shikimates and Phenylpropanoids	莽草酸及苯丙酸类	/	/	/	/	HERB000137;HERB000155;HERB000253;HERB000777;HERB002625;HERB004950;HERB005767;HERB000570;HERB004129	八角茴香;巴夏嘎;白木香;沉香;茴香;山茱萸;乌药;蚕沙;闹羊花	Fructus Anisi Stellati;Null;Aquilaria sinensis;Lignum Aquilariae Resitum;Foeniculum vulgare;Fructus Corni;Radix Linderae;Null;Flos Rhododendri Mollis	3.89			177.092	433.3	2.7	NEG	[M-H]-	level1	1.70274e+06	1.56616e+06	1.92489e+06	2.86764e+06	1.64085e+06	1.20846e+06	0	0	0
Glycocholic acid	甘氨胆酸	C33H37N5O5	/	RFDAIACWWDREDC-FRVQLJSFSA-N	/	HMDB0251307	3066	Terpenoids	萜类	Steroids	甾体	Cholane steroids	胆烷	HERB002209;HERB004201;HERB002206;HERB003395;HERB004194	黑豆;牛黄;黑大豆;蓼大青叶;牛胆	Semen Glycine Max;Calculus Bovis;Glycine max;Folium Polygoni Tinctorii;Bos taurus domesticus, Bubalus bubalis	3.89			448.304	416.7	3.3	POS	[M-H2O+H]+	level1	4.10496e+07	1.00069e+07	2.49992e+07	7.50833e+07	7.07351e+07	3.39136e+06	136460	95376.4	72162.3
Ursocholic acid	熊胆酸	C24H40O5	2955-27-3	BHQCQFFYRZLCQQ-UTLSPDKDSA-N	C17644	HMDB0000917	122340	Terpenoids	萜类	Steroids	甾体	Cholane steroids	胆烷	HERB002351;HERB003658;HERB004606;HERB003395;HERB003942;HERB004201;HERB006240;HERB002661;HERB004972	猴枣;麻黄;人工牛黄;蓼大青叶;米皮糠;牛黄;熊胆;鸡胆;蛇胆汁	Null;Herba Ephedrae;Calculus Bovis Artificiosus;Folium Polygoni Tinctorii;Oryza sativa;Calculus Bovis;Selenarctos thibetanus, Ursus arctos;fel gallus domesticus;Fel Serpentis Liquidum	3.89			407.279	386	2.5	NEG	[M-H]-	level1	1.22195e+07	1.92468e+06	2.29209e+07	2.21057e+06	1.84129e+07	1.08824e+07	0	0	0
(±)-Equol	(±)-雌马酚	C15H14O3		ADFCQWZHKCXPAJ-UHFFFAOYSA-N	/	HMDB0243678	382975	Shikimates and Phenylpropanoids	莽草酸及苯丙酸类	Isoflavonoids	异黄酮类	Isoflavanones	异黄烷酮				3.89			241.087	361.7	2	NEG	[M-H]-	level1	3.14401e+07	8.9516e+06	6.37646e+06	4.40084e+06	6.71051e+06	3.72739e+06	87851.5	87164.5	1.75331e+06
Sebacic acid	癸二酸	C10H18O4	111-20-6	CXMXRPHRNRROMY-UHFFFAOYSA-N	C08277	HMDB0000792	5192	Fatty acids	脂肪酸	Fatty Acids and Conjugates	脂肪酸及衍生物	Dicarboxylic acids	二羧酸类	HERB004766;HERB000312;HERB000432;HERB000879;HERB001210;HERB002052;HERB002563;HERB000323;HERB003837;HERB004774	三尖杉;半边莲;蓖麻子;川射干;当归;鬼箭羽;黄芩;板蓝根;猫爪草;三棱	Cephalotaxus fortunei;Herba Lobeliae Chinensis;Semen Ricini;Null;Radix Angelicae sinensis;Ramulus Euonymi;Radix Scutellariae;Radix Isatidis seu Baphicacanthi;Radix Ranunculi Terti;Rhizoma Sparganii	3.89			201.113	357.3	2.1	NEG	[M-H]-	level1	1.57065e+07	9.87937e+06	2.36747e+07	1.31189e+07	1.92183e+07	1.72201e+07	5.45187e+07	4.04268e+07	3.86449e+07
Dimethyl phthalate	邻苯二甲酸二甲酯	C10H10O4	131-11-3	NIQCNGHVCWTJSM-UHFFFAOYSA-N	C11233	HMDB0251388	8554	Shikimates and Phenylpropanoids	莽草酸及苯丙酸类	Phenolic acids	酚酸	Simple phenolic acids	简单酚酸	HERB000508;HERB000638;HERB001779;HERB001901;HERB002563;HERB004350;HERB004853;HERB007079	薄荷;柴胡;甘草;枸骨叶;黄芩;枇杷叶;砂仁;肿节风	herba Menthae;Radix Bupleuri;Radix Glycyrrhizae;Null;Radix Scutellariae;Folium Eriobotryae;Fructus Amomi;Herba Sarcatidrae	3.89			177.054	332.6	3.7	POS	[M-H2O+H]+	level1	1.05045e+06	359797	493543	2.47677e+06	3.44303e+06	4.3746e+07	3.44569e+06	3.48485e+06	3.59393e+06
3-Hydroxycinnamic acid	3 ' -羟基肉桂酸	C9H8O3	14755-02-3	KKSDGJDHHZEWEP-SNAWJCMRSA-N	C12621	HMDB0001713	637541	Shikimates and Phenylpropanoids	莽草酸及苯丙酸类	Phenylpropanoids	苯丙素	Cinnamic acids and derivatives	肉桂酸及其衍生物	HERB001409;HERB003324;HERB003715;HERB006331;HERB007114	杜仲;Null;麦芽;鸦片;苎麻根	Cortex Eucommiae;Citrus limonia;Fructus Hordei Germitus;Papaver somniferum;Radix Boehmeriae	3.89			163.04	313.4	2.3	NEG	[M-H]-	level1	6.703e+06	5.49006e+06	1.4513e+07	6.81666e+06	5.11282e+06	4.85992e+06	8.69567e+06	8.32012e+06	1.14858e+07
N-Acetyltryptophan	N-乙酰-L-色氨酸	C13H14N2O3	1218-34-4	DZTHIGRZJZPRDV-LBPRGKRZSA-N	C03137	HMDB0013713	700653	Amino acids and Peptides	氨基酸及短肽	Small peptides	小肽	Dipeptides	二肽类				3.89			247.107	295.6	3.5	POS	[M+H]+	level1	1.43258e+07	8.73049e+06	1.07941e+07	1.08373e+07	6.35601e+06	1.21617e+07	619654	675238	751348
Indoxyl sulfate	硫酸吲哚酚	C8H7NO4S	487-94-5	BXFFHSIDQOFMLE-UHFFFAOYSA-N	/	HMDB0000682	10258	Alkaloids	生物碱	Tryptophan alkaloids	色氨酸系生物碱	Simple indole alkaloids	简单吲哚生物碱				3.89			212.002	276.2	2.7	NEG	[M-H]-	level1	2.48247e+08	5.40454e+08	3.82927e+08	6.88211e+07	4.23127e+07	1.10873e+08	57708.7	0	0
3',4'-Dihydroxyacetophenone	3 '，4 ' -二羟基苯乙酮	C8H8O3	1197-09-7	UCQUAMAQHHEXGD-UHFFFAOYSA-N	C10675	HMDB0029661	14530	Shikimates and Phenylpropanoids	莽草酸及苯丙酸类	/	/	/	/	HERB000257;HERB000285;HERB000960;HERB002370;HERB003031;HERB005573	白前;白薇;醋;槲寄生;菊花;秃毛冬青	Rhizoma cynchi stauntonii;Radix cynchi atrati;Vinegar;Herba Visci;Flos Chrysanthemi;Ilex pubescens var. glaber	3.89			151.04	251.3	1.8	NEG	[M-H]-	level1	6.24773e+06	7.51181e+06	9.2925e+06	4.03974e+06	6.75222e+06	4.22835e+06	9.57063e+06	2.01696e+07	9.26212e+06
Riboflavin	核黄素	C17H20N4O6	83-88-5	AUNGANRZJHBGPY-SCRDCRAPSA-N	C00255	HMDB0000244	493570	Alkaloids	生物碱	Pseudoalkaloids	假生物碱	pteridine alkaloids	蝶啶类生物碱	HERB002560;HERB003210;HERB000161;HERB000186;HERB000868;HERB001164;HERB001448;HERB001915;HERB002941;HERB003526;HERB004004;HERB004055;HERB004609;HERB004834;HERB005700;HERB006875;HERB001333;HERB002276;HERB002966;HERB003245;HERB003616;HERB003618;HERB004191;HERB004472;HERB004849;HERB004948	黄芪;昆布;白扁豆;白果;川楝子;大枣;断血流;枸杞子;金荞麦;芦根;没药;木棉花;人参;桑叶;Null;臧红花;冬虫夏草;红花;金樱子;莱菔子;葎草;绿豆;牛蒡子;芡实;沙棘;山楂叶	Radix Astragali;Thallus Lamiriae;Semen Lablab Album;Semen Ginkgo;Fructus Meliae Toosendan;Fructus Zizyphi Jujubae;Herba Clinopodii;Fructus Lycii;Rhizoma Fagopyri Cymosi;Rhizoma Phragmitis;Resi myrrhae;Flos Gossampini;Radix Ginseng;Folium Mori;Ziziphus jujuba var. inermis;Crocus sativus;Cordyceps;Flos Carthami;Fructus Rosae laevigatae;Semen Raphani;Herba Humuli Scandentis;Semen Phaseoli Radiati;Fr…	3.89			375.13	251.1	2.6	NEG	[M-H]-	level1	648474	0	0	641397	2.06863e+06	364110	0	835273	0
Kynurenic Acid	犬尿喹啉酸	C10H7NO3	492-27-3	HCZHHEIFKROPDY-UHFFFAOYSA-N	C01717	HMDB0000715	3845	Alkaloids	生物碱	Anthranilic acid alkaloids	邻氨基苯甲酸生物碱	Acridone alkaloids	吖啶酮生物碱				3.89			188.035	245.5	2	NEG	[M-H]-	level1	5.62448e+06	3.38968e+06	4.91091e+06	3.74215e+06	3.30638e+06	1.59089e+07	2.64333e+06	2.66837e+06	2.63766e+06
Caprolactam	己内酰胺	C6H11NO	105-60-2	JBKVHLHDHHXQEQ-UHFFFAOYSA-N	C06593	HMDB0062769	/	Alkaloids	生物碱	Lysine alkaloids	赖氨酸系生物碱	Piperidine alkaloids	哌啶生物碱	HERB000185;HERB001217;HERB002209	白鬼笔;倒扣草;黑豆	Phallus impudicus;Null;Semen Glycine Max	3.89			114.091	217	3.6	POS	[M+H]+	level1	0	0	0	1.06052e+07	5.22004e+06	0	2.14974e+06	2.29396e+06	2.15171e+06
Pyrophosphate	焦磷酸	H4O7P2	14000-31-8	XPPKVPWEQAFLFU-UHFFFAOYSA-N	C00013	HMDB0000250	1023	Carbohydrates	碳水化合物	/	/	/	/				3.89			176.935	211.2	2.3	NEG	[M-H]-	level1	4.4584e+06	1.86181e+06	1.80986e+06	3.955e+06	3.44429e+06	0	0	0	0
Pyrrolidine	吡咯烷	C4H9N	123-75-1	RWRDLPDLKQPQOW-UHFFFAOYSA-N	/	HMDB0031641	31268	Alkaloids	生物碱	Lysine alkaloids	赖氨酸系生物碱	/	/	HERB000632;HERB002183;HERB002380	茶叶;鹤虱风;胡萝卜	Camellia sinensis [Syn. Thea sinensis];Daucus carota;Daucus carota var. sativa	3.89			72.0805	51.7	3.7	POS	[M+H]+	level1	1.02421e+08	9.0188e+07	1.04279e+08	5.9878e+07	7.54747e+07	7.24248e+07	1.22746e+08	1.19416e+08	1.141e+08
Glycolate	乙醇酸	C2H4O3	79-14-1	AEMRFAOFKBGASW-UHFFFAOYSA-N	C00160	HMDB0000115	757	/	/	/	/	/	/	HERB001809;HERB002135;HERB003910;HERB005820	甘蔗;旱芹;蒙古山萝卜;西瓜	Saccharum sinensis;Apium graveolens;Scabiosa comosa;Citrullus vulgaris [Syn. Citrullus lanatus ]	3.89			75.0086	51.2	2.4	NEG	[M-H]-	level1	0	0	0	0	0	0	1.74644e+07	2.05948e+07	1.34399e+07
D-Pinitol	D-松醇	C7H14O6	10284-63-6	DSCFFEYYQKSRSV-FEPQRWDDSA-N	/	HMDB0304321	164619	Carbohydrates	碳水化合物	Polyols	多元醇	Cyclitols	环醇	HERB002377;HERB002517;HERB002841;HERB000066;HERB000838;HERB003159;HERB003169;HERB003888;HERB006028;HERB001981;HERB002094;HERB002116;HERB002667;HERB002668;HERB002669;HERB003648;HERB004998;HERB006452;HERB006632;HERB000189;HERB004766;HERB006846;HERB007190;HERB004129;HERB004950;HERB001355;HERB001779;HERB002494;HERB004065;HERB006925;HERB002092	葫芦茶;黄花夹竹桃;绛梨木根;艾叶;樗白皮;苦木;苦树皮;美洲苦木;橡胶树;贯叶金丝桃;海金沙;海松子;鸡冠花;鸡冠苗;鸡冠子;马兜铃;伸筋草;夜关门;银杏叶;白果叶;三尖杉;云南穗花杉;滋兰树慧;闹羊花;山茱萸;冬瓜皮;甘草;黄甘草;苜蓿;Null;海红豆	Tadehagi triquetrum;Thevetia neriifolia [Syn. Thevetia peruviana ];Rhamnus leptophylla;Folium Artemisiae Argyi;Ailanthus altissima;Picrasma quassioides [Syn. Picrasma ailanthoides];Picrasma quassioides [Syn. Picrasma ailanthoides];Quassia amara;Hevea brasiliensis;Null;Spora Lygodii;Pinus koraiensis;Flos Celosiae cristatae;Null;Celosia cristada;Fructus Aristolochiae;Herba Lycopodii;Lespedeza cunea…	3.89			193.071	46.5	2.8	NEG	[M-H]-	level1	0	0	0	0	0	0	2.52587e+07	1.28324e+07	1.34227e+07
ethyl 2,2-dimethyl-3-(2-methylprop-1-enyl)cyclopropanecarboxylate	菊酸乙酯	C12H20O2	97-41-6	VIMXTGUGWLAOFZ-UHFFFAOYSA-N	/	/	7334	Terpenoids	萜类	Monoterpenoids	单萜类	Acyclic monoterpenoids	无环单萜				3.89			195.138	429.2	2.5	NEG	[M-H]-	level1	7.512e+06	1.01851e+07	1.11479e+07	7.16425e+06	1.09097e+07	9.62125e+06	3.10836e+06	4.52679e+06	2.51942e+06
4-[7-hydroxy-5-methoxy-6-(3-methylbut-2-enyl)chroman-3-yl]benzene-1,3-diol	/	C21H24O5	142474-53-1	RCZMWVKBVFOCEE-UHFFFAOYSA-N	/	/	45783134	Shikimates and Phenylpropanoids	莽草酸及苯丙酸类	Isoflavonoids	异黄酮类	Isoflavanones	异黄烷酮	HERB000974;HERB001779	粗毛甘草;甘草	Glycyrrhiza aspera;Radix Glycyrrhizae	3.89			355.154	407	2.8	NEG	[M-H]-	level1	231914	0	287339	208096	240076	35160.2	8.44027e+07	2.4346e+07	2.54484e+07
3,5-Dimethoxybenzoic acid	3,5-二甲氧基苯甲酸	C9H10O4	1132-21-4	IWPZKOJSYQZABD-UHFFFAOYSA-N	/	/	14332	Shikimates and Phenylpropanoids	莽草酸及苯丙酸类	Phenolic acids	酚酸	Simple phenolic acids	简单酚酸	HERB001290	滇南红厚壳	Calophyllum polyanthum	3.89			181.05	344.4	2	NEG	[M-H]-	level1	7.75576e+06	6.11414e+06	7.29776e+06	9.56691e+06	8.27991e+06	973623	0	0	4.61882e+06
D-Panose	潘糖	C18H32O16	/	ZCLAHGAZPPEVDX-MQHGYYCBSA-N	/	/	94448	Carbohydrates	碳水化合物	Saccharides	糖类	Polysaccharides	多糖类	HERB004834;HERB005184;HERB005900	桑叶;水茄;西洋参	Folium Mori;Solanum torvum;Radix Pacis quinquefolii	3.89			503.161	50.4	2.1	NEG	[M-H]-	level1	0	0	0	0	0	0	9.84906e+07	1.03251e+08	1.13797e+08
Methylnissolin-3-O-glucoside	美迪紫檀苷	C23H26O10	94367-42-7	PCIXSTFFMHVOMF-UHFFFAOYSA-N	/	/	74977390	Shikimates and Phenylpropanoids	莽草酸及苯丙酸类	Isoflavonoids	异黄酮类	Pterocarpan	紫檀素类				3.89			463.158	320	3.5	POS	[M+H]+	level1	1.05854e+06	142201	736221	678265	1.56761e+06	261423	2.47077e+07	2.68276e+07	2.4367e+07
7-hydroxy-2-(4-methoxyphenyl)chromen-4-one	车轴草醇	C16H12O4	487-24-1	SQVXWIUVAILQRH-UHFFFAOYSA-N	/	/	5320693	Shikimates and Phenylpropanoids	莽草酸及苯丙酸类	Flavonoids	黄酮类	Flavones	黄酮类	HERB002258;HERB002614;HERB002941;HERB005034;HERB006269;HERB007065	红车轴草;回回豆;金荞麦;十大功劳根;旋覆花;中国旋复花	Trifolium pratense;Cicer arietinum;Rhizoma Fagopyri Cymosi;Null;Flos Inulae;Inula britannica var. chinensis	3.89			269.08	380.9	4.3	POS	[M+H]+	level1	107675	0	0	9.1436e+06	1.17642e+07	5.42903e+07	9.43423e+08	9.77011e+08	9.45659e+08
Pinobanksin	短叶松素	C15H12O5	96335-75-0	SUYJZKRQHBQNCA-LSDHHAIUSA-N	/	/	73202	Shikimates and Phenylpropanoids	莽草酸及苯丙酸类	Flavonoids	黄酮类	Dihydroflavonols	二氢黄酮醇	HERB002263;HERB000511;HERB001705;HERB002880;HERB003930	红豆蔻;伯乐树;蜂胶;Null;密花石豆兰	Fructus Galangae;Bretschneidera sinensis;Apis mellifera ligustica;Polygonum nodosum;Bulbophyllum odoratissimum [Syn. Stelis odoratissimum]	3.89			271.061	344.1	2.1	NEG	[M-H]-	level1	2.90924e+06	1.0547e+06	1.52912e+06	212050	5.37184e+06	1.2954e+06	3.025e+07	3.12498e+07	3.03245e+07
gamma-Glutamylvaline	γ - l -谷氨酰- l -缬氨酸	C10H18N2O5	/	AQAKHZVPOOGUCK-UHFFFAOYSA-N	/	HMDB0011172	5317736	Amino acids and Peptides	氨基酸及短肽	Small peptides	小肽	Dipeptides	二肽类	HERB004205;HERB001270	牛脑;地羊鹊	Bos taurus domesticus, Bubalus bubalis;Lotus corniculatus	3.89			245.114	98.8	2.6	NEG	[M-H]-	level1	9.01533e+06	6.72888e+06	8.48719e+06	4.66722e+06	6.26912e+06	7.45683e+06	1.87184e+06	1.70731e+06	3.44341e+06
2,3-Dihydroxy-4-methoxyacetophenone	1 - ( 2 , 3 -二羟基- 4 -甲氧基苯基)乙酮	C9H10O4	708-53-2	VCONERRCKOKCHE-UHFFFAOYSA-N	/	/	12820	Shikimates and Phenylpropanoids	莽草酸及苯丙酸类	/	/	/	/	HERB004013	牡丹皮	Cortex Moutan	3.89			181.05	258	0.9	NEG	[M-H]-	level1	8.50793e+07	1.30554e+06	0	0	0	8.47313e+06	8.63625e+06	8.29857e+06	8.10423e+06
1,7-diazatricyclo[7.3.0.03,7]dodecane-2,8-dione	环脯氨酸-脯氨酸	C10H14N2O2	/	BKASXWPLSXFART-UHFFFAOYSA-N	/	/	529063	Alkaloids	生物碱	Lysine alkaloids	赖氨酸系生物碱	/	/				3.89			195.112	213.9	2.9	POS	[M+H]+	level1	2.79599e+07	2.18252e+07	1.90417e+07	3.04459e+07	2.16665e+07	1.06589e+07	1.45701e+07	1.3991e+07	1.47743e+07
3-Epiursolic Acid	3 -表熊果酸	C30H48O3	/	WCGUUGGRBIKTOS-XHINXETDSA-N	/	/	7163177	Terpenoids	萜类	Triterpenoids	三萜类	Ursane and Taraxastane triterpenoids	乌苏烷型三萜及蒲公英烷型三萜	HERB002960;HERB000208;HERB002409;HERB004021;HERB005825;HERB003439;HERB001164;HERB006901;HERB003636	金椰子;白花蛇舌草;花白蜡树;木瓜;西河柳;凌霄花;大枣;泽兰;马鞭草	Craibiodendron yunnanese;Herba Hedyotis Diffusae;Fraxinus ornus;Fructus Chaenomelis;Cacumen Tamaricis;Flos Campsis;Fructus Zizyphi Jujubae;Herba Lycopi;Herba Verbae	3.88			455.352	542.8	1.6	NEG	[M-H]-	level1	296280	264971	229058	82574.3	181123	86268.8	1.23701e+06	1.00555e+06	996816
(E)-8-hydroxy-2,6-dimethyl-oct-2-enoic acid	8 -羟基- 2，6 -二甲基- 2 -辛烯酸	C10H18O3	/	CDAJACJYYZHNJA-WEVVVXLNSA-N	/	/	21630831	Fatty acids	脂肪酸	Fatty Acids and Conjugates	脂肪酸及衍生物	Branched fatty acids	支链脂肪酸				3.88			185.118	346.3	2.2	NEG	[M-H]-	level1	1.00271e+07	1.60072e+06	2.47034e+06	6.55042e+06	9.55163e+06	5.14242e+06	3.27448e+07	3.89073e+07	3.79231e+07
5,7-dihydroxy-2-[4-[3,4,5-trihydroxy-6-(hydroxymethyl)tetrahydropyran-2-yl]oxyphenyl]chroman-4-one	/	C21H22O10	/	KSDSYIXRWHRPMN-UHFFFAOYSA-N	/	/	470791	Shikimates and Phenylpropanoids	莽草酸及苯丙酸类	Flavonoids	黄酮类	Flavanones	黄烷酮	HERB001779;HERB002040	甘草;广枣	Radix Glycyrrhizae;Fructus Choerospondiatis	3.88			433.113	290.7	2.6	NEG	[M-H]-	level1	286858	829386	480109	2.78358e+06	2.73007e+06	2.50936e+06	5.53608e+07	5.72311e+07	5.65729e+07
D-(+)-Melibiose	/	C12H22O11		DLRVVLDZNNYCBX-ABXHMFFYSA-N	/	/	440658	Carbohydrates	碳水化合物	Saccharides	糖类	Polysaccharides	多糖类	HERB005160;HERB006875;HERB005509;HERB001171;HERB001409;HERB006598	Null;臧红花;铁苋菜;玳玳花;杜仲;印度九里香	Menyanthes trifoliata;Crocus sativus;Herba Acalyphae;Null;Cortex Eucommiae;Murraya koenigii	3.88			341.108	49.4	2.9	NEG	[M-H]-	level1	0	0	0	0	0	0	2.29324e+09	2.42139e+09	2.3731e+09
Sophoridine	槐定碱	C15H24N2O	83148-91-8	ZSBXGIUJOOQZMP-BHPKHCPMSA-N	/	/	165549	Alkaloids	生物碱	Lysine alkaloids	赖氨酸系生物碱	Quinolizidine alkaloids	喹诺里西啶生物碱	HERB002376;HERB002472;HERB002473;HERB003136;HERB003140;HERB003141;HERB003142;HERB003143;HERB003164;HERB003166;HERB004710;HERB004856;HERB004883;HERB003740;HERB003742;HERB000168;HERB000373;HERB002371;HERB002594;HERB003087;HERB003162;HERB003851;HERB004043;HERB004086;HERB004093;HERB005211;HERB005580	胡芦巴;槐花;槐角;苦地丁;苦豆草;苦豆根;苦豆子;苦甘草;苦参;苦参实;柔枝槐;沙参槐;山豆根;杧果;杧果树皮;白刺花;北豆根;胡椒;黄叶槐;Null;Null;梅花;木菊;南方菟丝子;南鹤虱;四翅槐;菟丝子	Null;flos Sophorae;fructus Sophorae;Herba Corydalis bungeae;Null;Sophora alopecuroides;Sophora alopecuroides;Herba Sophorae Alopecuroidis;Radix Sophorae flavescentis;Sophora flavescens [Syn. Sophora angustfolia];Null;Null;Radix Sophorae Tonkinensis;Mangifera indica;Mangifera indica;Sophora viciifolia;Rhizoma Menispermi;Fructus Piperis;Sophora chrysophylla;Artemisia caruthii;Null;Flos Mume;Null;Cu…	3.88			249.195	100.3	3.2	POS	[M+H]+	level1	0	0	0	0	0	0	2.31244e+07	2.54162e+07	2.40035e+07
Eicosapentaenoic acid	二十碳五烯酸	C20H30O2	10417-94-4	JAZBEHYOTPTENJ-JLNKQSITSA-N	C06428	HMDB0001999	446284	Fatty acids	脂肪酸	Fatty Acids and Conjugates	脂肪酸及衍生物	Unsaturated fatty acids	不饱和脂肪酸	HERB003210;HERB002481;HERB000497	昆布;鲩鱼;槟榔	Thallus Lamiriae;Null;semen arecae	3.88			301.217	536.6	2.3	NEG	[M-H]-	level1	5.85073e+07	1.37156e+08	1.05292e+08	3.8852e+07	4.06358e+07	7.3584e+07	257993	637557	249507
Uridine	尿苷	C9H12N2O6	58-96-8	DRTQHJPVMGBUCF-XVFCMESISA-N	C00299	HMDB0000296	6029	Carbohydrates	碳水化合物	Nucleosides	核苷类	Pyrimidine nucleos(t)ides	/	HERB000281;HERB000293;HERB000309;HERB000323;HERB000403;HERB000584;HERB000871;HERB000879;HERB001076;HERB001101;HERB001210;HERB001333;HERB001754;HERB001968;HERB002040;HERB002560;HERB002655;HERB003708;HERB003837;HERB004004;HERB004607;HERB004609;HERB005012;HERB005076;HERB005118;HERB005390;HERB005412;HERB005447;HERB005680;HERB006207;HERB006335;HERB006340;HERB005637;HERB001749	白头翁;白药子;白术;板蓝根;北沙参;苍术;川木香;川射干;大蓟;大青叶;当归;冬虫夏草;覆盆子;管花肉苁蓉;广枣;黄芪;荠菜;麦冬;猫爪草;没药;人工蛹虫草;人参;生地黄;石落子;熟地黄;太子参;桃仁;天葵子;Null;新疆贝母;鸭跖草;亚洲文殊兰;王不留行;茯苓	Radix Pulsatillae;Null;Rhizoma Atractylodis macrocephalae;Radix Isatidis seu Baphicacanthi;Radix Glehniae;Rhizoma Atractylodis;Vladimiria souliei [Syn. Jurinea souliei];Null;Herba Cirsii Japonici;Folium Isatidis;Radix Angelicae sinensis;Cordyceps;Null;Cistanche tubulosa;Fructus Choerospondiatis;Radix Astragali;Herba Capsellae;Ophiopogon japonicus;Radix Ranunculi Terti;Resi myrrhae;Cordyceps milit…	3.88			243.062	81.2	1.9	NEG	[M-H]-	level1	2.2868e+06	2.68455e+06	2.92431e+06	3.49806e+06	3.9384e+06	3.11079e+06	3.38644e+07	3.47942e+07	2.77077e+07
7-hydroxy-2-(4-hydroxyphenyl)chroman-4-one	/	C15H12O4	578-86-9	FURUXTVZLHCCNA-UHFFFAOYSA-N	/	/	1889	Shikimates and Phenylpropanoids	莽草酸及苯丙酸类	Flavonoids	黄酮类	Flavanones	黄烷酮	HERB001705;HERB000323;HERB000892;HERB001779;HERB001876;HERB002309;HERB002534;HERB002846;HERB003504;HERB004783;HERB006633;HERB000762;HERB000921;HERB001355;HERB002000;HERB002614;HERB002714;HERB002850;HERB002970;HERB003535;HERB003803;HERB005249;HERB006280;HERB006926;HERB006990	蜂胶;板蓝根;垂盆草;甘草;葛花;红芪;黄精;降香;漏芦;三七;淫羊藿;朝鲜淫羊藿;刺槐花;冬瓜皮;光果甘草;回回豆;鸡血藤;降真香;金盏菊花;路路通;毛曼陀罗叶;Null;玄参;胀果甘草;炙甘草	Apis mellifera ligustica;Radix Isatidis seu Baphicacanthi;Herba Sedi sarmentosi;Radix Glycyrrhizae;flos puerariae lobatae;Null;Rhizoma Polygoti;Lignum Dalbergiae odoriferae Rosewood;Radix Rhapontici;Radix Notoginseng;Null;Epimedium koreanum;Robinia pseudoacacia;Exocarpium Benincasae;Glycyrrhiza glabra;Cicer arietinum;Caulis Millettiae;Dalbergia odorifera;Null;Fructus Liquidambaris;Datura innoxia;…	3.88			257.08	336.1	3.7	POS	[M+H]+	level1	5.63829e+06	5.39213e+06	3.64668e+06	4.13456e+06	4.62961e+06	5.04266e+07	1.22445e+08	1.25299e+08	3.96269e+07
Butein	紫铆查耳酮	C15H12O5	21849-70-7	AYMYWHCQALZEGT-ORCRQEGFSA-N	/	/	5281222	Shikimates and Phenylpropanoids	莽草酸及苯丙酸类	Flavonoids	黄酮类	Chalcones	查耳酮类	HERB000921;HERB002846;HERB002986;HERB003142;HERB003210;HERB003263;HERB003511;HERB003927;HERB003988;HERB004445;HERB002062;HERB002640;HERB002870;HERB003701;HERB002714	刺槐花;降香;荆芥穗;苦豆子;昆布;狼把草;葎草;密花豆;墨旱莲;杞子;桂枝;火麻仁;胶质鼠尾草;麻叶;鸡血藤	Robinia pseudoacacia;Lignum Dalbergiae odoriferae Rosewood;Null;Sophora alopecuroides;Thallus Lamiriae;Null;Rhaponticum carthamoides;Spatholobus suberectus;herba ecliptae;Rhus verniciflua [Syn. Toxicadendron verniciflum ];Ramulus Cinmomi;Semen Canbis;Salvia glutinosa;Cannabis sativa;Caulis Millettiae	3.88			271.061	359.2	2	NEG	[M-H]-	level1	197100	0	296429	3.66114e+06	530912	9.06819e+06	4.76166e+07	4.71465e+07	4.52061e+07
Adenosine	腺苷	C10H13N5O4	58-61-7	OIRDTQYFTABQOQ-KQYNXXCUSA-N	C00212	HMDB0000050	60961	Carbohydrates	碳水化合物	Nucleosides	核苷类	Purine nucleos(t)ides	/	HERB000080;HERB000178;HERB000293;HERB000323;HERB000353;HERB000403;HERB000584;HERB000663;HERB000842;HERB000849;HERB000879;HERB001101;HERB001104;HERB001210;HERB001323;HERB001333;HERB001783;HERB001787;HERB001802;HERB001900;HERB001901;HERB001968;HERB002040;HERB002276;HERB002301;HERB002357;HERB002364;HERB002397;HERB002446;HERB002560;HERB002876;HERB002887;HERB003002;HERB003061;HERB003444;HERB003526;HER…	安徽贝母;白饭豆;白药子;板蓝根;抱茎苦荬菜;北沙参;苍术;长春花;楮实子;川贝母;川射干;大青叶;大蒜;当归;Null;冬虫夏草;干地黄;干姜;甘肃贝母;枸骨树皮;枸骨叶;管花肉苁蓉;广枣;红花;红毛五加皮;湖北山麦冬;蝴蝶花豆;胡桃仁;华山参;黄芪;桔梗;芥子;韭菜;卷柏;灵芝;芦根;马鞭草;麦冬;没药;南蛇藤果;平贝母;祁白芷;人工蛹虫草;人参;山药;蛇床子;天仙藤;鲜地黄;薤白;洋葱;蛹虫草;臧红花;掌叶半夏;浙贝母;白木香;半夏;柴胡;覆盆子;瓜蒌;鸡骨草;吉祥草;蓼大青叶;龙葵;青天葵;生地黄;太子参;桃仁;土贝母;Null;西红花;西黄草;新疆贝母;玄参;亚洲文殊兰;白蔹;半边莲;川芎;防风;款冬花;马勃;马钱子;麦芽;牛蒡子;香薷;鸭跖草	Fritillaria anhuiensis;Phaseolus vulgaris;Null;Radix Isatidis seu Baphicacanthi;Ixeris sonchifolia;Radix Glehniae;Rhizoma Atractylodis;Catharanthus roseus;Null;Bulbus Fritillariae Cirrhosae;Null;Folium Isatidis;Bulbus Allii;Radix Angelicae sinensis;Lappula echinata;Cordyceps;Rehmannia glutinosa [Syn. Rehmannia glutinosa f. huechingensis];Rhizoma Zingiberis;Fritillaria przewalskii;Ilex cornuta;Nul…	3.88			266.089	195	2.1	NEG	[M-H]-	level1	27241.3	81126.1	161109	0	32247.1	69816.4	4.38944e+07	4.46179e+07	4.13114e+07
(5R)-5-hydroxy-1-(4-hydroxy-3-methoxy-phenyl)tetradecan-3-one	/	C21H34O4	107257-18-1	AIULWNKTYPZYAN-GOSISDBHSA-N	/	/	23786427	Polyketides	聚酮	Aromatic polyketides	芳香聚酮	Catechols with side chains	/	HERB001378;HERB001630;HERB001787;HERB005017;HERB004242	豆蔻;Null;干姜;生姜;女贞子	Fructus Amomi Rotundus;Zingiber aromaticum;Rhizoma Zingiberis;Rhizoma Zingiberis Recens;Fructus Ligustri lucidi	3.88			349.237	481	3	NEG	[M-H]-	level1	2.13848e+06	390488	1.73301e+06	2.0841e+06	5.06714e+06	372543	236981	222440	222822
Quillaic acid	皂皮酸	C30H46O5	631-01-6	MQUFAARYGOUYEV-UAWZMHPWSA-N	/	/	101810	Terpenoids	萜类	Triterpenoids	三萜类	Oleanane triterpenoids	齐墩果烷型三萜	HERB001901;HERB002133;HERB002405;HERB002954;HERB006893	枸骨叶;旱麦瓶草;虎杖;金铁锁;枣皮树	Null;Silene jenisseensis;Rhizoma Polygoni cuspidati;Psammosilene tunicoides;Quillaja saponaria	3.88			485.326	453.6	2.2	NEG	[M-H]-	level1	747926	466310	992302	755467	2.03551e+06	1.838e+07	2.65588e+06	2.87206e+06	2.80049e+06
Galactose 1-phosphate	α - D -半乳糖- 1 -磷酸	C6H13O9P	2255-14-3	HXXFSFRBOHSIMQ-FPRJBGLDSA-N	C00446	HMDB0000645	123912	Carbohydrates	碳水化合物	Saccharides	糖类	Monosaccharides	单糖				3.88			241.012	67.8	1.4	NEG	[M-H2O-H]-	level1	5.83309e+06	1.93311e+07	1.35824e+07	8.58414e+06	1.454e+07	1.08022e+07	575790	684514	399329
DL-METHIONINE	消旋蛋氨酸	C5H11NO2S	59-51-8	FFEARJCKVFRZRR-UHFFFAOYSA-N	C01733	HMDB0033951	876	Amino acids and Peptides	氨基酸及短肽	Small peptides	小肽	Aminoacids	氨基酸	HERB001193;HERB001210;HERB001952;HERB003618;HERB004191;HERB004472;HERB004938;HERB004950;HERB005392;HERB005485;HERB006632;HERB000066;HERB000161;HERB000162;HERB000186;HERB000330;HERB000853;HERB000881;HERB000992;HERB001211;HERB001235;HERB002044;HERB002045;HERB002189;HERB003441;HERB004184;HERB004488;HERB004551;HERB004692;HERB004864;HERB005015;HERB005289;HERB005390;HERB006993	丹参;当归;瓜蒌;绿豆;牛蒡子;芡实;山药;山茱萸;檀香;天竺黄;银杏叶;艾叶;白扁豆;百部;白果;半夏;川党参;川乌;粗叶榕;党参;灯心草;龟板;龟板胶;核桃仁;羚羊角;宁夏枸杞子;荞麦;球花党参;肉苁蓉;沙苑子;胜红蓟;素花党参;太子参;制龟板	Radix Salviae liguliobae;Radix Angelicae sinensis;Null;Semen Phaseoli Radiati;Fructus Arctii lappae;Semen Euryales;Rhizoma Dioscoreae;Fructus Corni;Lignum Santaii Albi;Concretio Silicea Bambusae;Null;Folium Artemisiae Argyi;Semen Lablab Album;Radix Stemoe;Semen Ginkgo;Rhizoma Pinelliae;Codonopsis tangshen;Radix Aconiti;Ficus simplicissima;Radix Codonopsis pilosulae;Medulla Junci;Plastrum Testudin…	3.88			150.058	60.7	4	POS	[M+H]+	level1	3.06998e+08	2.80577e+08	3.06059e+08	1.99589e+08	2.12347e+08	2.21872e+08	1.51365e+07	1.57535e+07	1.34286e+07
2-Hydroxycinnamic acid	2 -羟基肉桂酸	C9H8O3	614-60-8	PMOWTIHVNWZYFI-AATRIKPKSA-N	C01772	HMDB0002641	637540	Shikimates and Phenylpropanoids	莽草酸及苯丙酸类	Phenylpropanoids	苯丙素	Cinnamic acids and derivatives	肉桂酸及其衍生物	HERB002062;HERB004783;HERB006269;HERB002168;HERB002629;HERB003324;HERB003485;HERB004178;HERB004181;HERB004330;HERB004343;HERB004344;HERB006377;HERB000884;HERB000992;HERB001244;HERB001638;HERB001679;HERB002515;HERB002531;HERB003369;HERB003808;HERB004025;HERB004093;HERB004303;HERB005443;HERB006070	桂枝;三七;旋覆花;荷花;茴香茎叶;Null;龙脷叶;柠檬根;柠檬叶;佩兰;脾寒草;脾寒草根?;洋葱;穿心莲;粗叶榕;地耳草;飞蓟草;粉萆薢;黄花蒿;Null;莲须;毛蕊花;木桂;南鹤虱;欧洲云杉;天胡荽;小百部	Ramulus Cinmomi;Radix Notoginseng;Flos Inulae;Null;Foeniculum vulgare;Citrus limonia;Null;Citrus limon;Citrus limon;Herba Eupatorii;Melilotus suaveolens;Melilotus suaveolens;Allium cepa;Herba andrographitis;Ficus simplicissima;Herba Hyperici Japonici;Eupatorium odoratum;Null;Artemisia annua;Impatiens siculifer;Stamen Nelumbinis;Verbascum thapsus;Null;Null;Picea abies;Hydrocotyle sibthorpioides;As…	3.88			163.04	313.4	2.3	NEG	[M-H]-	level1	6.703e+06	5.49006e+06	1.4513e+07	6.81666e+06	5.11282e+06	4.85992e+06	8.69567e+06	8.32012e+06	1.14858e+07
4-Hydroxyphenylacetic acid	4-羟基苯乙酸	C8H8O3	156-38-7	XQXPVVBIMDBYFF-UHFFFAOYSA-N	C00642	HMDB0000020	127	Shikimates and Phenylpropanoids	莽草酸及苯丙酸类	Phenolic acids (C6-C1)	/	Simple phenolic acids	简单酚酸	HERB002896;HERB003361;HERB003679;HERB001754;HERB003324;HERB003326;HERB003608;HERB004462	金沸草;连翘;马钱子;覆盆子;Null;Null;落新妇;千里光	Herba Inulae;Fructus Forsythiae;Semen Strychni;Null;Citrus limonia;Citrus limonia;Astilbe chinensis;Senecio scandens [Syn. Senecio chinensis]	3.88			151.04	251.3	1.8	NEG	[M-H]-	level1	6.24773e+06	7.51181e+06	9.2925e+06	4.03974e+06	6.75222e+06	4.22835e+06	9.57063e+06	2.01696e+07	9.26212e+06
Arachidic acid	花生酸	C20H40O2	506-30-9	VKOBVWXKNCXXDE-UHFFFAOYSA-N	C06425	HMDB0002212	10467	Fatty acids	脂肪酸	Fatty Acids and Conjugates	脂肪酸及衍生物	Unsaturated fatty acids	不饱和脂肪酸	HERB000129;HERB000134;HERB000161;HERB000197;HERB000418;HERB000497;HERB000580;HERB000842;HERB000949;HERB001247;HERB001409;HERB001776;HERB001779;HERB001876;HERB001896;HERB002209;HERB002242;HERB002276;HERB002319;HERB002472;HERB002700;HERB002887;HERB002966;HERB002983;HERB002986;HERB003004;HERB003027;HERB003040;HERB003053;HERB003174;HERB003210;HERB003232;HERB003658;HERB003698;HERB003837;HERB004011;HER…	巴豆;巴戟天;白扁豆;白花菜子;荜澄茄;槟榔;苍耳子;楮实子;葱白;地肤子;杜仲;附子;甘草;葛花;功劳木;黑豆;黑芝麻;红花;红参;槐花;鸡矢藤;芥子;金樱子;荆芥;荆芥穗;韭菜子;橘核;橘络;橘叶;苦杏仁;昆布;辣椒;麻黄;马尾莲;猫爪草;木鳖子;木蝴蝶;木棉花;墓头回;南瓜子;牛蒡子;前胡;羌活;乳香;桑叶;砂仁;沙苑子;生姜;使君子;熟地黄;水飞蓟;水红花子;葶苈子;王不留行;无患子;西瓜;香加皮;小茴香;芫荽;泽漆;枳椇子;紫苏;紫苏子;八角莲;北非雪松;醋柳果;防己;茯苓;干地黄;干姜;橄榄;葛根;广金钱草;广枣;诃子;落花生;马鞭草;炮诃子;委陵菜;无花果;杏仁;Null;君子兰;麻风树;蛇床子	Fructus Crotonis;Null;Semen Lablab Album;Null;Null;semen arecae;Fructus Xanthii sibirici;Null;Bulbus Allii Fistulosi;Fructus Kochiae;Cortex Eucommiae;Radix Aconiti Lateralis;Radix Glycyrrhizae;flos puerariae lobatae;Caulis Mahoniae;Semen Glycine Max;Semen Sesami Nigrum;Flos Carthami;Radix Ginseng Rubra;flos Sophorae;Null;Semen Sipis;Fructus Rosae laevigatae;Herba Schizonepetae;Null;Semen Allii Tu…	3.88			311.295	613.6	2.1	NEG	[M-H]-	level1	175657	1.48053e+06	318914	1.10495e+06	348185	714003	0	0	0
Thyroxine	甲状腺素	C15H11I4NO4	51-48-9	XUIIKFGFIJCVMT-LBPRGKRZSA-N	C01829	HMDB0000248	5819	Amino acids and Peptides	氨基酸及短肽	Small peptides	小肽	Aminoacids	氨基酸	HERB000348;HERB004229	Null;Null	Swertia calycina;Bos taurus domesticus, Bubalus bubalis	3.88			775.678	384.9	1.9	NEG	[M-H]-	level1	3.96004e+06	6.20381e+06	6.02761e+06	2.75111e+06	3.55018e+06	3.54818e+06	0	0	0
Indole-3-carboxaldehyde	吲哚-3-甲醛	C9H7NO	487-89-8	OLNJUISKUQQNIM-UHFFFAOYSA-N	C08493	HMDB0029737	10256	Alkaloids	生物碱	Tryptophan alkaloids	色氨酸系生物碱	Simple indole alkaloids	简单吲哚生物碱	HERB006310;HERB001436;HERB004077;HERB004639;HERB005366;HERB005375;HERB006575;HERB000323;HERB000198	鸦胆子;端绒毛大蓟;南川冠唇花;日本黄柏;Null;台湾蒲公英;异株荨麻;板蓝根;白花丹	Fructus Bruceae;Euphorbia pubescens;Microtoena prainiana;Phellodendron japonicum;Phellodendron amurense var. wilsonii;Taraxacum formosanum;Urtica dioica;Radix Isatidis seu Baphicacanthi;Plumbago zeylanica	3.88			146.06	316.2	4	POS	[M+H]+	level1	8.30256e+06	0	1.70588e+06	1.14868e+07	1.24298e+07	145388	6.99975e+06	7.56406e+06	7.80897e+06
L-Arabitol	L-阿拉伯糖醇	C5H12O5	7643-75-6	HEBKCHPVOIAQTA-IMJSIDKUSA-N	C00532	HMDB0001851	439255	Carbohydrates	碳水化合物	Saccharides	糖类	Monosaccharides	单糖	HERB000472;HERB000638;HERB002655;HERB003549;HERB000826;HERB001574;HERB003985;HERB005471;HERB006292;HERB005262;HERB001566;HERB002391;HERB002948;HERB004351;HERB006286	萹蓄;柴胡;荠菜;鹿衔草;臭草;峨参;蘑菇;天山雪莲;雪莲;松萝;Null;胡荽子;金丝带;皮契茄;雪茶	Herba Polygoni Avicularis;Radix Bupleuri;Herba Capsellae;herba pyrolae chinensis;Ruta graveolens;Anthriscus sylvestris;Agaricus campestris;Null;Saussurea involucrata;Usnea longissima;Persea americana [Syn. Persea gratissima ];Coriandrum sativum;Alectoria vivens;Fabiana imbricata;Thamnolia vermicularis	3.88			151.061	311.8	2.5	NEG	[M-H]-	level1	7.53889e+06	0	3.11133e+06	0	0	0	0	0	0
Formylanthranilic acid	2 - (甲酰氨基)苯甲酸	C8H7NO3	3342-77-6	LLLPDUXGHXIXIW-UHFFFAOYSA-N	C05653	HMDB0004089	101399	Alkaloids	生物碱	Anthranilic acid alkaloids	邻氨基苯甲酸生物碱	Anthranillic acid derivatives	邻氨基苯甲酸衍生物				3.88			164.035	287.4	2.3	NEG	[M-H]-	level1	2.8427e+07	4.58648e+06	1.13154e+07	2.34971e+07	2.3807e+07	4.12038e+06	2.41895e+06	3.0685e+06	2.6165e+06
Rotundine	罗通定	C21H25NO4	10097-84-4	AEQDJSLRWYMAQI-UHFFFAOYSA-N	/	HMDB0250799	5417	Alkaloids	生物碱	Tyrosine alkaloids	酪氨酸系生物碱	Isoquinoline alkaloids	异喹啉生物碱	HERB006019;HERB006353;HERB001241;HERB000791;HERB001355;HERB001779;HERB001969;HERB002889;HERB003033;HERB004518;HERB004864;HERB005071;HERB005476;HERB005584;HERB005945;HERB006104;HERB006771;HERB004785;HERB006406;HERB002483	香附;延胡索;地不容;齿瓣延胡索;冬瓜皮;甘草;关黄柏;金不换;菊花黄连;青风藤;沙苑子;石榴皮;天仙藤;土叶黄皮树;夏天无;小花黄堇;元胡;三七花;羊蹄根;黄柏	Rhizoma Cyperi;Rhizoma Corydalis;Stephania delavayi [Syn. Stephania epigaea ];Corydalis remota [Syn. Corydalis bulbosa var. typica ];Exocarpium Benincasae;Radix Glycyrrhizae;Null;Stephania sinica;Corydalis pallida;Null;Semen Astragali Complati;Pericarpium Grati;Herba Aristolochiae;Phellodendron chinense var. glabriusculum;Rhizoma Corydalis Decumbentis;Corydalis racemosa;Rhizoma Corydalis;Null;Rad…	3.88			356.184	266.9	4	POS	[M+H]+	level1	1.65033e+07	2.492e+07	1.78111e+07	1.40644e+07	6.76249e+06	5.47584e+07	3.44189e+09	3.45637e+09	3.28149e+09
ESCULETIN	秦皮乙素	C9H6O4	305-01-1	ILEDWLMCKZNDJK-UHFFFAOYSA-N	C09263	HMDB0030819	5281416	Shikimates and Phenylpropanoids	莽草酸及苯丙酸类	Coumarins	香豆素类	Simple coumarins	简单香豆素类	HERB004822;HERB004832;HERB005468;HERB000228;HERB000617;HERB002245;HERB002409;HERB002502;HERB002814;HERB003039;HERB003045;HERB003272;HERB003323;HERB003468;HERB003496;HERB003573;HERB003821;HERB004181;HERB004292;HERB004343;HERB004460;HERB004470;HERB004509;HERB004639;HERB004662;HERB004663;HERB005187;HERB005839;HERB006162;HERB006199;HERB006549;HERB006640;HERB006878;HERB000066;HERB000134;HERB000219;HER…	桑白皮;桑椹;天山棱子芹?;白蜡树;Null;横根费菜;花白蜡树;黄果茄;尖叶梣;菊苣;Null;狼杷草;Null;柳叶岑;龙眼独活;罗布麻叶;猫眼草;柠檬叶;欧洲七叶树;脾寒草;千金子;千屈菜;秦岭白蜡树;日本黄柏;日本七叶树;日本千屈菜;水曲柳;Null;小叶梣;Null;Null;英国欧石楠;藏茄;艾叶;巴戟天;败酱;败酱草;白毛夏枯草;白鲜皮;柴胡;长毛风毛菊;臭苜蓿根;凤仙透骨草;凤眼草;覆盆子;甘露秦;枸杞子;虎耳草;金沸草;金莲花;金盏菊花;狼把草;狼把草根;龙脷叶;马兜铃;猕猴桃根;木瓜;柠檬;柠檬根;柠檬皮;牛蒡子;蒲公英;秦皮;青蒿;商陆;升麻;娑罗子;Null;夏枯草;芫荽;月季花;紫花地丁;紫苏	Null;Fructus Mori;Pleurospermum lindleyanum;Fraxinus chinensis;Fraxinus rhynchophylla [Syn. Fraxinus chinensis var. rhynchophylla];Sedum kamtschaticum;Fraxinus ornus;Solanum xanthocarpum;Fraxinus szaboana [Syn. Fraxinus chinensis var. acuminata];Herba Cichorii;Cichorium intybus;Bidens tripartita;Citrus limonia;Fraxinus stylosa;Aralia fargesii;Null;Null;Citrus limon;Aesculus hippocastanum;Melilotu…	3.88			177.019	264.7	2	NEG	[M-H]-	level1	225786	0	77792.6	99843.7	136104	37451.7	4.96588e+06	6.26919e+06	5.39757e+06
Papaverine	罂粟碱	C20H21NO4	61-25-6	XQYZDYMELSJDRZ-UHFFFAOYSA-N	/	/	4680	Alkaloids	生物碱	Tyrosine alkaloids	酪氨酸系生物碱	Isoquinoline alkaloids	异喹啉生物碱	HERB000214;HERB000259;HERB000293;HERB004834;HERB004853;HERB005228;HERB005298;HERB005301;HERB005900;HERB006331;HERB006601;HERB006652;HERB006653;HERB006771	白花罂粟;白屈菜;白药子;桑叶;砂仁;四季青;粟壳;苏土虫;西洋参;鸦片;印度萝芙木;罂粟;罂粟壳;元胡	Papaver album;Null;Null;Folium Mori;Fructus Amomi;Folium Llicis Chinensis;pericarpium papaveris;Null;Radix Pacis quinquefolii;Papaver somniferum;Rauwolfia serpentina;Papaver somniferum;pericarpium papaveris;Rhizoma Corydalis	3.88			340.153	262.6	3.5	POS	[M+H]+	level1	1.09995e+07	1.17602e+07	1.09796e+07	9.01439e+06	1.3272e+07	38934.3	2.76642e+07	2.70797e+07	2.69031e+07
Tetrahydroepiberberine	四氢表小檗碱	C20H21NO4	38853-67-7	UWEHVAXMSWXKRW-UHFFFAOYSA-N	/	/	5321317	Alkaloids	生物碱	Tyrosine alkaloids	酪氨酸系生物碱	Isoquinoline alkaloids	异喹啉生物碱	HERB001187;HERB003306;HERB004518	丹爵床;丽春花;青风藤	Justicia simplex;Papaver commutatum [Syn. Papaver rhoeas ];Null	3.88			340.153	262.6	3.5	POS	[M+H]+	level1	1.09995e+07	1.17602e+07	1.09796e+07	9.01439e+06	1.3272e+07	38934.3	2.76642e+07	2.70797e+07	2.69031e+07
1-Methyltryptamine	N-甲基色胺	C11H14N2	61-49-4	NCIKQJBVUNUXLW-UHFFFAOYSA-N	C06213	HMDB0004370	6088	Alkaloids	生物碱	Tryptophan alkaloids	色氨酸系生物碱	Simple indole alkaloids	简单吲哚生物碱				3.88			175.123	254	2.9	POS	[M+H]+	level1	452288	1.11889e+06	872149	18212.8	27292.7	0	1.1717e+07	1.0543e+07	1.09182e+07
5-Hydroxyindole-3-acetic acid	5-羟吲哚乙酸	C10H9NO3	54-16-0	DUUGKQCEGZLZNO-UHFFFAOYSA-N	C05635	HMDB0000763	1826	Alkaloids	生物碱	Tryptophan alkaloids	色氨酸系生物碱	Simple indole alkaloids	简单吲哚生物碱				3.88			174.054	241.2	3.3	POS	[M-H2O+H]+	level1	2.35571e+07	1.338e+07	3.75499e+06	8.33867e+06	4.4405e+06	2.97986e+06	2.5624e+06	2.45079e+06	2.60509e+06
2,6-Dimethoxy-1,4-benzoquinone	2, 6-二甲氧基喹啉醌	C8H8O4	530-55-2	OLBNOBQOQZRLMP-UHFFFAOYSA-N	C10331	HMDB0029673	68262	Polyketides	聚酮	Aromatic polyketides	芳香聚酮	Benzoquinones	苯醌	HERB000838;HERB000900;HERB000940;HERB002814;HERB003940;HERB004356;HERB004784;HERB006021;HERB006133;HERB002983;HERB003384;HERB003658;HERB004513	樗白皮;福寿草;刺五加;尖叶梣;密脉鹅掌柴;Null;三七草;香根芹;小麦;荆芥;两面针;麻黄;秦皮	Ailanthus altissima;Adonis vernalis;Acanthopanax senticosus [Syn. Eleutherococcus senticosus ];Fraxinus szaboana [Syn. Fraxinus chinensis var. acuminata];Schefflera venulosa;Wikstroemia lanceolata;Gynura segetum [Syn. Gynura japonica ];Osmorhiza aristata var. laxa;Triticum aestivum [Syn. Triticum vulgare ];Herba Schizonepetae;Radix Zanthoxyli;Herba Ephedrae;Cortex Fraxini	3.88			151.038	220.5	3.1	POS	[M-H2O+H]+	level1	2.75381e+06	1.28002e+06	2.45906e+06	6.60516e+06	5.2597e+06	5.3605e+06	57071.1	38456.3	185304
Succinyladenosine	琥珀酰腺苷	C14H17N5O8	4542-23-8	VKGZCEJTCKHMRL-VWJPMABRSA-N	/	HMDB0000912	20849086	Carbohydrates	碳水化合物	Nucleosides	核苷类	Purine nucleos(t)ides	/				3.88			382.1	210.9	1.3	NEG	[M-H]-	level1	1.90996e+06	1.07345e+06	1.08922e+06	2.27596e+06	2.53867e+06	2.40435e+06	8.06708e+07	8.20922e+07	7.854e+07
1-Methylpyrrolidine	1-甲基吡咯烷	C5H11N	120-94-5	AVFZOVWCLRSYKC-UHFFFAOYSA-N	/	HMDB0243946	8454	Alkaloids	生物碱	Lysine alkaloids	赖氨酸系生物碱	Piperidine alkaloids	哌啶生物碱				3.88			86.0961	52.9	4.3	POS	[M+H]+	level1	143146	174641	245752	175404	119186	444188	1.45383e+08	1.42503e+08	1.24318e+08
2,4-Dihydroxybutanoic acid	2，4 -二羟基丁酸	C4H8O4	1518-62-3	UFYGCFHQAXXBCF-UHFFFAOYSA-N	/	HMDB0000360	192742	Fatty acids	脂肪酸	Fatty Acids and Conjugates	脂肪酸及衍生物	Hydroxy fatty acids	羟基脂肪酸				3.88			119.035	48.9	2.1	NEG	[M-H]-	level1	1.40024e+07	1.67755e+07	1.12286e+07	1.72395e+07	8.88276e+06	1.5717e+07	2.2364e+07	3.43261e+07	2.18852e+07
Gluconic acid	葡萄糖酸	C6H12O7	526-95-4	RGHNJXZEOKUKBD-SQOUGZDYSA-N	C00257	HMDB0000625	10690	Carbohydrates	碳水化合物	Saccharides	糖类	Monosaccharides	单糖	HERB002191;HERB003153	荷叶;苦楝皮	Folium Nelumbinis;Null	3.88			195.05	48	2.5	NEG	[M-H]-	level1	0	0	0	0	0	0	3.249e+08	3.21676e+08	3.11042e+08
H-HOARG-OH	L-高精氨酸	C7H16N4O2	1483-01-8	QUOGESRFPZDMMT-YFKPBYRVSA-N	/	/	9085	Amino acids and Peptides	氨基酸及短肽	Small peptides	小肽	Aminoacids	氨基酸	HERB000460;HERB000497;HERB000508;HERB000608	山黧豆;槟榔;薄荷;草香豌豆	Lathyrus cicera;semen arecae;herba Menthae;Lathyrus sativus	3.88			189.134	46.9	3.9	POS	[M+H]+	level1	2.90454e+06	2.90164e+06	3.93055e+06	4.58899e+06	3.42325e+06	2.71622e+06	1.03742e+08	1.00463e+08	1.01461e+08
(E)-5-(2,3-dimethyl-3-tricyclo[2.2.1.02,6]heptanyl)-2-methyl-pent-2-enoic acid	/	C15H22O2	74642-79-8	NZSCHTYUGUVLHG-WEVVVXLNSA-N	/	/	14059029	Terpenoids	萜类	Sesquiterpenoids	倍半萜类	Santalane sesquiterpenoids	Santalane型倍半萜	HERB004479;HERB005392;HERB007215;HERB007216	羌活;檀香;紫檀;紫檀香	Radix et Rhizoma Notopterygii;Lignum Santaii Albi;Pterocarpus indicus;lignum pterocarpi indici	3.88			233.154	490.2	2.3	NEG	[M-H]-	level1	1.07825e+06	0	4.96685e+06	436817	627518	882502	1.608e+06	1.53178e+06	1.49584e+06
2-[(2S,4aR,8aS)-2-hydroxy-4a-methyl-8-methylene-decalin-2-yl]prop-2-enoic acid	/	C15H22O3	/	WQMBCGHXXVLQTE-CFVMTHIKSA-N	/	/	23757244	Terpenoids	萜类	Sesquiterpenoids	倍半萜类	Eudesmane sesquiterpenoids	桉叶烷倍半萜				3.88			249.149	448.3	2.7	NEG	[M-H]-	level1	5.40899e+07	6.56329e+07	9.39413e+07	2.58727e+07	6.90809e+07	8.08135e+07	1.27734e+06	703354	1.42611e+06
(2S,3S,4S,5R,6R)-6-[[(3S,4S,6aR,6bS,8aR,9R,12aS,14bR)-9-hydroxy-4-(hydroxymethyl)-4,6a,6b,8a,11,11,14b-heptamethyl-1,2,3,4a,5,6,7,8,9,10,12,12a,14,14a-tetradecahydropicen-3-yl]oxy]-5-[(2S,3R,4S,5R,6R)-4,5-dihydroxy-6-(hydroxymethyl)-3-[(2S,3R,4R,5R,6S)-3,4,5-trihydroxy-6-methyl-tetrahydropyran-2-yl]oxy-tetrahydropyran-2-yl]oxy-3,4-dihydroxy-tetrahydropyran-2-carboxylic acid	3-鼠李糖 ( 1-2 ) 半乳糖 ( 1-2 ) 葡萄糖醛酸-大豆皂苷元 B	C48H78O18	51330-27-9	PTDAHAWQAGSZDD-VJQGOKKYSA-N	/	/	44715452	Terpenoids	萜类	Triterpenoids	三萜类	Oleanane triterpenoids	齐墩果烷型三萜	HERB000793;HERB002468;HERB001938;HERB002040;HERB002472;HERB002560;HERB000492;HERB001876;HERB002087;HERB002206;HERB002209;HERB002376;HERB002448;HERB002614;HERB002665;HERB003164;HERB004883	赤豆;Null;谷精草;广枣;槐花;黄芪;冰豆;葛花;海风藤;黑大豆;黑豆;胡芦巴;花生衣;回回豆;鸡骨草;苦参;山豆根	Vigna angularis;Sophora japonica;Flos Eriocauli;Fructus Choerospondiatis;flos Sophorae;Radix Astragali;Lens culinaris;flos puerariae lobatae;Caulis Piperis Kadsurae；Caulis Piperis futokadsurae;Glycine max;Semen Glycine Max;Null;Testa Arachidis Hypogaeae;Cicer arietinum;Herba Abri;Radix Sophorae flavescentis;Radix Sophorae Tonkinensis	3.88			941.513	440	1.4	NEG	[M-H]-	level1	0	0	0	0	0	223978	6.24672e+06	6.39169e+06	6.00912e+06
Glycyrrhisoflavone	西北甘草异黄酮	C20H18O6	116709-70-7	JOQWUUJQWPZLAT-UHFFFAOYSA-N	/	/	5317764	Shikimates and Phenylpropanoids	莽草酸及苯丙酸类	Isoflavonoids	异黄酮类	Isoflavones	异黄酮类	HERB001355;HERB001779	冬瓜皮;甘草	Exocarpium Benincasae;Radix Glycyrrhizae	3.88			355.116	396.1	3.6	POS	[M+H]+	level1	0	0	0	0	0	0	2.50061e+07	2.59937e+07	2.49391e+07
Britanin	旋覆花内酯	C19H26O7		JXEGMONJOSAULB-UHFFFAOYSA-N	/	/	286761	Terpenoids	萜类	Sesquiterpenoids	倍半萜类	Pseudoguaiane sesquiterpenoids	伪愈创木烷型倍半萜	HERB001063;HERB002224;HERB002896;HERB004752;HERB004774;HERB005034;HERB006004;HERB006269;HERB006335	大花旋覆花;黑老虎;金沸草;三白草;三棱;十大功劳根;线叶旋覆花;旋覆花;鸭跖草	Inula britannica;Null;Herba Inulae;Rhizoma seu Herba Saururi;Rhizoma Sparganii;Null;Inula linariaefolia;Flos Inulae;Herba Commelie	3.88			347.149	363.3	2	NEG	[M-H2O-H]-	level1	103156	42032	26042.9	214581	244940	198936	1.36963e+07	1.32593e+07	1.43975e+07
Ononin	芒柄花苷	C22H22O9	486-62-4	MGJLSBDCWOSMHL-MIUGBVLSSA-N	/	/	442813	Shikimates and Phenylpropanoids	莽草酸及苯丙酸类	Isoflavonoids	异黄酮类	Isoflavones	异黄酮类	HERB000580;HERB001249;HERB001355;HERB001779;HERB001874;HERB001876;HERB001985;HERB002119;HERB002309;HERB002560;HERB002714;HERB003128;HERB004391;HERB004457;HERB004692;HERB004864;HERB004998;HERB005569;HERB006146;HERB006982;HERB006990;HERB007003	苍耳子;地骨皮;冬瓜皮;甘草;葛根;葛花;贯众;海桐皮;红芪;黄芪;鸡血藤;空心莲子草;铺地蜈蚣;千斤拔;肉苁蓉;沙苑子;伸筋草;土荆皮;小沙冬青;炙草;炙甘草;制军炭	Fructus Xanthii sibirici;Cortex Lycii Radicis;Exocarpium Benincasae;Radix Glycyrrhizae;Radix Puerariae;flos puerariae lobatae;Rhizoma Dryopteris crassirhizomae;Cortex erythrie;Null;Radix Astragali;Caulis Millettiae;Herba Alternantherae;Lycopodium cernuum;Radix Moghaniae Philippinensis;Herba Cistanches;Semen Astragali Complati;Herba Lycopodii;Null;Piptanthus nanus;Radix Glycyrrhizae Praeparata;Rad…	3.88			431.132	320.3	4	POS	[M+H]+	level1	0	0	0	151355	219825	2.89939e+07	1.06011e+09	1.11161e+09	1.06274e+09
Indaconitine	印乌头碱	C34H47NO10	127-29-7	PHDZNMWTZQPAEW-ZIVNFORMSA-N	/	/	441740	Alkaloids	生物碱	Pseudoalkaloids	假生物碱	Terpenoid alkaloids	萜类生物碱	HERB001609;HERB001958;HERB004145;HERB006917;HERB007227	法抗乌头;瓜叶乌头;尼泊尔五头蛇;展花乌头;紫乌头	Aconitum falconeri;Aconitum hemsleyanum;Aconitum ferox;Aconitum chasmanthum;Aconitum violaceum	3.88			630.326	315.1	2.8	POS	[M+H]+	level1	812785	290195	236030	242032	3.26722e+06	98778.5	7.54487e+06	7.50667e+06	6.94162e+06
7,8-dimethoxychromen-2-one	7，8 -二甲氧基香豆素	C11H10O4	2445-80-9	CHBBSMUTOCUVDW-UHFFFAOYSA-N	/	/	142768	Shikimates and Phenylpropanoids	莽草酸及苯丙酸类	Coumarins	香豆素类	Simple coumarins	简单香豆素类				3.88			207.064	302.2	4.5	POS	[M+H]+	level1	2.97954e+06	570952	2.45152e+06	1.76806e+06	3.24077e+06	5.46613e+06	5.44548e+06	8.48926e+06	4.64627e+06
(E)-3-(3,4-dihydroxyphenyl)-1-[2-hydroxy-4-[(2S,3R,4S,5S,6R)-3,4,5-trihydroxy-6-(hydroxymethyl)tetrahydropyran-2-yl]oxy-phenyl]prop-2-en-1-one	金鸡菊苷	C21H22O10	499-29-6	QMVODIKHHIRSGI-RWGOFXMDSA-N	/	/	12303943	Shikimates and Phenylpropanoids	莽草酸及苯丙酸类	Flavonoids	黄酮类	Chalcones	查耳酮类				3.88			435.127	290.6	3.4	POS	[M+H]+	level1	17208	19699	0	603796	505852	516377	1.75992e+07	1.74707e+07	1.84398e+07
Androsin	草夹竹桃苷	C15H20O8		QUOZWMJFTQUXON-UXXRCYHCSA-N	/	/	164648	/	/	/	/	/	/	HERB000879;HERB001616;HERB002369;HERB004973;HERB005918	川射干;番茄;胡黄连;射干;西藏胡黄连	Null;Lycopersicon esculentum;Null;Rhizoma Belamcandae;Picrorhiza scrophulariiflora	3.88			327.108	244.1	0.9	NEG	[M-H]-	level1	2.3021e+06	1.64057e+06	933445	8.17888e+06	1.47182e+06	2.92035e+06	2.12413e+07	2.2038e+07	2.13993e+07
D-Phenylalanine	D-苯丙氨酸	C9H11NO2	673-06-3	COLNVLDHVKWLRT-MRVPVSSYSA-N	/	/	71567	Amino acids and Peptides	氨基酸及短肽	Small peptides	小肽	Aminoacids	氨基酸	HERB002276;HERB000162;HERB000330;HERB000497;HERB000508;HERB000853;HERB000881;HERB000992;HERB001175;HERB001211;HERB001235;HERB001783;HERB002044;HERB002045;HERB002189;HERB003441;HERB003851;HERB004184;HERB004488;HERB004551;HERB004692;HERB004864;HERB005289;HERB006820;HERB006993;HERB001885	红花;百部;半夏;槟榔;薄荷;川党参;川乌;粗叶榕;淡豆豉;党参;灯心草;干地黄;龟板;龟板胶;核桃仁;羚羊角;梅花;宁夏枸杞子;荞麦;球花党参;肉苁蓉;沙苑子;素花党参;云苓;制龟板;蛤壳	Flos Carthami;Radix Stemoe;Rhizoma Pinelliae;semen arecae;herba Menthae;Codonopsis tangshen;Radix Aconiti;Ficus simplicissima;Semen Sojae Praeparata;Radix Codonopsis pilosulae;Medulla Junci;Rehmannia glutinosa [Syn. Rehmannia glutinosa f. huechingensis];Plastrum Testudinis;Colla carapacis et plastri testudinis;Semen Juglandis;Cornu Saigae Tataricae;Flos Mume;Lycium barbarum;Fagopyrum esculentum;C…	3.88			164.071	153.2	2	NEG	[M-H]-	level1	2.77195e+06	2.50592e+06	2.40724e+06	1.94654e+06	1.94381e+06	2.21557e+06	5.75521e+06	6.09888e+06	8.90847e+06
2-Amino-4-methoxyphenol	2 -氨基- 4 -甲氧基苯酚	C7H9NO2	20734-76-3	TUADYTFWZPZZTP-UHFFFAOYSA-N	/	/	1419108	Alkaloids	生物碱	/	/	/	/	HERB002094	海金沙	Spora Lygodii	3.88			140.07	56.7	3.4	POS	[M+H]+	level1	2.92766e+07	2.16658e+07	2.82423e+07	2.40799e+07	2.2435e+07	1.60453e+07	3.26441e+06	4.14526e+06	3.99929e+06
6,8-Diprenylgenistein	6,8-二异戊烯基染料木黄酮	C25H26O5	51225-28-6	UCHYSPNEUSDFQR-UHFFFAOYSA-N	/	/	480783	Shikimates and Phenylpropanoids	莽草酸及苯丙酸类	Isoflavonoids	异黄酮类	Isoflavones	异黄酮类	HERB003170;HERB004313;HERB004800;HERB001779;HERB002119	苦檀子;攀援鱼藤;三小叶山豆根;甘草;海桐皮	Millettia pachycarpa;Derris scandens;Euchresta japonica;Radix Glycyrrhizae;Cortex erythrie	3.88			405.17	497.2	1.6	NEG	[M-H]-	level1	386212	820248	1.20261e+06	149579	422581	541524	910466	830157	842608
5,9-dimethyltetracyclo[11.2.1.01,10.04,9]hexadecane-5,14-dicarboxylic acid	对映-贝壳杉烷- 17，19 -二酸	C20H30O4	/	HITLMPHPGUZLGI-UHFFFAOYSA-N	/	/	494049	Terpenoids	萜类	Diterpenoids	二萜类	Norkaurane diterpenoids	降贝壳杉烷型二萜	HERB001612	番荔枝	Annona squamosa	3.88			333.206	466.3	2.1	NEG	[M-H]-	level1	9.2121e+06	8.60754e+06	1.10468e+07	6.32795e+06	1.19191e+07	1.73037e+07	2.81172e+06	2.98164e+06	2.62261e+06
(2R,3R)-3,7-dihydroxy-6-methoxy-2-phenyl-chroman-4-one	7 -羟基- 6 -甲氧基二氢黄酮醇	C16H14O5	34050-66-3	GUMFPOIJOXLCLA-JKSUJKDBSA-N	/	/	44446832	Shikimates and Phenylpropanoids	莽草酸及苯丙酸类	Flavonoids	黄酮类	Dihydroflavonols	二氢黄酮醇	HERB001705	蜂胶	Apis mellifera ligustica	3.88			285.076	332.3	3.6	NEG	[M-H]-	level1	1.41129e+06	0	863728	1.71074e+06	1.94819e+06	4.44439e+06	8.49988e+07	8.92854e+07	8.66955e+07
3-Hydroxy-4-methoxyacetophenone	1 - ( 3 -羟基- 4 -甲氧基苯基)乙酮	C9H10O3	6100-74-9	YLTGFGDODHXMFB-UHFFFAOYSA-N	/	/	95693	Shikimates and Phenylpropanoids	莽草酸及苯丙酸类	/	/	/	/	HERB004013	牡丹皮	Cortex Moutan	3.88			167.07	255.2	3.5	POS	[M+H]+	level1	449959	49393.4	298748	741304	921605	292867	1.45156e+07	2.24497e+07	2.15623e+07
(2E,4E)-5-[8-hydroxy-1,5-dimethyl-3-[3,4,5-trihydroxy-6-(hydroxymethyl)tetrahydropyran-2-yl]oxy-6-oxabicyclo[3.2.1]octan-8-yl]-3-methyl-penta-2,4-dienoic acid	/	C21H32O10	/	UHHVHDDICOEBTQ-LJIKRCSCSA-N	/	/	129008896	Terpenoids	萜类	Apocarotenoids	脱辅基类胡萝卜素	Apocarotenoids(ε-)	/	HERB001566;HERB002440	Null;华南吴茱萸	Persea americana [Syn. Persea gratissima ];Evodia austrosinensis	3.88			443.192	233.3	1.2	NEG	[M-H]-	level1	62711.3	226780	242252	96194.4	31975.4	1.26562e+06	1.41025e+07	1.41903e+07	1.44829e+07
Hypaconine	次乌头原碱	C24H39NO8	63238-68-6	BQTYHFZQSAKNQU-KQBCGFKISA-N	/	/	76189740	Alkaloids	生物碱	Pseudoalkaloids	假生物碱	Terpenoid alkaloids	萜类生物碱	HERB001333;HERB001776	冬虫夏草;附子	Cordyceps;Radix Aconiti Lateralis	3.88			470.274	222.8	0.8	POS	[M+H]+	level1	0	0	37795.8	0	13078.5	1.14557e+06	2.58731e+07	2.76826e+07	2.67516e+07
1,4-dihydroxy-3,5-bis[(3,4,5-trihydroxybenzoyl)oxy]cyclohexanecarboxylic acid	/	C21H20O14	/	DYIWTUWURQKJDN-UHFFFAOYSA-N	/	/	13556381	Shikimates and Phenylpropanoids	莽草酸及苯丙酸类	Phenolic acids	酚酸	Gallotannins	没食子单宁				3.88			495.078	222.1	0.2	NEG	[M-H]-	level1	227036	483530	37309.3	914359	462267	419157	1.75133e+07	1.80682e+07	1.74863e+07
Euscaphic acid	野鸦椿酸	C30H48O5	53155-25-2	OXVUXGFZHDKYLS-QUFHAEKXSA-N	C17890	HMDB0036651	471426	Terpenoids	萜类	Triterpenoids	三萜类	Ursane and Taraxastane triterpenoids	乌苏烷型三萜及蒲公英烷型三萜	HERB000993;HERB001034;HERB001271;HERB002351;HERB002494;HERB002713;HERB002966;HERB003065;HERB003805;HERB004349;HERB004817;HERB005374;HERB005592;HERB000036;HERB001193;HERB001610;HERB003288;HERB004822;HERB005658;HERB005889;HERB006811;HERB001117;HERB001754;HERB002436;HERB003439;HERB003504;HERB003636;HERB004242;HERB004350;HERB006012;HERB007114;HERB007160;HERB007208;HERB000314;HERB001397;HERB004481;HER…	粗叶悬钩子;大腹皮;地榆;猴枣;黄甘草;积雪草;金樱子;绢毛蔷薇;Null;枇杷核;三叶鼠尾草;台湾枇杷;Null;矮地茶;丹参;翻白草;雷公藤;桑白皮;委陵菜;豨莶草;月季花;大血藤;覆盆子;华南鹤虱;凌霄花;漏芦;马鞭草;女贞子;枇杷叶;香茶菜;苎麻根;紫草;紫苏;半边苏;杜鹃花;蔷薇根;山地香茶菜;水杨梅;天南星;五灵脂;新藏假紫草;泽兰;泡桐果;大叶香茶菜	Rubus alceaefolius;Null;Radix Sanguisorbae;Null;Glycyrrhiza kansuensis;herba centellae;Fructus Rosae laevigatae;Rosa sericea;Rubus parviforlius;Eriobotrya japonica;Salvia trijuga;Eriobotrya deflexa;Pygeum topengii;Ardisiae japonicae;Radix Salviae liguliobae;Herba Potentillae Discoloris;radix tripterygii wilfordii;Null;Herba Potentillae Chinensis;Null;Flos Rosae chinensis;Caulis Sargentodoxae;Null…	3.87			487.342	465.9	1.8	NEG	[M-H]-	level1	310106	219750	349802	105859	201882	258974	9.79923e+06	1.06804e+07	9.30018e+06
3-Epioleanolic acid	3-表齐墩果酸	C30H48O3	25499-90-5	MIJYXULNPSFWEK-KDQGZELNSA-N	/	HMDB0036962	11869658	Terpenoids	萜类	Triterpenoids	三萜类	Oleanane triterpenoids	齐墩果烷型三萜	HERB005287;HERB000588;HERB004218;HERB004469;HERB004766;HERB005113;HERB005288;HERB005900;HERB001247;HERB003730;HERB004013;HERB004060;HERB006012;HERB006342;HERB006901;HERB007114	苏合香;草苁蓉;牛膝;牵牛子;三尖杉;Null;苏合香油;西洋参;地肤子;满山红;牡丹皮;木通;香茶菜;岩白菜;泽兰;苎麻根	Styrax;Null;Radix Achyranthis bidentatae;Semen Pharbitidis;Cephalotaxus fortunei;Amphipterygium adstringens;Oleum Storax;Radix Pacis quinquefolii;Fructus Kochiae;Folium Rhododendri Daurici;Cortex Moutan;Caulis Aristolochiae seu Clematis;Isodon amethystoides;Bergenia purpurascens;Herba Lycopi;Radix Boehmeriae	3.87			455.352	542.8	1.6	NEG	[M-H]-	level1	296280	264971	229058	82574.3	181123	86268.8	1.23701e+06	1.00555e+06	996816
Echinocystic acid	刺囊酸	C30H48O4	510-30-5	YKOPWPOFWMYZJZ-PRIAQAIDSA-N	/	/	73309	Terpenoids	萜类	Triterpenoids	三萜类	Oleanane triterpenoids	齐墩果烷型三萜	HERB001165;HERB001523;HERB002131;HERB002441;HERB003988;HERB006334;HERB006886;HERB006891;HERB007127;HERB007152;HERB007221;HERB002969	大皂荚;多舌飞蓬;旱莲草;华南皂荚;墨旱莲;牙皂;皂荚;皂角刺;猪牙皂;紫贝齿;紫菀;金盏菊	Null;Erigeron multiradiatus;Herba Ecliptae Prostratae;Gleditsia fera;herba ecliptae;FructusGleditsia;Gleditsia sinensis [Syn. Gleditsia horrida];Spi gleditsiae;Fructus Gleditsiae Abnormalis;Concha Mauritiae Arabicae;radix asteris;Calendula officinalis	3.87			471.347	505	2.2	NEG	[M-H]-	level1	14885.1	0	68053.9	659818	1.04361e+06	83124.5	1.6072e+07	1.46779e+07	1.52201e+07
Prunin	柚皮素-7-O-葡萄糖苷	C21H22O10	529-55-5	DLIKSSGEMUFQOK-SFTVRKLSSA-N	/	/	92794	Shikimates and Phenylpropanoids	莽草酸及苯丙酸类	Flavonoids	黄酮类	Flavanones	黄烷酮	HERB005272;HERB000074;HERB000508;HERB001616;HERB001709;HERB001942;HERB002000;HERB003288;HERB003744;HERB003821;HERB003946;HERB004029;HERB004392;HERB005402;HERB005663;HERB006680	松针;安哥拉紫檀;薄荷;番茄;风轮菜;骨碎补;光果甘草;雷公藤;Null;猫眼草;Null;木蝴蝶;Null;桃;Null;油柑叶	Folium Pini;Null;herba Menthae;Lycopersicon esculentum;Clinopodium chinense;Rhizoma Dryriae;Glycyrrhiza glabra;radix tripterygii wilfordii;Miscanthus sinensis;Null;Dalbergia miscolobium;Semen Oroxyli;Prunus puddun;Prunus persica;Prunus verecunda;Phyllanthus emblica	3.87			433.113	290.7	2.6	NEG	[M-H]-	level1	286858	829386	480109	2.78358e+06	2.73007e+06	2.50936e+06	5.53608e+07	5.72311e+07	5.65729e+07
Schaftoside	/	C26H28O14		MMDUKUSNQNWVET-WMRYYKKOSA-N	/	/	182689	Shikimates and Phenylpropanoids	莽草酸及苯丙酸类	Flavonoids	黄酮类	Flavones	黄酮类	HERB000838;HERB002989;HERB003169;HERB003888;HERB001249;HERB001355;HERB001779;HERB002000;HERB003238;HERB004518;HERB004520;HERB005455;HERB005939;HERB006563;HERB006926;HERB006982;HERB006990;HERB007003;HERB001239;HERB002052;HERB002563	樗白皮;粳米;苦树皮;美洲苦木;地骨皮;冬瓜皮;甘草;光果甘草;Null;青风藤;青蒿;天南星;狭基线纹香茶菜;异叶天南星;胀果甘草;炙草;炙甘草;制军炭;灯盏细辛;鬼箭羽;黄芩	Ailanthus altissima;Oryza sativa;Picrasma quassioides [Syn. Picrasma ailanthoides];Quassia amara;Cortex Lycii Radicis;Exocarpium Benincasae;Radix Glycyrrhizae;Glycyrrhiza glabra;Senecio sceleratus;Null;Herba Artemisiae Annuae;Rhizoma Arisaematis;Isodon lophanthoides var. gerardiana;Arisaema heterophyllum;Glycyrrhiza inflata;Radix Glycyrrhizae Praeparata;Radix Glycyrrhizae Preparata;Null;Erigeron …	3.87			563.14	275.8	1.3	NEG	[M-H]-	level1	719902	511861	800886	94896.3	0	1.2993e+06	9.94648e+06	1.09657e+07	3.05967e+07
(10E,12E)-9-hydroxyoctadeca-10,12-dienoic acid	9 -羟基- 10，12-二烯十八酸	C18H32O3	/	NPDSHTNEKLQQIJ-SIGMCMEVSA-N	/	/	5282945	Fatty acids	脂肪酸	Octadecanoids	十八烷类	Other Octadecanoids	其他十八烷	HERB001249	地骨皮	Cortex Lycii Radicis	3.87			295.227	486.7	2.4	NEG	[M-H]-	level1	5.28239e+07	4.05763e+06	2.30069e+07	3.9292e+07	1.28881e+08	8.88612e+06	3.86041e+06	4.90377e+06	4.04428e+06
Cellobiose	/	C12H22O11	528-50-7	GUBGYTABKSRVRQ-SINVPGNFSA-N	C00185	HMDB0000055	57370084	Carbohydrates	碳水化合物	Saccharides	糖类	Disaccharides	双糖类	HERB004488;HERB004004;HERB004609;HERB002135;HERB004343;HERB000745;HERB000960;HERB001711;HERB001947;HERB002859;HERB002918;HERB004446;HERB005390;HERB006280;HERB006546;HERB000802;HERB000939;HERB002714;HERB003361;HERB004209;HERB004543;HERB005442;HERB007028;HERB007029;HERB007099	荞麦;没药;人参;旱芹;脾寒草;炒麦芽;醋;蜂蜜;谷芽;焦麦芽;金鸡尾巴草根;茜草;太子参;玄参;饴糖;赤芍药;刺猬皮;鸡血藤;连翘;牛乳;青葙子;甜瓜子;制乳没;制乳香;猪胆汁	Fagopyrum esculentum;Resi myrrhae;Radix Ginseng;Apium graveolens;Melilotus suaveolens;Fructus Hordei germinatus Preparata;Vinegar;Apis cerana;Fructus Setariae Germinatus;Fructus Hordei germinatus Preparata;Macrothelypteris oligophlebia;Radix Rubiae;Radix Pseudostellariae;Radix Scrophulariae;Saccharum granorum;Null;Corium Erinacei Seu Hemiechianus;Caulis Millettiae;Fructus Forsythiae;Bos taurus do…	3.87			325.112	49.9	2.6	POS	[M-H2O+H]+	level1	0	0	0	0	0	0	3.2158e+07	1.05293e+07	1.14104e+07
Diglycine	甘氨酰甘氨酸	C4H8N2O3	556-50-3	YMAWOPBAYDPSLA-UHFFFAOYSA-N	C02037	HMDB0011733	11163	Amino acids and Peptides	氨基酸及短肽	Small peptides	小肽	Dipeptides	二肽类				3.87			131.046	45	2.3	NEG	[M-H]-	level1	0	2.94658e+06	2.91869e+06	0	0	1.67487e+06	7.221e+07	7.14545e+07	7.24379e+07
1-beta-D-Arabinofuranosyluracil	阿拉伯糖尿嘧啶	C9H12N2O6	3083-77-0	DRTQHJPVMGBUCF-UHFFFAOYSA-N	/	HMDB0246131	1177	Carbohydrates	碳水化合物	Nucleosides	核苷类	Pyrimidine nucleos(t)ides	/	HERB000281;HERB000293;HERB000309;HERB000323;HERB000403;HERB000584;HERB000871;HERB000879;HERB001076;HERB001101;HERB001210;HERB001333;HERB001754;HERB001968;HERB002040;HERB002560;HERB002655;HERB003708;HERB003837;HERB004004;HERB004607;HERB004609;HERB005012;HERB005076;HERB005118;HERB005390;HERB005412;HERB005447;HERB005680;HERB006207;HERB006335;HERB006340;HERB005637;HERB001749	白头翁;白药子;白术;板蓝根;北沙参;苍术;川木香;川射干;大蓟;大青叶;当归;冬虫夏草;覆盆子;管花肉苁蓉;广枣;黄芪;荠菜;麦冬;猫爪草;没药;人工蛹虫草;人参;生地黄;石落子;熟地黄;太子参;桃仁;天葵子;Null;新疆贝母;鸭跖草;亚洲文殊兰;王不留行;茯苓	Radix Pulsatillae;Null;Rhizoma Atractylodis macrocephalae;Radix Isatidis seu Baphicacanthi;Radix Glehniae;Rhizoma Atractylodis;Vladimiria souliei [Syn. Jurinea souliei];Null;Herba Cirsii Japonici;Folium Isatidis;Radix Angelicae sinensis;Cordyceps;Null;Cistanche tubulosa;Fructus Choerospondiatis;Radix Astragali;Herba Capsellae;Ophiopogon japonicus;Radix Ranunculi Terti;Resi myrrhae;Cordyceps milit…	3.87			243.062	81.2	1.9	NEG	[M-H]-	level1	2.2868e+06	2.68455e+06	2.92431e+06	3.49806e+06	3.9384e+06	3.11079e+06	3.38644e+07	3.47942e+07	2.77077e+07
3-Deoxyaconitine	3 -脱氧乌头碱	C34H47NO10		PHASMOUKYDUAOZ-XZDZMDMRSA-N	/	/	197019	Alkaloids	生物碱	Pseudoalkaloids	假生物碱	Terpenoid alkaloids	萜类生物碱	HERB000373;HERB000415;HERB000604;HERB000606;HERB000607;HERB001247;HERB001333;HERB001776;HERB003322;HERB006299	北豆根;荜茇;草乌;草乌头;草乌叶;地肤子;冬虫夏草;附子;藜芦;雪上一枝蒿	Rhizoma Menispermi;Null;Radix Aconiti Kusnezoffii;Null;Folium Aconiti Kusnezoffii;Fructus Kochiae;Cordyceps;Radix Aconiti Lateralis;Veratrum nigrum;Aconitum brachypodum	3.87			630.326	315.1	2.8	POS	[M+H]+	level1	812785	290195	236030	242032	3.26722e+06	98778.5	7.54487e+06	7.50667e+06	6.94162e+06
Tetracosanoic acid	二十四烷酸	C24H48O2	557-59-5	QZZGJDVWLFXDLK-UHFFFAOYSA-N	C08320	HMDB0002003	11197	Fatty acids	脂肪酸	Fatty Acids and Conjugates	脂肪酸及衍生物	Unsaturated fatty acids	不饱和脂肪酸	HERB000134;HERB000281;HERB000311;HERB000472;HERB000497;HERB000638;HERB000879;HERB001164;HERB001210;HERB001244;HERB001247;HERB001409;HERB001610;HERB001622;HERB001816;HERB001821;HERB001852;HERB001874;HERB001952;HERB002092;HERB002242;HERB002309;HERB002448;HERB002679;HERB002962;HERB002983;HERB003004;HERB003245;HERB003318;HERB003359;HERB003376;HERB003378;HERB003444;HERB003482;HERB003504;HERB003636;HER…	巴戟天;白头翁;柏子仁;萹蓄;槟榔;柴胡;川射干;大枣;当归;地耳草;地肤子;杜仲;翻白草;防风;岗梅;藁本;高良姜;葛根;瓜蒌;海红豆;黑芝麻;红芪;花生衣;蒺藜;金银花;荆芥;韭菜子;莱菔子;丽江前胡;连钱草;莲子;莲子心;灵芝;龙葵;漏芦;马鞭草;马尾莲;毛柱马钱;猕猴桃根;木蝴蝶;木藤蓼;南瓜子;牛蒡子;女贞子;前胡;千斤拔;羌活;青黛;青天葵;桑叶;生姜;天葵子;天南星;铁棒锤叶;王不留行;无患子;夏枯草;玄明;玄明粉;盐酸吗啉胍;益智;益智仁;肿节风;紫背天葵;紫草;水青树;东北刺人参;胡黄连;明党参;蛇床子;太子参;云芝	Null;Radix Pulsatillae;Semen Biotae;Herba Polygoni Avicularis;semen arecae;Radix Bupleuri;Null;Fructus Zizyphi Jujubae;Radix Angelicae sinensis;Herba Hyperici Japonici;Fructus Kochiae;Cortex Eucommiae;Herba Potentillae Discoloris;Radix Saposhnikoviae divaricatae;Radix Ilicis Asprellae;Null;Null;Radix Puerariae;Null;Adenanthera pavonina;Semen Sesami Nigrum;Null;Testa Arachidis Hypogaeae;Fructus Tr…	3.87			367.357	583.6	2.7	NEG	[M-H]-	level1	0	0	0	0	161893	0	0	0	0
2-Hydroxystearic acid	2 -羟基十八烷酸	C18H36O3	26531-80-6	KIHBGTRZFAVZRV-UHFFFAOYSA-N	C03045	HMDB0062549	69417	Fatty acids	脂肪酸	Fatty Acids and Conjugates	脂肪酸及衍生物	Hydroxy fatty acids	羟基脂肪酸	HERB002667	鸡冠花	Flos Celosiae cristatae	3.87			299.259	578.8	2.1	NEG	[M-H]-	level1	6.10248e+06	2.05662e+07	9.22462e+06	7.08124e+06	9.19329e+06	1.64311e+07	68716.9	336534	142369
12-Hydroxystearic acid	12－羟基硬脂酸	C18H36O3	106-14-9	ULQISTXYYBZJSJ-UHFFFAOYSA-N	/	HMDB0061706	7789	Fatty acids	脂肪酸	Octadecanoids	十八烷类	Other Octadecanoids	其他十八烷				3.87			299.258	511.8	2.4	NEG	[M-H]-	level1	3.69322e+06	1.5762e+06	4.47262e+06	2.053e+06	2.78941e+06	1.39079e+06	113179	57852	75566.8
Semilicoisoflavone B	半甘草异黄酮 B	C20H16O6	/	LWZACZCRAUQSLH-UHFFFAOYSA-N	/	/	5481948	Shikimates and Phenylpropanoids	莽草酸及苯丙酸类	Isoflavonoids	异黄酮类	Isoflavones	异黄酮类	HERB000974;HERB001779	粗毛甘草;甘草	Glycyrrhiza aspera;Radix Glycyrrhizae	3.87			353.101	400.1	3.9	POS	[M+H]+	level1	0	0	0	34974.6	0	0	1.86345e+08	1.77664e+08	1.82313e+08
Propyl paraben	尼泊金丙酯	C10H12O3	94-13-3	QELSKZZBTMNZEB-UHFFFAOYSA-N	D01422	HMDB0032574	7175	Shikimates and Phenylpropanoids	莽草酸及苯丙酸类	Phenolic acids (C6-C1)	/	Shikimic acids and derivatives	莽草酸及其衍生物	HERB004387;HERB006650	破故纸;迎山红	Fructus Psoraleae Corylifoliae;Rhododendron mucronulatum	3.87			179.071	390.2	2.7	NEG	[M-H]-	level1	1.72575e+08	2.38433e+08	1.33497e+08	1.30512e+08	1.29124e+08	1.31553e+08	6.00027e+06	3.54314e+06	5.04405e+06
Caproic acid	己酸	C6H12O2	142-62-1	FUZZWVXGSFPDMH-UHFFFAOYSA-N	C01585	HMDB0000535	8892	Fatty acids	脂肪酸	Fatty Acids and Conjugates	脂肪酸及衍生物	Branched fatty acids	支链脂肪酸	HERB004433;HERB005899;HERB003436;HERB004021;HERB005858	麒麟菜;西洋梨;陵水暗罗;木瓜;Null	Eucheuma muricatum;Pyrus communis;Polyalthia nemoralis;Fructus Chaenomelis;Thlaspi arvense	3.87			115.076	369.3	2.1	NEG	[M-H]-	level1	3.58791e+07	5.95328e+06	1.78989e+07	5.05452e+07	5.11634e+07	1.30052e+07	5.07253e+07	5.03461e+07	4.95838e+07
6''-O-Acetylglycitin	6 ' - O -乙酰黄豆黄素	C24H24O11	134859-96-4	DUBPGEJGGVZKDD-PFKOEMKTSA-N	/	HMDB0039489	10228095	Shikimates and Phenylpropanoids	莽草酸及苯丙酸类	Isoflavonoids	异黄酮类	Isoflavones	异黄酮类				3.87			489.137	307.3	4.1	POS	[M+H]+	level1	0	136224	20239.9	0	15812.4	492002	8.27652e+07	8.78131e+07	8.22593e+07
Phenylacetic acid	苯乙酸	C8H8O2	103-82-2	WLJVXDMOQOGPHL-UHFFFAOYSA-N	C07086	HMDB0000209	999	Shikimates and Phenylpropanoids	莽草酸及苯丙酸类	/	/	/	/	HERB000632;HERB005742;HERB000472;HERB000638;HERB000879;HERB000888;HERB001210;HERB001783;HERB003070;HERB003151;HERB003725;HERB004021;HERB004401;HERB006027;HERB006587;HERB001171;HERB002700;HERB004055;HERB007208	茶叶;乌梅;萹蓄;柴胡;川射干;川续断;当归;干地黄;决明子;Null;蔓荆子;木瓜;蒲公英;香蕉;茵陈蒿;玳玳花;鸡矢藤;木棉花;紫苏	Camellia sinensis [Syn. Thea sinensis];Fructus Mume;Herba Polygoni Avicularis;Radix Bupleuri;Null;Dipsacus asperoides;Radix Angelicae sinensis;Rehmannia glutinosa [Syn. Rehmannia glutinosa f. huechingensis];Semen Cassiae;Null;Fructus Viticis;Fructus Chaenomelis;Taraxacum mongolicum;Musa paradisiaca var. sapientum [Syn. Musa sapientum];Artemisia capillaris;Null;Null;Flos Gossampini;Null	3.87			135.045	305.6	2.2	NEG	[M-H]-	level1	0	0	0	0	0	1.40537e+07	9.532e+07	1.05246e+08	6.68064e+07
Phenol	苯酚	C6H6O	108-95-2	ISWSIDIOOBJBQZ-UHFFFAOYSA-N	C00146	HMDB0000228	996	Shikimates and Phenylpropanoids	莽草酸及苯丙酸类	/	/	/	/	HERB001994;HERB002006;HERB003000;HERB000638;HERB000872;HERB001210;HERB001235;HERB001583;HERB001758;HERB001876;HERB002062;HERB002209;HERB002483;HERB002700;HERB002846;HERB002876;HERB003232;HERB003431;HERB003439;HERB003725;HERB004021;HERB004040;HERB004191;HERB004834;HERB004849;HERB005022;HERB005900;HERB006258;HERB006632;HERB007111;HERB007208;HERB000246;HERB000267;HERB000472;HERB000652;HERB000879;HER…	广东金钱草;广金钱草;救必应;柴胡;川牛膝;当归;灯心草;儿茶;浮萍;葛花;桂枝;黑豆;黄柏;鸡矢藤;降香;桔梗;辣椒;零陵香;凌霄花;蔓荆子;木瓜;牡荆叶;牛蒡子;桑叶;沙棘;升麻;西洋参;徐长卿;银杏叶;竹沥;紫苏;白毛藤;白芍;萹蓄;Null;川射干;川续断;独角莲;佛手;决明子;灵仙;陆地棉;Null;肉桂;威灵仙;茵陈蒿;中华鸡矢藤?;川楝子;川乌;党参;西党;西秦艽	Herba Desmodii Styracifolii;Desmodium styracifolium;Ilex rotunda;Radix Bupleuri;Radix Cyathulae;Radix Angelicae sinensis;Medulla Junci;Catechu;Herba Spirodelae;flos puerariae lobatae;Ramulus Cinmomi;Semen Glycine Max;Phellodendron amurense;Null;Lignum Dalbergiae odoriferae Rosewood;Radix Platycodi;fructus Capsici;Null;Flos Campsis;Fructus Viticis;Fructus Chaenomelis;Folium Viticis Negundo;Fructus…	3.87			93.0344	299.1	2.3	NEG	[M-H]-	level1	604533	422089	628226	3.16994e+06	2.9099e+06	3.46e+06	2.86888e+07	3.00595e+07	2.85965e+07
N-Acetylphenylalanine	N -乙酰- L -苯丙氨酸	C11H13NO3	2018-61-3	CBQJSKKFNMDLON-JTQLQIEISA-N	C03519	HMDB0000512	74839	Amino acids and Peptides	氨基酸及短肽	Small peptides	小肽	Dipeptides	二肽类				3.87			206.082	281.3	2.4	NEG	[M-H]-	level1	2.54657e+07	1.10438e+07	1.61006e+07	3.24705e+07	1.77738e+07	1.12535e+07	3.08942e+07	3.02051e+07	3.16957e+07
2-oxindole-3-acetate	/	C10H9NO3	2971-31-5	ILGMGHZPXRDCCS-UHFFFAOYSA-N	/	HMDB0035514	3080590	Alkaloids	生物碱	Tryptophan alkaloids	色氨酸系生物碱	Simple oxindole alkaloids	简单羟吲哚生物碱				3.87			174.054	264.5	4.2	POS	[M-H2O+H]+	level1	1.22125e+07	8.20032e+06	9.18445e+06	7.47318e+06	4.41434e+06	7.08721e+06	3.24629e+06	3.1266e+06	3.68273e+06
Flavin mononucleotide (FMN)	黄素单核苷酸	C17H21N4O9P	146-17-8	FVTCRASFADXXNN-SCRDCRAPSA-N	C00061	HMDB0001520	643976	Alkaloids	生物碱	Pseudoalkaloids	假生物碱	pteridine alkaloids	蝶啶类生物碱	HERB004540;HERB006763;HERB006928	青蛙;原蚕子;蟑螂	Rana nigromaculata, Rana plancyi;Bombyx mori;Blatta orientalis	3.87			437.087	255.7	0.1	NEG	[M-H2O-H]-	level1	429637	2.15537e+06	552232	26340.4	125396	652935	2.84051e+06	2.89376e+06	2.87033e+06
L-3-Phenyllactic acid	( 2R ) - 2 -羟基- 3 -苯基丙酸	C9H10O3	20312-36-1	VOXXWSYKYCBWHO-MRVPVSSYSA-N	C05607	HMDB0000748	643327	Shikimates and Phenylpropanoids	莽草酸及苯丙酸类	/	/	/	/	HERB005471;HERB005366;HERB001195	天山雪莲;Null;单条草	Null;Phellodendron amurense var. wilsonii;Lysimachia candida	3.87			165.055	254.7	2.2	NEG	[M-H]-	level1	635176	1.05596e+06	824864	4.98456e+06	4.57603e+06	2.5903e+07	4.56482e+07	4.39567e+07	4.73451e+07
5'-Methylthioadenosine	5 ' - 脱氧 - 5’-甲硫腺苷	C11H15N5O3S	2457-80-9	WUUGFSXJNOTRMR-IOSLPCCCSA-N	C00170	HMDB0001173	439176	Carbohydrates	碳水化合物	Nucleosides	核苷类	Purine nucleos(t)ides	/				3.87			298.096	245.8	2.4	POS	[M+H]+	level1	337847	109012	167698	332317	188131	325367	9.61976e+07	9.71642e+07	9.40557e+07
Xanthurenic acid	黄尿酸	C10H7NO4	59-00-7	FBZONXHGGPHHIY-UHFFFAOYSA-N	C02470	HMDB0000881	5699	Alkaloids	生物碱	Anthranilic acid alkaloids	邻氨基苯甲酸生物碱	Acridone alkaloids	吖啶酮生物碱				3.87			204.03	237.5	2.5	NEG	[M-H]-	level1	4.5336e+06	2.38349e+06	2.51453e+06	2.0643e+06	2.16772e+06	1.60349e+06	2.83485e+06	3.34935e+06	3.44008e+06
Phenyl glucuronide	苯基β - D -吡喃葡萄糖醛酸	C12H14O7	17685-05-1	WVHAUDNUGBNUDZ-GOVZDWNOSA-N	/	HMDB0060014	87235	Shikimates and Phenylpropanoids	莽草酸及苯丙酸类	Phenolic acids (C6-C1)	/	Simple phenolic acids	简单酚酸				3.87			269.066	214.6	1.9	NEG	[M-H]-	level1	7.96164e+07	1.13287e+08	1.24155e+08	5.85123e+06	1.71682e+07	7.72166e+06	7.31055e+06	8.22202e+06	8.15771e+06
Isoquinoline	异喹啉	C9H7N	119-65-3	AWJUIBRHMBBTKR-UHFFFAOYSA-N	C06323	HMDB0034244	8405	Alkaloids	生物碱	Tyrosine alkaloids	酪氨酸系生物碱	/	/				3.87			130.065	208.9	3.4	POS	[M+H]+	level1	1.38963e+07	1.05522e+07	9.7758e+06	1.38339e+07	9.44045e+06	6.73135e+06	4.27396e+06	4.63646e+06	4.79102e+06
Tryptophan	色氨酸	C11H12N2O2	73-22-3	QIVBCDIJIAJPQS-VIFPVBQESA-N	C00078, C00806	HMDB0030396, HMDB0000929	6305	Amino acids and Peptides	氨基酸及短肽	Small peptides	小肽	Aminoacids	氨基酸	HERB000638;HERB004441;HERB004539;HERB000403;HERB000568;HERB000584;HERB000842;HERB001101;HERB001211;HERB001235;HERB001448;HERB001713;HERB001901;HERB001915;HERB002048;HERB002087;HERB002189;HERB002405;HERB004488;HERB005015;HERB000323;HERB005782;HERB006191	柴胡;七叶树;青天葵;北沙参;蚕茧;苍术;楮实子;大青叶;党参;灯心草;断血流;凤尾草;枸骨叶;枸杞子;Null;海风藤;核桃仁;虎杖;荞麦;胜红蓟;板蓝根;吴茱萸;薤白	Radix Bupleuri;Aesculus chinensis;Herba Nerviliae;Radix Glehniae;Bombyx mori;Rhizoma Atractylodis;Null;Folium Isatidis;Radix Codonopsis pilosulae;Medulla Junci;Herba Clinopodii;Herba Pteridis multifidae;Null;Fructus Lycii;Coprinus atramentarius;Caulis Piperis Kadsurae；Caulis Piperis futokadsurae;Semen Juglandis;Rhizoma Polygoni cuspidati;Fagopyrum esculentum;Ageratum conyzoides;Radix Isatidis seu…	3.87			205.096	208.9	4.9	POS	[M+H]+	level1	4.49507e+09	3.46888e+09	3.16063e+09	3.99677e+09	3.25779e+09	2.06963e+09	1.84047e+09	1.9129e+09	1.91187e+09
Itaconic acid	衣康酸	C5H6O4	97-65-4	LVHBHZANLOWSRM-UHFFFAOYSA-N	C00490	HMDB0002092	811	Fatty acids	脂肪酸	Fatty Acids and Conjugates	脂肪酸及衍生物	Dicarboxylic acids	二羧酸类				3.87			111.008	109.4	1.9	NEG	[M-H2O-H]-	level1	9.24149e+06	8.13665e+06	1.06087e+07	5.57724e+06	1.1047e+07	1.16077e+07	2.96933e+07	2.55303e+07	2.58907e+07
Nicotinamide	烟酰胺	C6H6N2O	98-92-0	DFPAKSUCGFBDDF-UHFFFAOYSA-N	C00153	HMDB0001406	936	Alkaloids	生物碱	Nicotinic acid alkaloids	烟酸系生物碱	Pyridine alkaloids	吡啶生物碱	HERB001333;HERB003618;HERB004849;HERB005564;HERB006908;HERB000185;HERB000096;HERB004184;HERB005375;HERB005477;HERB005826;HERB006061;HERB006875;HERB007023;HERB006962	冬虫夏草;绿豆;沙棘;土茯苓;泽泻;白鬼笔;澳大利亚红豆杉;宁夏枸杞子;台湾蒲公英;天仙子;西红花;香橼;臧红花;知母;榛蘑	Cordyceps;Semen Phaseoli Radiati;fructus hippophae;Rhizoma Smilacis Glabrae;Rhizoma Alismatis;Phallus impudicus;Austrotaxus spicata;Lycium barbarum;Taraxacum formosanum;Semen Hyoscyami;Stigma Croci;Null;Crocus sativus;Rhizoma Anemarrhee;Armillariella mellea	3.87			123.055	96	3.6	POS	[M+H]+	level1	4.76718e+07	3.53879e+07	3.19826e+07	2.87876e+07	3.16113e+07	4.21755e+07	2.70428e+08	2.7054e+08	2.65009e+08
Kojic acid	曲酸	C6H6O4	501-30-4	BEJNERDRQOWKJM-UHFFFAOYSA-N	C14516	HMDB0032923	3840	Polyketides	聚酮	Cyclic polyketides	环状聚酮	4-pyrone derivatives	4-吡喃酮衍生物	HERB001734;HERB004021;HERB002833;HERB004869	佛手;木瓜;Null;山萆薢	Fructus Citri sarcodactylis;Fructus Chaenomelis;Glycine max;Dioscorea tokoro	3.87			143.033	94	3.6	POS	[M+H]+	level1	0	0	429233	0	0	0	506540	1.0589e+06	0
2-Ketobutyric acid	2-氧代丁酸	C4H6O3	600-18-0	TYEYBOSBBBHJIV-UHFFFAOYSA-N	C00109	HMDB0000005	58	Fatty acids	脂肪酸	Fatty Acids and Conjugates	脂肪酸及衍生物	Oxo fatty acids	含氧脂肪酸				3.87			101.024	74.4	2	NEG	[M-H]-	level1	0	0	0	0	0	0	2.73268e+07	1.67622e+07	2.38097e+07
Hydroxyacetone	羟基丙酮	C3H6O2	116-09-6	XLSMFKSTNGKWQX-UHFFFAOYSA-N	C05235	HMDB0006961	8299	/	/	/	/	/	/	HERB001734;HERB001876;HERB005392;HERB007111	佛手;葛花;檀香;竹沥	Fructus Citri sarcodactylis;flos puerariae lobatae;Lignum Santaii Albi;Succus Bambusae	3.87			73.0293	54.3	1.9	NEG	[M-H]-	level1	0	0	0	0	0	0	3.42676e+08	1.12214e+08	1.08091e+08
Acetylcarnitine (Car(2:0))	乙酰-L-肉碱	C9H17NO4	3040-38-8	RDHQFKQIGNGIED-MRVPVSSYSA-N	C02571	HMDB0000201	7045767	/	/	/	/	/	/	HERB005051	石斛	Herba Dendrobii	3.87			204.122	49.8	3.9	POS	[M+H]+	level1	2.62333e+08	2.57071e+08	2.45659e+08	2.83897e+08	2.42325e+08	2.58014e+08	1.25627e+06	1.66375e+06	2.14668e+06
Maltose	/	C12H22O11	69-79-4	GUBGYTABKSRVRQ-DKBJLJRDSA-N	C00208	HMDB0000163	10991489	Carbohydrates	碳水化合物	Saccharides	糖类	Disaccharides	双糖类	HERB004488;HERB004004;HERB004609;HERB002135;HERB004343;HERB000745;HERB000960;HERB001711;HERB001947;HERB002859;HERB002918;HERB004446;HERB005390;HERB006280;HERB006546;HERB000802;HERB000939;HERB002714;HERB003361;HERB004209;HERB004543;HERB005442;HERB007028;HERB007029;HERB007099	荞麦;没药;人参;旱芹;脾寒草;炒麦芽;醋;蜂蜜;谷芽;焦麦芽;金鸡尾巴草根;茜草;太子参;玄参;饴糖;赤芍药;刺猬皮;鸡血藤;连翘;牛乳;青葙子;甜瓜子;制乳没;制乳香;猪胆汁	Fagopyrum esculentum;Resi myrrhae;Radix Ginseng;Apium graveolens;Melilotus suaveolens;Fructus Hordei germinatus Preparata;Vinegar;Apis cerana;Fructus Setariae Germinatus;Fructus Hordei germinatus Preparata;Macrothelypteris oligophlebia;Radix Rubiae;Radix Pseudostellariae;Radix Scrophulariae;Saccharum granorum;Null;Corium Erinacei Seu Hemiechianus;Caulis Millettiae;Fructus Forsythiae;Bos taurus do…	3.87			365.104	47.8	3.8	POS	[M+Na]+	level1	4.4896e+07	1.34939e+08	9.06936e+07	3.08943e+07	5.87254e+07	4.0305e+08	4.5488e+08	4.54764e+08	4.56952e+08
Creatinine	肌酸酐	C4H7N3O	60-27-5	DDRJAANPRJIHGJ-UHFFFAOYSA-N	C00791	HMDB0000562	588	Alkaloids	生物碱	Histidine alkaloids	组氨酸系生物碱	Imidazole alkaloids	咪唑生物碱	HERB003341;HERB003985;HERB004226;HERB004540;HERB004608;HERB000903	鲤鱼;蘑菇;牛血;青蛙;人尿;椿皮	Cyprinus carpio;Agaricus campestris;Bos taurus domesticus, Bubalus bubalis;Rana nigromaculata, Rana plancyi;Homo sapiens;Cortex Tooe Sinensis	3.87			114.066	47.7	4.1	POS	[M+H]+	level1	7.65613e+07	1.56101e+08	1.34455e+08	6.90719e+07	6.85807e+07	1.84692e+08	4.91037e+06	5.68435e+06	2.42549e+06
Jaranol	熊竹素	C17H14O6	3301-49-3	BJBUTJQYZDYRMJ-UHFFFAOYSA-N	/	/	5318869	Shikimates and Phenylpropanoids	莽草酸及苯丙酸类	Flavonoids	黄酮类	Flavonols	黄酮醇类	HERB001378;HERB001779;HERB002560;HERB002591;HERB006045;HERB001808;HERB001938;HERB002040;HERB002263;HERB003153;HERB004077;HERB005579	豆蔻;甘草;黄芪;黄药子;香薷;甘西鼠尾草;谷精草;广枣;红豆蔻;苦楝皮;南川冠唇花;土砂仁	Fructus Amomi Rotundus;Radix Glycyrrhizae;Radix Astragali;Rhizoma Dioscoreae bulbiferae;Herba Elsholtziae;Salvia przewalskii;Flos Eriocauli;Fructus Choerospondiatis;Fructus Galangae;Null;Microtoena prainiana;Alpinia japonica	3.87			313.071	417	2.1	NEG	[M-H]-	level1	130641	124452	505365	302022	58825	80411.3	2.68111e+07	8.275e+06	8.21419e+06
3-(2,4-dihydroxyphenyl)-8-(1,1-dimethylallyl)-7-hydroxy-5-methoxy-chromen-2-one	3-(2,4-二羟苯基)-7-羟基-5-甲氧基-8-(2-甲基丁-3-烯-2-基)香豆素	C21H20O6	/	LCRIQVFKVCYUAO-UHFFFAOYSA-N	/	/	10090416	Shikimates and Phenylpropanoids	莽草酸及苯丙酸类	Coumarins	香豆素类	Simple coumarins	简单香豆素类				3.87			367.118	405.5	2.1	NEG	[M-H]-	level1	0	0	0	98157	0	135795	1.16172e+08	1.2302e+08	1.18281e+08
7,8-dihydroxy-4-phenyl-chromen-2-one	/	C15H10O4	842-01-3	JRVIIPJSVKTPBK-UHFFFAOYSA-N	/	/	5413034	Shikimates and Phenylpropanoids	莽草酸及苯丙酸类	Flavonoids	黄酮类	Neoflavonoids	新黄酮类				3.87			255.064	359.8	3.7	POS	[M+H]+	level1	8.38329e+06	3.60693e+06	1.63103e+06	1.98746e+06	1.82312e+06	1.85764e+06	1.66241e+06	2.02171e+06	1.86381e+06
1-Deoxymannojirimycin (hydrochloride)	1-脱氧甘露糖野尻霉素	C6H13NO4	73465-43-7	LXBIFEVIBLOUGU-KVTDHHQDSA-N	/	/	72258	Carbohydrates	碳水化合物	Aminosugars and aminoglycosides	氨基糖及氨基糖苷	Aminosugars	氨基糖类	HERB004822;HERB003913;HERB004060;HERB004837;HERB000570;HERB004832;HERB004834;HERB006811	桑白皮;Null;木通;桑枝;蚕沙;桑椹;桑叶;月季花	Null;Morus mongolica;Caulis Aristolochiae seu Clematis;Ramulus Mori;Null;Fructus Mori;Folium Mori;Flos Rosae chinensis	3.87			146.081	714.6	3.1	POS	[M-H2O+H]+	level1	0	3.79658e+06	3.36789e+06	0	845647	1.51553e+06	8.17884e+06	9.75515e+06	1.18061e+07
3,7-dihydroxy-9-methoxy-1-methyl-benzo[c]chromen-6-one	交链孢酚单甲醚	C15H12O5	23452-05-3	LCSDQFNUYFTXMT-UHFFFAOYSA-N	/	/	5360741	Shikimates and Phenylpropanoids	莽草酸及苯丙酸类	Coumarins	香豆素类	Isocoumarins	异香豆素				3.87			271.061	406	1.6	NEG	[M-H]-	level1	358708	55013.3	280595	221011	298698	264763	2.14762e+07	2.09347e+07	2.13956e+07
4-Allylcatechol	4-烯丙基儿茶酚	C9H10O2		FHEHIXJLCWUPCZ-UHFFFAOYSA-N	/	/	70775	Shikimates and Phenylpropanoids	莽草酸及苯丙酸类	Phenylpropanoids	苯丙素	Cinnamic acids and derivatives	肉桂酸及其衍生物				3.87			149.06	358.5	2.4	NEG	[M-H]-	level1	5.72612e+07	4.76854e+07	4.43814e+07	7.14555e+07	5.82658e+07	2.80063e+07	5.48382e+06	5.65105e+06	5.57652e+06
N-[2-(4-hydroxyphenyl)ethyl]acetamide	N-乙酰酪胺	C10H13NO2	1202-66-0	ATDWJOOPFDQZNK-UHFFFAOYSA-N	/	/	121051	Alkaloids	生物碱	Tyrosine alkaloids	酪氨酸系生物碱	Phenylethylamines	苯基乙胺				3.87			178.087	248.2	2.1	NEG	[M-H]-	level1	0	0	0	411864	599932	1.45396e+06	2.72559e+07	2.74793e+07	2.66175e+07
5-hydroxy-7-methoxy-3-[4-[(2S,3R,4S,5S,6R)-3,4,5-trihydroxy-6-(hydroxymethyl)tetrahydropyran-2-yl]oxyphenyl]chromen-4-one	樱黄素 4 ' - O -葡萄糖苷	C22H22O10	154-36-9	OFUWGCQDMVDLIR-RECXWPGBSA-N	/	/	16398538	Shikimates and Phenylpropanoids	莽草酸及苯丙酸类	Isoflavonoids	异黄酮类	Isoflavones	异黄酮类				3.87			447.127	315.5	2.6	POS	[M+H]+	level1	1.67377e+06	892959	512489	277308	442226	0	1.11992e+07	1.07903e+07	1.03434e+07
7,2′-Dihydroxy-3′,4′-dimethoxyisoflavan 7-O-beta-D-glucoside	异微凸剑叶莎醇 7 - O -葡萄糖苷	C23H28O10	1195968-02-5	SXHOGLPTLQBGDO-ZPHFBNLKSA-N	/	/	125142	Shikimates and Phenylpropanoids	莽草酸及苯丙酸类	Isoflavonoids	异黄酮类	Isoflavanones	异黄烷酮	HERB001938;HERB002040;HERB002560;HERB003908	谷精草;广枣;黄芪;蒙古黄芪	Flos Eriocauli;Fructus Choerospondiatis;Radix Astragali;Astragalus mongholicus	3.87			463.16	324.9	2.6	NEG	[M-H]-	level1	1.48489e+06	1.32371e+06	482161	1.19971e+06	877176	953837	1.54276e+07	1.60395e+07	1.52307e+07
3-Hydroxyoctanoic acid	3 -羟基辛酸	C8H16O3	14292-27-4	NDPLAKGOSZHTPH-UHFFFAOYSA-N	C20793	HMDB0001954	26613	Fatty acids	脂肪酸	Fatty Acids and Conjugates	脂肪酸及衍生物	Hydroxy fatty acids	羟基脂肪酸				3.87			159.102	356.8	2.2	NEG	[M-H]-	level1	1.85046e+07	6.90481e+06	9.5467e+06	1.21285e+07	1.80205e+07	8.7887e+06	6.91596e+07	6.84477e+07	6.64243e+07
(4aS,6aS,6bR,9R,10S,12aR,14bS)-10-hydroxy-9-(hydroxymethyl)-2,2,6a,6b,9,12a-hexamethyl-1,3,4,5,6,6a,7,8,8a,10,11,12,13,14b-tetradecahydropicene-4a-carboxylic acid	/	C30H48O4	465-99-6	PGOYMURMZNDHNS-XZTHESQKSA-N	/	/	56776341	Terpenoids	萜类	Triterpenoids	三萜类	Oleanane triterpenoids	齐墩果烷型三萜	HERB002292;HERB003695;HERB000242;HERB000253;HERB000281;HERB000800;HERB000850;HERB000888;HERB001235;HERB001249;HERB001370;HERB001453;HERB001579;HERB001613;HERB001731;HERB001749;HERB001975;HERB002094;HERB002309;HERB002369;HERB002508;HERB002560;HERB002714;HERB002800;HERB002962;HERB002986;HERB003288;HERB003348;HERB003511;HERB004060;HERB004694;HERB004774;HERB005412;HERB005519;HERB005659;HERB005683;HER…	红荚蒾;马蹄叶;白茅根;白木香;白头翁;赤芍;川赤芍;川续断;灯心草;地骨皮;剑麻;Null;莪术;Null;紫菀花;茯苓;关木通;海金沙;红芪;胡黄连;黄花败酱;黄芪;鸡血藤;剑麻;金银花;荆芥穗;雷公藤;荔枝核;葎草;木通;肉桂;三棱;桃仁;葶苈子;威灵仙;Null;Null;豨莶草;狭叶龙舌兰;银边龙舌兰;泽兰;栀子;苎麻根;白芍;川木通;金樱子;两头尖;凌霄花;墓头回;桑叶;无患子;无患子皮;香加皮;续断;预知子;紫菀	Viburnum erubescens;Caltha palustris;Rhizoma Imperatae;Aquilaria sinensis;Radix Pulsatillae;Radix Paeoniae Rubra;Paeonia veitchii;Dipsacus asperoides;Medulla Junci;Cortex Lycii Radicis;Agave east - one;Agave angustifolia;Rhizoma Curcumae;Agave americana;Flos Asteris;Poria;Aristolochia manshuriensis;Spora Lygodii;Null;Null;Patrinia scabiosaefolia;Radix Astragali;Caulis Millettiae;Agave sisalana;Fl…	3.86			471.347	505	2.2	NEG	[M-H]-	level1	14885.1	0	68053.9	659818	1.04361e+06	83124.5	1.6072e+07	1.46779e+07	1.52201e+07
4-Hydroxybenzoic acid	4-羟基苯甲酸	C7H6O3	99-96-7	FJKROLUGYXJWQN-UHFFFAOYSA-N	C00156	HMDB0000500	135	Shikimates and Phenylpropanoids	莽草酸及苯丙酸类	Phenolic acids (C6-C1)	/	Simple phenolic acids	简单酚酸	HERB000244;HERB001702;HERB001713;HERB001754;HERB002713;HERB003743;HERB004387;HERB005099;HERB004401;HERB003070;HERB003725;HERB007240;HERB000094;HERB000305;HERB000312;HERB000850;HERB001019;HERB001249;HERB001508;HERB001591;HERB001695;HERB001797;HERB001892;HERB001975;HERB002181;HERB002263;HERB002279;HERB002377;HERB002438;HERB002686;HERB002905;HERB002910;HERB002988;HERB003221;HERB003361;HERB003505;HER…	白茅根;蜂房;凤尾草;覆盆子;积雪草;杧果叶;破故纸;柿叶;蒲公英;决明子;蔓荆子;紫锥花;Null;白芷;半边莲;川赤芍;大车前;地骨皮;多花芍药;二七狗牙花;分心木;甘青青兰;革叶猕猴桃;关木通;褐色钟花树;红豆蔻;红花椒;葫芦茶;华南猕猴桃;鸡毛松;金华猕猴桃;金黄革菌;京梨猕猴桃;阔叶猕猴桃;连翘;Null;毛花猕猴桃;美味猕猴桃;蒙自草胡椒;猕猴梨;猕猴桃;木瓜;木天蓼;木贼;木贼麻黄;破布叶;欧洲葡萄;日本黄柏;桑椹;山楂叶;四子汤;台湾芙蓉;Null;台湾蒲公英;天荞麦根;铁苋菜;小花八角;小蓟;鸭跖草;野菊;野菊花;预知子;臧红花;棕榈皮;旱莲草;百日青;单叶蔓荆;广西莪术;荷花;两面针;陵水暗罗;龙葵;泡桐果;千年健;天山棱子芹?;西红花;云芝;知母;百部;白及;草果;车前草;川牛膝;川芎;葱白;儿茶;葛花;桂枝;海藻;荷叶;金沸草;金莲花;金钱草;金银花;金盏菊花;马…	Imperata cylindrica var. major;Nidus Vespae;Herba Pteridis multifidae;Null;herba centellae;Mangifera indica;Fructus Psoraleae Corylifoliae;Diospyros kaki;Taraxacum mongolicum;Semen Cassiae;Fructus Viticis;Echinacea purpurea;Uvaria chamae;Radix Angelicae Dahuricae;Herba Lobeliae Chinensis;Paeonia veitchii;Plantago major;Cortex Lycii Radicis;Paeonia emodi;Drymaria diandra [Syn. Drymaria cordata ssp…	3.86			137.024	254.7	1.9	NEG	[M-H]-	level1	2.64334e+07	2.91287e+07	4.36345e+07	2.88294e+07	6.79718e+07	7.76326e+07	3.16323e+08	3.21152e+08	3.12055e+08
Continentalic acid	长白楤木酸	C20H30O2	19889-23-7	MHVJRKBZMUDEEV-UHFFFAOYSA-N	/	/	10116	Terpenoids	萜类	Diterpenoids	二萜类	Pimarane and Isopimarane diterpenoids	海松烷型二萜及异海松烷型二萜	HERB000934;HERB003755;HERB004638;HERB005551;HERB000825;HERB000912;HERB001876;HERB002371;HERB002686;HERB003459;HERB004434;HERB004674;HERB006290;HERB002736;HERB000253;HERB001705;HERB005287	刺三加;毛大丁草;日本花柏;土当归;臭柏;茨菇;葛花;胡椒;鸡毛松;Null;麒麟竭;Null;血竭;假地枫皮;白木香;蜂胶;苏合香	Acanthopanax trifoliatus;Gerbera piloselloides;Chamaecyparis pisifera;Aralia cordata;Sabina vulgaris;Sagittaria sagittifolia;flos puerariae lobatae;Fructus Piperis;Podocarpus imbricatus;Cryptomeria fortunei;Daemonorops draco;Thuja standishii;Sanguis Draconis;Illicium jiadifengpi;Aquilaria sinensis;Apis mellifera ligustica;Styrax	3.86			301.217	536.6	2.3	NEG	[M-H]-	level1	5.85073e+07	1.37156e+08	1.05292e+08	3.8852e+07	4.06358e+07	7.3584e+07	257993	637557	249507
Theanine	茶氨酸	C7H14N2O3	3081-61-6	DATAGRPVKZEWHA-YFKPBYRVSA-N	C01047	HMDB0034365	439378	Amino acids and Peptides	氨基酸及短肽	Small peptides	小肽	Aminoacids	氨基酸	HERB000635;HERB001229;HERB002300;HERB003247;HERB005241;HERB006672	茶子;Null;红毛七;Null;Null;油茶根皮	Camellia sinensis [Syn. Thea sinensis];Croton draconoide;Leontice robustum;Croton lechleri;Leontice smirnowii;Camellia oleifera	3.86			173.093	48.8	2.2	NEG	[M-H]-	level1	5.4574e+06	5.3948e+06	6.50451e+06	9.679e+07	1.02372e+08	5.88265e+07	2.18237e+08	2.19088e+08	2.10657e+08
L-Allothreonine	L -别苏氨酸	C4H9NO3	24830-94-2	AYFVYJQAPQTCCC-HRFVKAFMSA-N	C05519	HMDB0004041	99289	Amino acids and Peptides	氨基酸及短肽	Small peptides	小肽	Aminoacids	氨基酸	HERB000330;HERB001193;HERB001952;HERB003618;HERB004191;HERB004472;HERB004938;HERB004950;HERB005392;HERB005485;HERB005782;HERB000162;HERB000992;HERB001175;HERB002044;HERB002045;HERB002189;HERB003441;HERB003520;HERB004488;HERB004864;HERB004909;HERB006993	半夏;丹参;瓜蒌;绿豆;牛蒡子;芡实;山药;山茱萸;檀香;天竺黄;吴茱萸;百部;粗叶榕;淡豆豉;龟板;龟板胶;核桃仁;羚羊角;绿豆皮;荞麦;沙苑子;山麦冬;制龟板	Rhizoma Pinelliae;Radix Salviae liguliobae;Null;Semen Phaseoli Radiati;Fructus Arctii lappae;Semen Euryales;Rhizoma Dioscoreae;Fructus Corni;Lignum Santaii Albi;Concretio Silicea Bambusae;Fructus Evodiae;Radix Stemoe;Ficus simplicissima;Semen Sojae Praeparata;Plastrum Testudinis;Colla carapacis et plastri testudinis;Semen Juglandis;Cornu Saigae Tataricae;Null;Fagopyrum esculentum;Semen Astragali …	3.86			120.065	47	4.3	POS	[M+H]+	level1	3.92688e+07	3.82033e+07	3.93486e+07	4.12528e+07	2.75423e+07	2.7769e+07	6.41165e+06	2.20532e+07	4.72655e+06
Scopolin	东莨菪苷	C16H18O9	531-44-2	SGTCGCCQZOUMJJ-YMILTQATSA-N	/	/	439514	Shikimates and Phenylpropanoids	莽草酸及苯丙酸类	Coumarins	香豆素类	Simple coumarins	简单香豆素类	HERB004453;HERB004479;HERB004834;HERB000267;HERB000305;HERB000697;HERB000879;HERB001069;HERB001165;HERB001210;HERB001249;HERB001291;HERB001305;HERB001362;HERB001394;HERB001448;HERB001490;HERB001915;HERB002030;HERB002114;HERB002376;HERB002420;HERB002505;HERB002508;HERB002515;HERB002814;HERB003010;HERB003496;HERB003695;HERB003730;HERB004055;HERB004184;HERB004355;HERB005034;HERB005220;HERB005471;HER…	前胡;羌活;桑叶;白芍;白芷;长毛风毛菊;川射干;大黄;大皂荚;当归;地骨皮;颠茄;丁公藤;东莨菪碱;独活;断血流;多变小冠花;枸杞子;光叶丁公藤;海狮;胡芦巴;华钩藤;黄蒿;黄花败酱;黄花蒿;尖叶梣;九里香;龙眼独活;马蹄叶;满山红;木棉花;宁夏枸杞子;Null;十大功劳根;Null;天山雪莲;秃毛冬青;向日葵茎髓;向日葵叶;向日葵籽;小芸木;旋覆花;雪莲;烟草;野黑樱桃;异株荨麻;茵陈蒿;窄叶半枫荷;照山白	radix Peucedani;Radix et Rhizoma Notopterygii;Folium Mori;Radix Paeoniae Alba;Radix Angelicae Dahuricae;Saussurea superba [Syn. Saussurea hieracioides ];Null;Radix et Rhizoma Rhei;Null;Radix Angelicae sinensis;Cortex Lycii Radicis;Atropa belladonna;Caulis Erycibes;Scopolia japonica;Radix Angelicae Pubescentis;Herba Clinopodii;Coronilla varia;Fructus Lycii;Erycibe schmidtii;Diospyros maritima;Null…	3.86			353.087	240.8	2	NEG	[M-H]-	level1	0	0	0	0	0	2.07513e+06	1.10959e+08	1.11558e+08	7.15777e+07
Quinic acid	/	C7H12O6	115919-31-8	AAWZDTNXLSGCEK-WYWMIBKRSA-N	C00296	HMDB0003072	17751038	/	/	/	/	/	/	HERB000161;HERB000186;HERB000409;HERB000497;HERB000580;HERB000706;HERB001749;HERB002194;HERB002196;HERB002629;HERB002915;HERB002962;HERB003137;HERB003840;HERB004021;HERB004176;HERB004177;HERB004410;HERB005413;HERB005710;HERB006042;HERB006575;HERB006632;HERB006784;HERB007114;HERB003250;HERB003331	白扁豆;白果;北五味子;槟榔;苍耳子;常山;茯苓;诃子;诃子叶;茴香茎叶;Null;金银花;苦丁茶;玫瑰花;木瓜;柠檬;柠檬桉叶;葡萄藤叶;桃叶;无花果;向日葵籽;异株荨麻;银杏叶;芫荽;苎麻根;莱阳梨清膏;梨皮	Semen Lablab Album;Semen Ginkgo;Null;semen arecae;Fructus Xanthii sibirici;Radix Dichroae;Poria;Fructus Chebulae;Terminalia chebula;Foeniculum vulgare;Cinchona ledgeriana;Flos Lonicerae;Null;Flos Rosae Rugosae;Fructus Chaenomelis;Citrus limon;Eucalyptus citriodora;Vitis vinifera;Prunus persica;Ficus carica;Helianthus annuus;Urtica dioica;Null;Null;Radix Boehmeriae;Extractum Piri Laiyanensis;peric…	3.86			173.045	49.8	1.9	NEG	[M-H2O-H]-	level1	0	8.37283e+06	5.83408e+06	3.66311e+06	6.60658e+06	745251	3.38493e+07	3.54603e+07	3.60996e+07
3-phenyl-1-(2,4,6-trihydroxyphenyl)prop-2-en-1-one	/	C15H12O4	4197-97-1	LOYXTWZXLWHMBX-UHFFFAOYSA-N	/	/	460718	Shikimates and Phenylpropanoids	莽草酸及苯丙酸类	Flavonoids	黄酮类	Chalcones	查耳酮类				3.86			255.065	395.7	3.4	NEG	[M-H]-	level1	0	0	0	0	0	0	1.29889e+07	1.27573e+07	1.22786e+07
Manninotriose	葡聚糖	C18H32O16	13382-86-0	FZWBNHMXJMCXLU-UHFFFAOYSA-N	/	HMDB0247628	4125253	Carbohydrates	碳水化合物	Saccharides	糖类	Polysaccharides	多糖类	HERB003734;HERB005974;HERB006908	蔓藤黄;鲜地黄;泽泻	Garcinia mannii;Rehmannia glutinosa [Syn. Rehmannia glutinosa f. huechingensis];Rhizoma Alismatis	3.86			503.161	50.4	2.1	NEG	[M-H]-	level1	0	0	0	0	0	0	9.84906e+07	1.03251e+08	1.13797e+08
Isoformononetin	异芒柄花黄素	C16H12O4	486-63-5	LNIQZRIHAMVRJA-UHFFFAOYSA-N	C12125	HMDB0033994	3764	Shikimates and Phenylpropanoids	莽草酸及苯丙酸类	Isoflavonoids	异黄酮类	Isoflavones	异黄酮类	HERB001779;HERB001876	甘草;葛花	Radix Glycyrrhizae;flos puerariae lobatae	3.86			269.08	380.9	4.3	POS	[M+H]+	level1	107675	0	0	9.1436e+06	1.17642e+07	5.42903e+07	9.43423e+08	9.77011e+08	9.45659e+08
Soyasaponin I	大豆皂苷I	C48H78O18	51330-27-9	PTDAHAWQAGSZDD-IOVCITQVSA-N	C08983	HMDB0034649	122097	Terpenoids	萜类	Triterpenoids	三萜类	Oleanane triterpenoids	齐墩果烷型三萜	HERB000793;HERB002468;HERB001938;HERB002040;HERB002472;HERB002560;HERB000492;HERB001876;HERB002087;HERB002206;HERB002209;HERB002376;HERB002448;HERB002614;HERB002665;HERB003164;HERB004883	赤豆;Null;谷精草;广枣;槐花;黄芪;冰豆;葛花;海风藤;黑大豆;黑豆;胡芦巴;花生衣;回回豆;鸡骨草;苦参;山豆根	Vigna angularis;Sophora japonica;Flos Eriocauli;Fructus Choerospondiatis;flos Sophorae;Radix Astragali;Lens culinaris;flos puerariae lobatae;Caulis Piperis Kadsurae；Caulis Piperis futokadsurae;Glycine max;Semen Glycine Max;Null;Testa Arachidis Hypogaeae;Cicer arietinum;Herba Abri;Radix Sophorae flavescentis;Radix Sophorae Tonkinensis	3.86			941.513	440	1.4	NEG	[M-H]-	level1	0	0	0	0	0	223978	6.24672e+06	6.39169e+06	6.00912e+06
Melibiose	6 - O - α - D -半乳吡喃糖基- α - D -吡喃葡萄糖	C12H22O11	60033-03-6	DLRVVLDZNNYCBX-CQHUIXDMSA-N	C05402	HMDB0000048	6602503	Carbohydrates	碳水化合物	Saccharides	糖类	Disaccharides	双糖类	HERB005160;HERB006875;HERB005509;HERB001171;HERB001409;HERB006598	Null;臧红花;铁苋菜;玳玳花;杜仲;印度九里香	Menyanthes trifoliata;Crocus sativus;Herba Acalyphae;Null;Cortex Eucommiae;Murraya koenigii	3.86			365.104	47.8	3.8	POS	[M+Na]+	level1	4.4896e+07	1.34939e+08	9.06936e+07	3.08943e+07	5.87254e+07	4.0305e+08	4.5488e+08	4.54764e+08	4.56952e+08
3-Phenylpropanoic acid	β-苯丙酸	C9H10O2	501-52-0	XMIIGOLPHOKFCH-UHFFFAOYSA-N	C05629	HMDB0000764	107	Shikimates and Phenylpropanoids	莽草酸及苯丙酸类	/	/	/	/	HERB005287;HERB000137;HERB000415;HERB000777;HERB002062;HERB002276;HERB002370;HERB004350;HERB005767;HERB000253	苏合香;八角茴香;荜茇;沉香;桂枝;红花;槲寄生;枇杷叶;乌药;白木香	Styrax;Fructus Anisi Stellati;Null;Lignum Aquilariae Resitum;Ramulus Cinmomi;Flos Carthami;Herba Visci;Folium Eriobotryae;Radix Linderae;Aquilaria sinensis	3.86			149.06	358.5	2.4	NEG	[M-H]-	level1	5.72612e+07	4.76854e+07	4.43814e+07	7.14555e+07	5.82658e+07	2.80063e+07	5.48382e+06	5.65105e+06	5.57652e+06
Stearamide	硬脂酸酰胺	C18H37NO	124-26-5	LYRFLYHAGKPMFH-UHFFFAOYSA-N	C13846	HMDB0034146	31292	Fatty acids	脂肪酸	Fatty amides	脂肪酰胺	Primary amides	/	HERB000220;HERB004950;HERB005782	白僵蚕;山茱萸;吴茱萸	Bombyx mori;Fructus Corni;Fructus Evodiae	3.86			284.294	562.3	3.7	POS	[M+H]+	level1	0	0	0	0	0	0	6.26052e+06	2.96581e+06	1.41228e+06
3-Hydroxylauric acid	( S ) - 3 -羟基月桂酸	C12H24O3	45162-48-9	MUCMKTPAZLSKTL-NSHDSACASA-N	/	HMDB0000387	5312805	Fatty acids	脂肪酸	Fatty Acids and Conjugates	脂肪酸及衍生物	Hydroxy fatty acids	羟基脂肪酸	HERB002209	黑豆	Semen Glycine Max	3.86			215.165	465.2	2.4	NEG	[M-H]-	level1	1.01581e+07	2.54189e+06	3.19962e+06	7.13846e+06	7.35642e+06	3.47145e+06	361057	349190	360704
(E,9S,12S,13S)-9,12,13-trihydroxyoctadec-10-enoic acid	9S，12S，13S -三羟基- 10E -十八碳烯酸	C18H34O5	/	MDIUMSLCYIJBQC-MVFSOIOZSA-N	/	/	9858729	Fatty acids	脂肪酸	Octadecanoids	十八烷类	Other Octadecanoids	其他十八烷	HERB003068;HERB007208	爵床;紫苏	Rostellularia procumbens [Syn. Justicia procumbens];Null	3.86			329.233	396.2	1.9	NEG	[M-H]-	level1	2.77538e+07	1.45285e+06	5.861e+06	3.26681e+07	6.5635e+07	1.52331e+07	2.58887e+08	2.71208e+08	2.58769e+08
(E)-9,12,13-trihydroxyoctadec-10-enoic acid	9，12，13 -三羟基- 10 -十八碳烯酸	C18H34O5	/	MDIUMSLCYIJBQC-BUHFOSPRSA-N	/	/	5282966	Fatty acids	脂肪酸	Octadecanoids	十八烷类	Other Octadecanoids	其他十八烷	HERB003068;HERB007208	爵床;紫苏	Rostellularia procumbens [Syn. Justicia procumbens];Null	3.86			329.233	396.2	1.9	NEG	[M-H]-	level1	2.77538e+07	1.45285e+06	5.861e+06	3.26681e+07	6.5635e+07	1.52331e+07	2.58887e+08	2.71208e+08	2.58769e+08
3-[4,6-dihydroxy-2-methoxy-3-(3-methylbut-2-enyl)phenyl]-7-hydroxy-chromen-4-one	2',4',7-三羟基-6'-甲氧基-3'-异戊烯基异黄酮	C21H20O6	/	SSDIPYMSXRNGMZ-UHFFFAOYSA-N	/	/	10361658	Shikimates and Phenylpropanoids	莽草酸及苯丙酸类	Isoflavonoids	异黄酮类	Isoflavones	异黄酮类				3.86			369.132	394.1	4	POS	[M+H]+	level1	0	0	0	0	0	0	2.49545e+08	2.46583e+08	2.54561e+08
2-(1-carboxyethyl)-5-methyl-cyclopentanecarboxylic acid	2 - ( 1 -羧乙基) - 5 -甲基环戊烷- 1 -羧酸	C10H16O4	/	OIFCPZGZZQQDNO-UHFFFAOYSA-N	/	/	15560389	Amino acids and Peptides	氨基酸及短肽	Small peptides	小肽	Aminoacids	氨基酸				3.86			199.097	329.9	2.4	NEG	[M-H]-	level1	1.39437e+06	0	211879	3.05836e+06	2.40301e+06	183717	1.35394e+07	1.40091e+07	1.31421e+07
6,7,4'-Trihydroxyisoflavone	6,7,4'-三羟基异黄酮	C15H10O5	17817-31-1	GYLUFQJZYAJQDI-UHFFFAOYSA-N	/	/	5284649	Shikimates and Phenylpropanoids	莽草酸及苯丙酸类	Isoflavonoids	异黄酮类	Isoflavones	异黄酮类				3.86			271.059	322.2	3.4	POS	[M+H]+	level1	911765	0	469668	731468	524472	2.24623e+06	1.61337e+07	2.34207e+07	2.27996e+07
5-ketocaproate	4 -乙酰丁酸	C6H10O3	3128-06-1	MGTZCLMLSSAXLD-UHFFFAOYSA-N	C02129	HMDB0061881	18407	Fatty acids	脂肪酸	Fatty Acids and Conjugates	脂肪酸及衍生物	Oxo fatty acids	含氧脂肪酸				3.86			129.055	189.6	1.8	NEG	[M-H]-	level1	397803	343002	412735	1.32918e+06	613119	34863.4	1.69687e+07	3.224e+07	2.89475e+07
N1-Methyl-2-pyridone-5-carboxamide	/	C7H8N2O2	701-44-0	JLQSXXWTCJPCBC-UHFFFAOYSA-N	C05842	HMDB0004193	69698	Alkaloids	生物碱	/	/	/	/				3.86			153.065	95.2	3.6	POS	[M+H]+	level1	1.43726e+08	7.37996e+07	6.85997e+07	4.74024e+07	9.50232e+07	8.32538e+07	0	0	3.85224e+06
Guanosine-5'-monophosphate	鸟苷- 5 ' -单磷酸	C10H14N5O8P	85-32-5	RQFCJASXJCIDSX-UUOKFMHZSA-N	C00144	HMDB0001397	135398631	Carbohydrates	碳水化合物	Nucleosides	核苷类	Purine nucleos(t)ides	/	HERB006860	云芝	Polysaccharidum Versicolor	3.86			362.05	77.3	2.3	NEG	[M-H]-	level1	0	0	0	0	0	0	4.70124e+07	4.79816e+07	6.68132e+07
Galactitol	半乳糖醇	C6H14O6	608-66-2	FBPFZTCFMRRESA-GUCUJZIJSA-N	C01697	HMDB0000107	11850	Carbohydrates	碳水化合物	Saccharides	糖类	Monosaccharides	单糖	HERB004607;HERB001101;HERB001333;HERB001606;HERB001783;HERB002369;HERB002409;HERB002540;HERB003210;HERB003436;HERB003528;HERB004211;HERB004242;HERB004402;HERB004518;HERB004692;HERB004794;HERB005206;HERB005455;HERB005918;HERB005974;HERB006335;HERB006573;HERB006918;HERB006975;HERB007046;HERB001968;HERB002549;HERB003246;HERB004479;HERB005763;HERB006962;HERB000323;HERB000453;HERB001622;HERB001729;HER…	人工蛹虫草;大青叶;冬虫夏草;Null;干地黄;胡黄连;花白蜡树;黄连;昆布;陵水暗罗;芦荟;牛舌头;女贞子;蒲黄;青风藤;肉苁蓉;三台红花;水蛭;天南星;西藏胡黄连;鲜地黄;鸭跖草;一枝香;Null;Null;栀子;管花肉苁蓉;黄毛楤木;来江藤;羌活;Null;榛蘑;板蓝根;扁豆花;防风;凤眼草;瓜蒌;海藻;荠菜;金樱子;苦丁茶;灵芝;罗汉果;佩兰;前胡;石菖蒲;使君子;石榴皮;熟地黄;鼠曲草;天竺黄;铁线透骨草;仙桃草;玉米须;云芝;猪苓;紫花前胡;杜仲;和木瓜;金莲花;连香树果;鹿衔草;南五味子;苹果;山楂叶;石南;桃子;杏子;原蚕子;中华绣线梅;紫杉;阿拉伯婆婆纳;玳玳花;豆薯;扶芳藤;鬼箭羽;海红豆;火麻仁;雷公藤;漏芦;欧洲花楸;枇杷叶;蛇莓;石榴根;水栀叶;丝棉木;Null;无叶藤;椰子瓤;紫果卫矛;天人菊;云南美登木;中国旋复花;白蔹;荔枝核;两头尖;南蛇藤果;平贝母;千…	Cordyceps militaris cv;Folium Isatidis;Cordyceps;Tamarix gallica;Rehmannia glutinosa [Syn. Rehmannia glutinosa f. huechingensis];Null;Fraxinus ornus;Rhizoma Coptidis;Thallus Lamiriae;Polyalthia nemoralis;Aloe;Sonchus arvensis;Fructus Ligustri lucidi;pollen typhae;Null;Herba Cistanches;Clerodendron serratum;Gardenia jasminoides var. grandiflora;Rhizoma Arisaematis;Picrorhiza scrophulariiflora;Rehm…	3.86			181.071	46.1	2.3	NEG	[M-H]-	level1	0	0	0	0	0	0	2.81014e+07	2.61952e+07	2.54018e+07
Glucitol	( 3S、4S、5R) -己烷- 1，2，3，4，5，6 -己醇	C6H14O6	506-87-6	FBPFZTCFMRRESA-NQAPHZHOSA-N	C00794	HMDB0000247	71308275	Carbohydrates	碳水化合物	Saccharides	糖类	Monosaccharides	单糖	HERB004607;HERB001101;HERB001333;HERB001606;HERB001783;HERB002369;HERB002409;HERB002540;HERB003210;HERB003436;HERB003528;HERB004211;HERB004242;HERB004402;HERB004518;HERB004692;HERB004794;HERB005206;HERB005455;HERB005918;HERB005974;HERB006335;HERB006573;HERB006918;HERB006975;HERB007046;HERB001968;HERB002549;HERB003246;HERB004479;HERB005763;HERB006962;HERB000323;HERB000453;HERB001622;HERB001729;HER…	人工蛹虫草;大青叶;冬虫夏草;Null;干地黄;胡黄连;花白蜡树;黄连;昆布;陵水暗罗;芦荟;牛舌头;女贞子;蒲黄;青风藤;肉苁蓉;三台红花;水蛭;天南星;西藏胡黄连;鲜地黄;鸭跖草;一枝香;Null;Null;栀子;管花肉苁蓉;黄毛楤木;来江藤;羌活;Null;榛蘑;板蓝根;扁豆花;防风;凤眼草;瓜蒌;海藻;荠菜;金樱子;苦丁茶;灵芝;罗汉果;佩兰;前胡;石菖蒲;使君子;石榴皮;熟地黄;鼠曲草;天竺黄;铁线透骨草;仙桃草;玉米须;云芝;猪苓;紫花前胡;杜仲;和木瓜;金莲花;连香树果;鹿衔草;南五味子;苹果;山楂叶;石南;桃子;杏子;原蚕子;中华绣线梅;紫杉;阿拉伯婆婆纳;玳玳花;豆薯;扶芳藤;鬼箭羽;海红豆;火麻仁;雷公藤;漏芦;欧洲花楸;枇杷叶;蛇莓;石榴根;水栀叶;丝棉木;Null;无叶藤;椰子瓤;紫果卫矛;天人菊;云南美登木;中国旋复花;白蔹;荔枝核;两头尖;南蛇藤果;平贝母;千…	Cordyceps militaris cv;Folium Isatidis;Cordyceps;Tamarix gallica;Rehmannia glutinosa [Syn. Rehmannia glutinosa f. huechingensis];Null;Fraxinus ornus;Rhizoma Coptidis;Thallus Lamiriae;Polyalthia nemoralis;Aloe;Sonchus arvensis;Fructus Ligustri lucidi;pollen typhae;Null;Herba Cistanches;Clerodendron serratum;Gardenia jasminoides var. grandiflora;Rhizoma Arisaematis;Picrorhiza scrophulariiflora;Rehm…	3.86			181.071	46.1	2.3	NEG	[M-H]-	level1	0	0	0	0	0	0	2.81014e+07	2.61952e+07	2.54018e+07
N6,N6,N6-Trimethyllysine	N6，N6，N6 -三甲基- L -赖氨酸	C9H20N2O2	19253-88-4	MXNRLFUSFKVQSK-QMMMGPOBSA-N	C03793	HMDB0001325	440120	/	/	/	/	/	/	HERB000349;HERB002405;HERB002540;HERB003210	宝盖草;虎杖;黄连;昆布	Lamium amplexicaule;Rhizoma Polygoni cuspidati;Rhizoma Coptidis;Thallus Lamiriae	3.86			189.159	43.1	3.2	POS	[M+H]+	level1	2.27303e+06	1.92856e+06	2.07899e+06	2.55586e+06	1.98998e+06	2.6869e+06	2.08149e+07	2.18797e+07	2.09183e+07
3-(3,4-dihydroxyphenyl)-5,7-dihydroxy-6,8-bis(3-methylbut-2-enyl)chromone	5，7，3 '，4 ' -四羟基- 6，8 -二异戊烯基异黄酮	C25H26O6	66777-70-6	OAUIRSVJXOFAOO-UHFFFAOYSA-N	/	/	21148065	Shikimates and Phenylpropanoids	莽草酸及苯丙酸类	Isoflavonoids	异黄酮类	Isoflavones	异黄酮类	HERB004457	千斤拔	Radix Moghaniae Philippinensis	3.86			423.179	461.3	3.8	POS	[M+H]+	level1	0	23891.8	0	52041.3	0	0	2.15631e+07	1.99247e+07	2.16414e+07
Vestitol	驴食草酚	C16H16O4	/	XRVFNNUXNVWYTI-UHFFFAOYSA-N	/	/	92503	Shikimates and Phenylpropanoids	莽草酸及苯丙酸类	Isoflavonoids	异黄酮类	Isoflavanones	异黄烷酮	HERB001779;HERB002119;HERB002309;HERB002714;HERB003336;HERB002846;HERB001705;HERB006511	甘草;海桐皮;红芪;鸡血藤;栗树皮;降香;蜂胶;一边黄檀	Radix Glycyrrhizae;Cortex erythrie;Null;Caulis Millettiae;Castanea mollissima;Lignum Dalbergiae odoriferae Rosewood;Apis mellifera ligustica;Dalbergia variabilis	3.86			271.097	380.2	2.2	NEG	[M-H]-	level1	391013	75059.6	79260	238808	119963	624208	2.14245e+07	3.13535e+07	3.04802e+07
Enterolactone	肠内酯	C18H18O4	78473-71-9	HVDGDHBAMCBBLR-WMLDXEAASA-N	C18165	HMDB0006101	10685477	Shikimates and Phenylpropanoids	莽草酸及苯丙酸类	Lignans	木脂素	Dibenzylbutyrolactone lignans	二苄基丁酰内酯类木脂素				3.86			297.113	359	2.3	NEG	[M-H]-	level1	2.89499e+07	2.42842e+07	2.81547e+07	9.52343e+06	1.81696e+07	1.98052e+07	2.70393e+06	2.66994e+06	2.52195e+06
7-hydroxy-2-[4-[(2S,3R,4S,5S,6R)-3,4,5-trihydroxy-6-(hydroxymethyl)tetrahydropyran-2-yl]oxyphenyl]chroman-4-one	/	C21H22O9	551-15-5	DEMKZLAVQYISIA-UZQFATADSA-N	/	/	11972398	Shikimates and Phenylpropanoids	莽草酸及苯丙酸类	Flavonoids	黄酮类	Flavanones	黄烷酮	HERB000892;HERB000974;HERB001249;HERB001355;HERB001733;HERB001779;HERB001780;HERB001781;HERB001782;HERB002000;HERB002494;HERB003174;HERB003504;HERB006926;HERB006990	垂盆草;粗毛甘草;地骨皮;冬瓜皮;佛甲草;甘草;甘草节;甘草稍;甘草头;光果甘草;黄甘草;苦杏仁;漏芦;胀果甘草;炙甘草	Herba Sedi sarmentosi;Glycyrrhiza aspera;Cortex Lycii Radicis;Exocarpium Benincasae;Sedum lineare [Syn. Sedum obtuso-lineare ];Radix Glycyrrhizae;Null;Radix Glycyrrhizae uralensis;Null;Glycyrrhiza glabra;Glycyrrhiza kansuensis;Semen armeniacae amarum;Radix Rhapontici;Glycyrrhiza inflata;Radix Glycyrrhizae Preparata	3.86			419.132	285.1	4.2	POS	[M+H]+	level1	76927	76216.1	35940.7	0	23181.9	4.58745e+06	4.06678e+07	5.41864e+07	3.13877e+07
2-methyl-3-[(2S,3R,4S,5S,6R)-3,4,5-trihydroxy-6-(hydroxymethyl)tetrahydropyran-2-yl]oxy-pyran-4-one	麦芽醇 β-D-葡萄糖苷	C12H16O8	20847-13-6	YGSIRXHFAUFUEJ-GPTQDWHKSA-N	/	/	5316639	Polyketides	聚酮	Cyclic polyketides	环状聚酮	4-pyrone derivatives	4-吡喃酮衍生物	HERB001942;HERB002918;HERB004004;HERB004569;HERB004609;HERB004990;HERB005106	骨碎补;金鸡尾巴草根;没药;瞿麦;人参;麝香石竹;石竹	Rhizoma Dryriae;Macrothelypteris oligophlebia;Resi myrrhae;herba Dianthi;Radix Ginseng;Dianthus caryophyllus;Dianthus chinensis	3.86			289.091	157.4	4.1	POS	[M+H]+	level1	2.60043e+06	8.54641e+06	2.24577e+07	1.67297e+06	5.09758e+06	3.46582e+07	4.80423e+07	3.27157e+07	3.85442e+07
7-hydroxy-2-(4-hydroxyphenyl)-5-[(2S,3R,4S,5S,6R)-3,4,5-trihydroxy-6-(hydroxymethyl)tetrahydropyran-2-yl]oxy-chroman-4-one	/	C21H22O10	/	MFQIWHVVFBCURA-LKBAIHPRSA-N	/	/	5321085	Shikimates and Phenylpropanoids	莽草酸及苯丙酸类	Flavonoids	黄酮类	Flavanones	黄烷酮	HERB001049;HERB003028;HERB003679;HERB005415;HERB005954;HERB006814	大花红景天;橘红;马钱子;桃枝;狭叶红景天;越橘叶	Rhodiola crenulata [Syn. Rhodiola euryphylla];Null;Semen Strychni;Prunus persica;Rhodiola kirilowii;Vaccinium vitis-idaea	3.85			433.113	290.7	2.6	NEG	[M-H]-	level1	286858	829386	480109	2.78358e+06	2.73007e+06	2.50936e+06	5.53608e+07	5.72311e+07	5.65729e+07
Lactate	乳酸	C3H6O3	50-21-5	JVTAAEKCZFNVCJ-UHFFFAOYSA-N	C01432	HMDB0144295	612	Fatty acids	脂肪酸	Fatty Acids and Conjugates	脂肪酸及衍生物	Hydroxy fatty acids	羟基脂肪酸	HERB001069;HERB004402;HERB004834;HERB006733;HERB000960;HERB002962;HERB003205;HERB003516;HERB003528;HERB003757;HERB002914;HERB004853	大黄;蒲黄;桑叶;玉米须;醋;金银花;宽叶香蒲;陆地棉;芦荟;毛地黄;锦鸡儿根;砂仁	Radix et Rhizoma Rhei;pollen typhae;Folium Mori;Stigma Maydis;Vinegar;Flos Lonicerae;Typha latifolia;Null;Aloe;Digitalis purpurea;Null;Fructus Amomi	3.85			89.0242	53.6	2.3	NEG	[M-H]-	level1	1.02681e+09	9.82091e+08	5.1486e+09	1.09125e+09	1.26327e+09	4.59185e+09	8.36594e+08	6.40133e+08	8.62195e+08
Kaurenoic acid	异贝壳杉烯酸	C20H30O2	6730-83-2	NIKHGUQULKYIGE-OTCXFQBHSA-N	C11874	HMDB0302664	73062	Terpenoids	萜类	Diterpenoids	二萜类	Kaurane and Phyllocladane diterpenoids	贝壳杉烷型二萜及扁枝杉烯型二萜	HERB005719;HERB005132;HERB005717;HERB005775;HERB004338	五加叶;鼠曲草;五加皮;吴芋;蟛蜞菊	Null;Null;Acanthopanax gracilistylus;Fructus Evodiae;Wedelia chinensis	3.85			301.217	536.6	2.3	NEG	[M-H]-	level1	5.85073e+07	1.37156e+08	1.05292e+08	3.8852e+07	4.06358e+07	7.3584e+07	257993	637557	249507
1,4a,7-trimethyl-7-vinyl-3,4,6,8,8a,9,10,10a-octahydro-2H-phenanthrene-1-carboxylic acid	/	C20H30O2	/	TVHDZSRRHQKNEZ-UHFFFAOYSA-N	/	/	14239484	Terpenoids	萜类	Diterpenoids	二萜类	Pimarane and Isopimarane diterpenoids	海松烷型二萜及异海松烷型二萜	HERB000760	Null	Acanthopanax koreanum	3.85			301.217	536.6	2.3	NEG	[M-H]-	level1	5.85073e+07	1.37156e+08	1.05292e+08	3.8852e+07	4.06358e+07	7.3584e+07	257993	637557	249507
(5R,9S)-5,9-dimethyl-14-methylene-tetracyclo[11.2.1.01,10.04,9]hexadecane-5-carboxylic acid	/	C20H30O2	6730-83-2	NIKHGUQULKYIGE-MOWPSDGOSA-N	/	/	23983724	Terpenoids	萜类	Diterpenoids	二萜类	Kaurane and Phyllocladane diterpenoids	贝壳杉烷型二萜及扁枝杉烯型二萜	HERB005719;HERB005132;HERB005717;HERB005775;HERB004338	五加叶;鼠曲草;五加皮;吴芋;蟛蜞菊	Null;Null;Acanthopanax gracilistylus;Fructus Evodiae;Wedelia chinensis	3.85			301.217	536.6	2.3	NEG	[M-H]-	level1	5.85073e+07	1.37156e+08	1.05292e+08	3.8852e+07	4.06358e+07	7.3584e+07	257993	637557	249507
3-(2-Hydroxyphenyl)propanoic acid	2 -羟基苯丙酸	C9H10O3	495-78-3	CJBDUOMQLFKVQC-UHFFFAOYSA-N	C01198	HMDB0033752	873	Shikimates and Phenylpropanoids	莽草酸及苯丙酸类	/	/	/	/	HERB006905;HERB001679;HERB002062;HERB003354;HERB003941;HERB004343;HERB004694;HERB005256	泽漆;粉萆薢;桂枝;莲花;密蒙花;脾寒草;肉桂;四子汤	Null;Null;Ramulus Cinmomi;Melia azedarach;Flos Buddlejae;Melilotus suaveolens;Cortex Cinmomi;Pterocarpus santalinus	3.85			165.055	297.8	2.2	NEG	[M-H]-	level1	2.07213e+07	2.04667e+07	4.60678e+07	4.29303e+07	2.59404e+07	2.17485e+07	5.2958e+06	5.33711e+06	1.17059e+07
Gentisic acid	2,5-二羟基苯甲酸	C7H6O4	490-79-9	WXTMDXOMEHJXQO-UHFFFAOYSA-N	C00628	HMDB0000152	3469	Shikimates and Phenylpropanoids	莽草酸及苯丙酸类	Phenolic acids	酚酸	Simple phenolic acids	简单酚酸	HERB001407;HERB004462;HERB005134;HERB006038;HERB000237;HERB000767;HERB001981;HERB002540;HERB002970;HERB003526;HERB005228;HERB006784;HERB001019;HERB001248;HERB002544;HERB002629;HERB003017;HERB003054;HERB003243;HERB003324;HERB003326;HERB004423;HERB005256;HERB006867	独一味;千里光;树舌;香青兰;白蔹;车前草;贯叶金丝桃;黄连;金盏菊花;芦根;四季青;芫荽;大车前;迪根金丝桃;黄龙胆;茴香茎叶;Null;Null;莱菔;Null;Null;欧洲葡萄;四子汤;栽培柑橘	Lamiophlomis rotata [Syn. Phlomis rotata ];Senecio scandens [Syn. Senecio chinensis];Ganoderma applanatum;Dracocephalum moldavicum;Radix Ampelopsis;Herba Plantaginis;Null;Rhizoma Coptidis;Null;Rhizoma Phragmitis;Folium Llicis Chinensis;Null;Plantago major;Hypericum degenii;Gentiana lutea;Foeniculum vulgare;Eucalyptus grandis;Helianthus tuberosus;Raphanus sativus;Citrus limonia;Citrus limonia;Viti…	3.85			153.019	210.2	2.3	NEG	[M-H]-	level1	1.49307e+06	528782	1.14649e+06	3.24337e+06	2.67304e+06	2.14563e+07	1.87877e+08	1.89879e+08	2.95617e+08
2,3-Dihydroxybenzoic acid	2,3-二羟基苯甲酸	C7H6O4	303-38-8	GLDQAMYCGOIJDV-UHFFFAOYSA-N	C00196	HMDB0000397	19	Shikimates and Phenylpropanoids	莽草酸及苯丙酸类	Phenolic acids	酚酸	Simple phenolic acids	简单酚酸	HERB004822;HERB006811;HERB000213;HERB003951	桑白皮;月季花;白花映山红;米籽兰	Null;Flos Rosae chinensis;Rhododendron mucronatum;Aglaia odorata	3.85			153.019	210.2	2.3	NEG	[M-H]-	level1	1.49307e+06	528782	1.14649e+06	3.24337e+06	2.67304e+06	2.14563e+07	1.87877e+08	1.89879e+08	2.95617e+08
Syringaldehyde	丁香醛	C9H10O4	134-96-3	KCDXJAYRVLXPFO-UHFFFAOYSA-N	/	HMDB0258653	8655	Shikimates and Phenylpropanoids	莽草酸及苯丙酸类	Phenolic acids	酚酸	Cinnamic acids and derivatives	肉桂酸及其衍生物	HERB002052;HERB000881;HERB001175;HERB001211;HERB001246;HERB001394;HERB001876;HERB002040;HERB002062;HERB002983;HERB003526;HERB003658;HERB004005;HERB004513;HERB005059;HERB005362;HERB005375;HERB005392;HERB005519;HERB005782;HERB005894;HERB006773;HERB007046;HERB007064;HERB001641	鬼箭羽;川乌;淡豆豉;党参;地枫皮;独活;葛花;广枣;桂枝;荆芥;芦根;麻黄;Null;秦皮;石见穿;台湾芙蓉;台湾蒲公英;檀香;葶苈子;吴茱萸;细辛;芫花;栀子;中国绣球;飞廉	Ramulus Euonymi;Radix Aconiti;Semen Sojae Praeparata;Radix Codonopsis pilosulae;Cortex Illicii;Radix Angelicae Pubescentis;flos puerariae lobatae;Fructus Choerospondiatis;Ramulus Cinmomi;Herba Schizonepetae;Rhizoma Phragmitis;Herba Ephedrae;Casearia membranacea;Cortex Fraxini;Null;Hibiscus taiwanensis;Taraxacum formosanum;Lignum Santaii Albi;Semen Lepiddi seu Descurainiae;Fructus Evodiae;Herba As…	3.85			181.05	258	0.9	NEG	[M-H]-	level1	8.50793e+07	1.30554e+06	0	0	0	8.47313e+06	8.63625e+06	8.29857e+06	8.10423e+06
2-Phenyllactic acid	苯基乳酸	C9H10O3	515-30-0	NWCHELUCVWSRRS-UHFFFAOYSA-N	/	HMDB0142137	1303	Shikimates and Phenylpropanoids	莽草酸及苯丙酸类	/	/	/	/				3.85			165.055	254.7	2.2	NEG	[M-H]-	level1	635176	1.05596e+06	824864	4.98456e+06	4.57603e+06	2.5903e+07	4.56482e+07	4.39567e+07	4.73451e+07
Indole-3-methyl acetate	吲哚-3-乙酸甲酯	C11H11NO2	1912-33-0	KTHADMDGDNYQRX-UHFFFAOYSA-N	C20635	HMDB0029738	74706	Alkaloids	生物碱	Tryptophan alkaloids	色氨酸系生物碱	Simple indole alkaloids	简单吲哚生物碱				3.85			188.071	350.7	2.4	NEG	[M-H]-	level1	2.94326e+08	3.41011e+08	1.98077e+08	1.36645e+08	1.43409e+08	8.46535e+07	1.29562e+06	1.18408e+06	1.21327e+06
3-Indoleacrylic acid	3 -吲哚丙烯酸	C11H9NO2	1204-06-4	PLVPPLCLBIEYEA-AATRIKPKSA-N	C21283	HMDB0000734	/	Alkaloids	生物碱	Tryptophan alkaloids	色氨酸系生物碱	Simple indole alkaloids	简单吲哚生物碱				3.85			186.056	347.2	2.1	NEG	[M-H]-	level1	3.87921e+07	2.93088e+07	3.04909e+07	1.99924e+07	2.87748e+07	1.44433e+07	2.86064e+06	2.70888e+06	2.58686e+06
D-Arabitol	D-阿拉伯糖醇	C5H12O5	488-82-4	HEBKCHPVOIAQTA-QWWZWVQMSA-N	C01904	HMDB0000568	94154	Carbohydrates	碳水化合物	Saccharides	糖类	Monosaccharides	单糖	HERB000472;HERB000638;HERB002655;HERB003549;HERB000826;HERB001574;HERB003985;HERB005471;HERB006292;HERB005262;HERB001566;HERB002391;HERB002948;HERB004351;HERB006286	萹蓄;柴胡;荠菜;鹿衔草;臭草;峨参;蘑菇;天山雪莲;雪莲;松萝;Null;胡荽子;金丝带;皮契茄;雪茶	Herba Polygoni Avicularis;Radix Bupleuri;Herba Capsellae;herba pyrolae chinensis;Ruta graveolens;Anthriscus sylvestris;Agaricus campestris;Null;Saussurea involucrata;Usnea longissima;Persea americana [Syn. Persea gratissima ];Coriandrum sativum;Alectoria vivens;Fabiana imbricata;Thamnolia vermicularis	3.85			151.061	344.6	2.4	NEG	[M-H]-	level1	611572	0	0	0	9.03519e+06	0	0	0	0
Indoleacetic acid	吲哚-3-乙酸	C10H9NO2	87-51-4	SEOVTRFCIGRIMH-UHFFFAOYSA-N	C00954	HMDB0000197	802	Alkaloids	生物碱	Tryptophan alkaloids	色氨酸系生物碱	Simple indole alkaloids	简单吲哚生物碱	HERB003627;HERB004372;HERB005710;HERB006762;HERB006565;HERB000323;HERB000570;HERB001164;HERB006508;HERB005099;HERB006622	绿笋片;苹果;无花果;原蚕沙;异叶乌头;板蓝根;蚕沙;大枣;伊贝母;柿叶;Null	Sinocalamus oldhami;Malus pumila;Ficus carica;Bombyx mori;Aconitum heterophyllum;Radix Isatidis seu Baphicacanthi;Null;Fructus Zizyphi Jujubae;Buibus Fritillariae Pallidiflorae;Diospyros kaki;Melia indica	3.85			174.056	324.1	2.3	NEG	[M-H]-	level1	2.3271e+07	3.4213e+07	1.53726e+07	1.69142e+07	1.18886e+07	1.11239e+07	450999	277822	258716
Rutin	芦丁	C27H30O16	153-18-4	IKGXIBQEEMLURG-NVPNHPEKSA-N	C05625	HMDB0003249	5280805	Shikimates and Phenylpropanoids	莽草酸及苯丙酸类	Flavonoids	黄酮类	Flavonols	黄酮醇类	HERB003498;HERB004947;HERB004218;HERB000036;HERB000594;HERB002191;HERB002713;HERB002941;HERB006537;HERB002168;HERB003301;HERB005509;HERB000066;HERB000139;HERB000161;HERB000186;HERB000189;HERB000199;HERB000208;HERB000221;HERB000249;HERB000323;HERB000403;HERB000409;HERB000418;HERB000448;HERB000472;HERB000508;HERB000553;HERB000638;HERB000777;HERB000790;HERB000819;HERB000826;HERB000842;HERB000868;HER…	龙眼肉;山楂花;牛膝;矮地茶;草果;荷叶;积雪草;金荞麦;益母草;荷花;Null;铁苋菜;艾叶;八角莲;白扁豆;白果;白果叶;白花丹参;白花蛇舌草;败酱草;白梅花;板蓝根;北沙参;北五味子;荜澄茄;遍地锦;萹蓄;薄荷;布渣叶;柴胡;沉香;Null;重楼排草;臭草;楮实子;川楝子;川木通;椿皮;醋柳果;大枣;丹参;地耳草;地骨皮;冬瓜皮;冬葵果;杜仲;杜仲叶;钝苞雪莲;翻白草;番茄;凤尾草;凤仙透骨草;覆盆子;浮萍;甘草;甘草节;甘草稍;甘草头;干姜;甘肃山楂;葛花;枸杞子;钩藤;瓜蒌;关黄柏;贯叶金丝桃;贯叶连翘;光枝勾儿茶;鬼箭羽;鬼臼;禾叶风毛菊;黑子梨果寄生;红旱莲;红花;红景天;洪连;厚朴;湖北山楂;葫芦茶;虎杖叶;花白蜡树;华山矾;Null;Null;槐耳;槐根;槐花;槐角;槐叶;黄柏;黄海棠;黄蒿;黄花蒿;黄芪;蒺藜苗;鸡矢藤;吉祥草;鸡血藤;鸡子木;夹竹桃;Null;江孜沙…	Arillus Longan;Crataegus pinnatifida;Radix Achyranthis bidentatae;Ardisiae japonicae;Fructus tsaoko;Folium Nelumbinis;herba centellae;Rhizoma Fagopyri Cymosi;Herba Leonuri;Null;Chenopodium album;Herba Acalyphae;Folium Artemisiae Argyi;Null;Semen Lablab Album;Semen Ginkgo;Ginkgo biloba;Salvia miltiorrhiza f. alba;Herba Hedyotis Diffusae;Herba Patriniae;Prunus mume;Radix Isatidis seu Baphicacanthi;…	3.85			611.159	295.1	3.1	POS	[M+H]+	level1	0	0	0	0	0	0	0	0	0
Ferulate	阿魏酸	C10H10O4	537-98-4	KSEBMYQBYZTDHS-HWKANZROSA-N	C01494	HMDB0000954	445858	Shikimates and Phenylpropanoids	莽草酸及苯丙酸类	Phenylpropanoids (C6-C3)	/	Cinnamic acids and derivatives	肉桂酸及其衍生物	HERB005564;HERB006586;HERB007240;HERB000330;HERB000868;HERB001210;HERB001754;HERB002309;HERB002483;HERB002560;HERB004350;HERB006280;HERB003436;HERB000208;HERB000221;HERB000305;HERB000403;HERB000508;HERB000553;HERB000580;HERB000767;HERB000849;HERB000872;HERB001360;HERB001394;HERB001409;HERB001821;HERB001876;HERB001981;HERB002276;HERB002369;HERB002370;HERB002540;HERB002713;HERB002896;HERB002941;HER…	土茯苓;茵陈;紫锥花;半夏;川楝子;当归;覆盆子;红芪;黄柏;黄芪;枇杷叶;玄参;陵水暗罗;白花蛇舌草;败酱草;白芷;北沙参;薄荷;布渣叶;苍耳子;车前草;川贝母;川牛膝;冬葵果;独活;杜仲;藁本;葛花;贯叶金丝桃;红花;胡黄连;槲寄生;黄连;积雪草;金沸草;金荞麦;卷柏;苦楝皮;连钱草;龙胆;芦根;马齿苋;麻黄根;麦芽;木通;木贼;前胡;牵牛子;羌活;茄根;升麻;熟地黄;酸枣仁;天冬;天葵子;铁线透骨草;豨莶草;夏天无;亚麻子;银杏叶;芫荽;紫苏;六棱菊;益母草	Rhizoma Smilacis Glabrae;Herba Artemisiae Scopariae;Echinacea purpurea;Rhizoma Pinelliae;Fructus Meliae Toosendan;Radix Angelicae sinensis;Null;Null;Phellodendron amurense;Radix Astragali;Folium Eriobotryae;Radix Scrophulariae;Polyalthia nemoralis;Herba Hedyotis Diffusae;Herba Patriniae;Radix Angelicae Dahuricae;Radix Glehniae;herba Menthae;Null;Fructus Xanthii sibirici;Herba Plantaginis;Bulbus F…	3.85			177.054	291.4	4.2	POS	[M-H2O+H]+	level1	0	0	106608	669199	387027	6.97853e+06	5.55936e+07	5.6582e+07	2.34909e+07
Isatin	靛红	C8H5NO2	1186480-61-4	JXDYKVIHCLTXOP-UHFFFAOYSA-N	C11129	HMDB0061933	7054	Alkaloids	生物碱	Tryptophan alkaloids	色氨酸系生物碱	Simple oxindole alkaloids	简单羟吲哚生物碱	HERB000293;HERB000323;HERB000640;HERB000732;HERB004964;HERB003395;HERB004516	白药子;板蓝根;柴胡装千里光;长叶千里光;Null;蓼大青叶;青黛	Null;Radix Isatidis seu Baphicacanthi;Null;Senecio longifolius;Senecio paucicazyculatus;Folium Polygoni Tinctorii;Indigo turalis	3.85			146.024	263.8	2.3	NEG	[M-H]-	level1	4.57731e+07	1.31382e+07	2.82808e+07	2.81463e+07	4.02844e+07	1.32998e+07	0	0	0
Biotin	生物素	C10H16N2O3S	58-85-5	YBJHBAHKTGYVGT-ZKWXMUAHSA-N	C00120	HMDB0000030	171548	Alkaloids	生物碱	Histidine alkaloids	组氨酸系生物碱	Imidazole alkaloids	咪唑生物碱	HERB000737;HERB002563;HERB003243;HERB003244;HERB003245;HERB004004;HERB004609;HERB005039;HERB005519;HERB007112	长叶野萝卜;黄芩;莱菔;莱菔叶;莱菔子;没药;人参;柿蒂;葶苈子;猪苓	Null;Radix Scutellariae;Raphanus sativus;Null;Semen Raphani;Resi myrrhae;Radix Ginseng;Calyx Kaki;Semen Lepiddi seu Descurainiae;polyporus umbellatus	3.85			243.08	260.9	2.4	NEG	[M-H]-	level1	802333	858889	1.87909e+06	391287	965274	580757	529958	599619	793882
Pyruvate	丙酮酸	C3H4O3	127-17-3	LCTONWCANYUPML-UHFFFAOYSA-N	C00022	HMDB0000243	1060	Fatty acids	脂肪酸	Fatty Acids and Conjugates	脂肪酸及衍生物	Oxo fatty acids	含氧脂肪酸	HERB002655;HERB003232;HERB004402;HERB006539;HERB001704;HERB002273;HERB002614;HERB002685;HERB003039;HERB003205;HERB003253;HERB003549;HERB004004;HERB004372;HERB004609;HERB005176;HERB005414;HERB005614;HERB006622;HERB007232;HERB007263	荠菜;辣椒;蒲黄;一年蓬;凤凰木;红海椒;回回豆;鸡毛菜;菊苣;宽叶香蒲;Null;鹿衔草;没药;苹果;人参;Null;桃叶蓼;豌豆;Null;紫羊蹄甲;酢浆草	Herba Capsellae;fructus Capsici;pollen typhae;Erigeron annuus;Delonix regia;Capsicum annuum;Cicer arietinum;Pterocladia tenuis;Herba Cichorii;Typha latifolia;Trigonella caerulea;herba pyrolae chinensis;Resi myrrhae;Malus pumila;Radix Ginseng;Polygonum hydropiper;Polygonum persicaria;Pisum sativum;Melia indica;Bauhinia purpurea;Oxalis corniculata [Syn. Oxalis repens]	3.85			87.0086	94.2	1.8	NEG	[M-H]-	level1	3.9162e+06	6.2417e+06	3.17591e+07	2.4561e+06	7.47315e+06	1.01273e+07	1.50112e+06	1.7714e+06	1.9372e+06
Pilocarpine	毛果芸香碱	C11H16N2O2	54-71-7	QCHFTSOMWOSFHM-WPRPVWTQSA-N	/	/	5910	Alkaloids	生物碱	Histidine alkaloids	组氨酸系生物碱	Imidazole alkaloids	咪唑生物碱	HERB003785;HERB006606	毛果芸香碱;印度木防己	Pilocarpus jaborandi;Cocculus indicus	3.85			209.128	81.6	3.2	POS	[M+H]+	level1	25127.4	123140	62512.8	64335.9	42475.9	62588.6	2.14324e+07	2.05183e+07	2.27969e+07
2,2'-Iminodiacetic acid	亚氨基二乙酸	C4H7NO4	142-73-4	NBZBKCUXIYYUSX-UHFFFAOYSA-N	C19911	HMDB0011753	8897	Amino acids and Peptides	氨基酸及短肽	Small peptides	小肽	Aminoacids	氨基酸				3.85			132.03	68	2.2	NEG	[M-H]-	level1	4.52969e+06	530137	1.76513e+06	1.15536e+06	9.96185e+06	5.21065e+06	5.88401e+07	6.34073e+07	6.21077e+07
Pyridoxine	吡哆醇	C8H11NO3	65-23-6	LXNHXLLTXMVWPM-UHFFFAOYSA-N	C00314	HMDB0000239	1054	Alkaloids	生物碱	Nicotinic acid alkaloids	烟酸系生物碱	Pyridine alkaloids	吡啶生物碱	HERB000839;HERB001711;HERB001809;HERB002278;HERB003985;HERB004209;HERB006738;HERB000137;HERB003715;HERB005900;HERB006543	除虫菊;蜂蜜;甘蔗;红花除虫菊;蘑菇;牛乳;玉蜀黍;八角茴香;麦芽;西洋参;Null	Chrysanthemum cinerariaefolium;Apis cerana;Saccharum sinensis;Chrysanthemum coccineum;Agaricus campestris;Bos taurus domesticus, Bubalus bubalis;Zea mays;Fructus Anisi Stellati;Fructus Hordei Germitus;Radix Pacis quinquefolii;Null	3.85			170.081	63	3.1	POS	[M+H]+	level1	0	0	1.88861e+06	2.24039e+06	0	3.20754e+06	5.63389e+07	5.44655e+07	3.38253e+07
Isocitric acid	异柠檬酸	C6H8O7	320-77-4	ODBLHEXUDAPZAU-UHFFFAOYSA-N	C00311	HMDB0000193	1198	Fatty acids	脂肪酸	Fatty Acids and Conjugates	脂肪酸及衍生物	Dicarboxylic acids	二羧酸类	HERB004609;HERB004004;HERB006233	人参;没药;兴安升麻	Radix Ginseng;Resi myrrhae;Cimicifuga dahurica	3.85			173.009	63	2.2	NEG	[M-H2O-H]-	level1	1.74208e+07	2.00138e+07	1.94675e+07	3.12037e+07	4.32724e+07	3.47208e+07	2.85924e+07	3.87933e+07	3.74298e+07
Choline	胆碱	C5H14NO	62-49-7	OEYIOHPDSNJKLS-UHFFFAOYSA-N	C00114	HMDB0000097	305	/	/	/	/	/	/	HERB000162;HERB000182;HERB000259;HERB000286;HERB000330;HERB000767;HERB000770;HERB000879;HERB000881;HERB000887;HERB001210;HERB001211;HERB001305;HERB001428;HERB001582;HERB001749;HERB001981;HERB002040;HERB002209;HERB002243;HERB002365;HERB002376;HERB002505;HERB002560;HERB002655;HERB002665;HERB002893;HERB003053;HERB003192;HERB003359;HERB003395;HERB003444;HERB003616;HERB003715;HERB003716;HERB003979;HER…	百部;白附子;白屈菜;白鲜皮;半夏;车前草;车前子;川射干;川乌;川芎;当归;党参;丁公藤;煅龙齿;耳草;茯苓;贯叶金丝桃;广枣;黑豆;黑种草;虎耳草;胡芦巴;黄蒿;黄芪;荠菜;鸡骨草;锦灯笼;橘叶;款冬花;连钱草;蓼大青叶;灵芝;葎草;麦芽;麦芽麯;明党参;没药;木鳖子;牛黄;枇杷叶;蒲公英;青皮;人参;桑叶;山麦冬;山药;山楂叶;天南星;天仙子;天竺黄;葶苈子;相思子;小车前;硝石;新疆贝母;熊胆;药用蒲公英;泽泻;知母;栀子	Radix Stemoe;Rhizoma Typhonii;Null;Null;Rhizoma Pinelliae;Herba Plantaginis;Semen Plantaginis;Null;Radix Aconiti;Radix chuanxiong；Rhizoma Chuanxiong;Radix Angelicae sinensis;Radix Codonopsis pilosulae;Caulis Erycibes;Dens Draconis Preparata;Hedyotis auricularia;Poria;Null;Fructus Choerospondiatis;Semen Glycine Max;Nigella damascena;Herba Saxifragae;Null;Artemisia scoparia [Syn. Artemisia capillar…	3.85			104.106	45.8	4.9	POS	[M]+	level1	5.5099e+08	4.33719e+08	4.5868e+08	5.53993e+08	6.1418e+08	6.90077e+08	2.24438e+09	2.13081e+09	2.37376e+09
2-[(1R,2R)-3-oxo-2-[(Z)-5-[3,4,5-trihydroxy-6-(hydroxymethyl)tetrahydropyran-2-yl]oxypent-2-enyl]cyclopentyl]acetic acid	/	C18H28O9	124649-25-8	JFDNMLUPLXZXGV-YAYCWVCRSA-N	/	/	24066896	Fatty acids	脂肪酸	Fatty acyl glycosides	脂肪酰糖苷	Fatty acyl glycosides of mono- and disaccharides	/	HERB006680;HERB000277;HERB004986	油柑叶;白苏叶;麝香草	Phyllanthus emblica;Perilla frutescens;Thymus vulgaris	3.85			387.166	255.3	1.5	NEG	[M-H]-	level1	385018	137475	184918	376418	553362	1.44753e+06	3.26435e+07	3.33746e+07	3.38894e+07
Sophocarpine	槐果碱	C15H22N2O	6483-15-4	AAGFPTSOPGCENQ-JLNYLFASSA-N	/	/	115269	Alkaloids	生物碱	Lysine alkaloids	赖氨酸系生物碱	Quinolizidine alkaloids	喹诺里西啶生物碱	HERB000168;HERB000170;HERB001497;HERB001803;HERB002376;HERB002472;HERB002473;HERB003136;HERB003140;HERB003142;HERB003143;HERB003164;HERB003166;HERB003851;HERB004093;HERB004710;HERB004856;HERB004878;HERB004883;HERB005759;HERB006281;HERB007146	白刺花;白刺花叶;多根乌头;甘肃槐树;胡芦巴;槐花;槐角;苦地丁;苦豆草;苦豆子;苦甘草;苦参;苦参实;梅花;南鹤虱;柔枝槐;沙参槐;山地乌头;山豆根;乌头;宣威乌头;准格尔乌头	Sophora viciifolia;Null;Aconitum karakolicum;Sophora pachycarpa;Null;flos Sophorae;fructus Sophorae;Herba Corydalis bungeae;Null;Sophora alopecuroides;Herba Sophorae Alopecuroidis;Radix Sophorae flavescentis;Sophora flavescens [Syn. Sophora angustfolia];Flos Mume;Null;Null;Null;Aconitum monticola;Radix Sophorae Tonkinensis;Aconitum carmichaeli;Aconitum nagarum var. lasiandrum;Aconitum soongaricum	3.85			247.18	116.9	3.2	POS	[M+H]+	level1	0	0	0	0	0	0	6.49607e+06	1.26598e+07	9.34831e+06
Xylose	DL-木糖	C5H10O5	58-86-6	PYMYPHUHKUWMLA-VPENINKCSA-N	C00181	HMDB0060254	644160	Carbohydrates	碳水化合物	Saccharides	糖类	Monosaccharides	单糖	HERB002966;HERB006048;HERB004938;HERB003610;HERB000638;HERB001952;HERB001076;HERB002276;HERB002560;HERB003526;HERB004055;HERB004849;HERB005523;HERB006151;HERB004316;HERB004837	金樱子;相思子;山药;螺旋藻;柴胡;瓜蒌;大蓟;红花;黄芪;芦根;木棉花;沙棘;通草;小通草;胖大海;桑枝	Fructus Rosae laevigatae;Null;Rhizoma Dioscoreae;Null;Radix Bupleuri;Null;Herba Cirsii Japonici;Flos Carthami;Radix Astragali;Rhizoma Phragmitis;Flos Gossampini;fructus hippophae;Medulla Tetrapacis;Medulla Stachyuri Medulla Helwingiae;Semen Sterculiae Lychnophorae;Ramulus Mori	3.85			131.035	51	2.1	NEG	[M-H2O-H]-	level1	0	0	0	0	0	0	7.09889e+06	7.37928e+06	1.87138e+07
5-(1,2,4a,5-tetramethyl-7-oxo-3,4,8,8a-tetrahydro-2H-naphthalen-1-yl)-3-methyl-pentanoic acid	2-氧代八氢五甲基萘戊酸	C20H32O3	/	RNWHJFUXZQBBLK-UHFFFAOYSA-N	/	/	340129	Terpenoids	萜类	Diterpenoids	二萜类	Colensane and Clerodane diterpenoids	科伦烯型二萜及克勒酮型二萜				3.85			303.231	466.6	3.3	POS	[M-H2O+H]+	level1	3.11044e+06	4.74502e+06	8.0817e+06	2.97198e+06	5.67736e+06	8.02631e+06	6.0653e+06	3.49449e+06	5.53828e+06
3-Hydroxy-2-methylpyridine	3-羟基-2-甲基吡啶	C6H7NO	1121-25-1	AQSRRZGQRFFFGS-UHFFFAOYSA-N	/	/	70719	Alkaloids	生物碱	Nicotinic acid alkaloids	烟酸系生物碱	Pyridine alkaloids	吡啶生物碱	HERB003169;HERB003908;HERB006937;HERB002560;HERB005455	苦树皮;蒙古黄芪;掌叶半夏;黄芪;天南星	Picrasma quassioides [Syn. Picrasma ailanthoides];Astragalus mongholicus;Pinellia pedatisecta;Radix Astragali;Rhizoma Arisaematis	3.85			110.06	65.7	3.9	POS	[M+H]+	level1	0	1.61829e+06	0	982761	2.24788e+06	2.60605e+06	1.37383e+08	1.38926e+08	1.28795e+08
(4R,4aR,6R,7R,7aS)-4,7-dimethyl-6-[(2R,3R,4S,5S,6R)-3,4,5-trihydroxy-6-(hydroxymethyl)tetrahydropyran-2-yl]oxy-4,4a,5,6,7,7a-hexahydro-3H-cyclopenta[c]pyran-1-one	假荆芥内酯苷	C16H26O8	114076-56-1	CUIDBUWFCFYEPL-PIFFKTMJSA-N	/	/	138453914	Terpenoids	萜类	Monoterpenoids	单萜类	Iridoids monoterpenoids	环烯醚萜				3.85			345.155	240.1	2.6	NEG	[M-H]-	level1	77955.4	101392	141379	568167	329439	1.98484e+06	5.25479e+07	5.39875e+07	5.15321e+07
Pomolic acid	坡模酸	C30H48O4	13849-91-7	ZZTYPLSBNNGEIS-OPAXANQDSA-N	/	/	382831	Terpenoids	萜类	Triterpenoids	三萜类	Ursane and Taraxastane triterpenoids	乌苏烷型三萜及蒲公英烷型三萜	HERB000799;HERB001034;HERB001164;HERB001271;HERB001610;HERB001808;HERB001899;HERB001924;HERB002966;HERB003917;HERB004350;HERB004824;HERB004977;HERB005099;HERB005228;HERB005658;HERB005732;HERB005747;HERB007114;HERB000993;HERB004242;HERB007046;HERB002296;HERB004817;HERB001526	赤楠;大腹皮;大枣;地榆;翻白草;甘西鼠尾草;枸骨根;钩藤;金樱子;迷迭香;枇杷叶;桑澄;蛇莓;柿叶;四季青;委陵菜;五灵脂;Null;苎麻根;粗叶悬钩子;女贞子;栀子;红筷子;三叶鼠尾草;Null	Syzygium buxifolium;Null;Fructus Zizyphi Jujubae;Radix Sanguisorbae;Herba Potentillae Discoloris;Salvia przewalskii;Null;Ramulus Uncariae cum Uncis;Fructus Rosae laevigatae;Rosmarinus officinalis;Folium Eriobotryae;Maclura pomifera;Duchesnea indica;Diospyros kaki;Folium Llicis Chinensis;Herba Potentillae Chinensis;Trogopterus xanthipes, Pteromys volans;Lantana camara;Radix Boehmeriae;Rubus alceae…	3.84			471.347	505	2.2	NEG	[M-H]-	level1	14885.1	0	68053.9	659818	1.04361e+06	83124.5	1.6072e+07	1.46779e+07	1.52201e+07
17-ODYA	17-十八炔酸	C18H32O2	34450-18-5	DZIILFGADWDKMF-UHFFFAOYSA-N	/	HMDB0244776	1449	/	/	/	/	/	/	HERB002131	旱莲草	Herba Ecliptae Prostratae	3.84			279.232	554.1	3.1	NEG	[M-H]-	level1	4.90924e+08	5.98858e+08	5.32128e+08	4.07416e+08	4.39133e+08	4.48379e+08	697169	2.28719e+06	1.45419e+06
Hyocholic acid	猪胆酸	C24H40O5	547-75-1	DKPMWHFRUGMUKF-KWXDGCAGSA-N	C17649	HMDB0000865	92805	Terpenoids	萜类	Steroids	甾体	Cholane steroids	胆烷	HERB003844;HERB007098	Null;Null	Hymenoclea salsola;Sus scrofa domestica	3.84			407.279	407	2.7	NEG	[M-H]-	level1	1.56774e+08	8.93444e+07	2.1401e+08	5.7523e+07	1.46551e+08	1.46022e+08	0	0	0
5,6,7-trihydroxy-2-(4-methoxyphenyl)chromen-4-one	野黄芩黄素 4 ' -甲醚	C16H12O6	6563-66-2	XVMMEYCPXZYLAI-UHFFFAOYSA-N	/	/	11174076	Shikimates and Phenylpropanoids	莽草酸及苯丙酸类	Flavonoids	黄酮类	Flavones	黄酮类				3.84			299.055	364.8	2.6	NEG	[M-H]-	level1	0	426628	179351	109557	318048	962393	9.26091e+07	9.42847e+07	9.24894e+07
(Z)-6,9,10-trihydroxyoctadec-7-enoic acid	( Z ) - 6，9，10 -三羟基十八碳- 7 -烯酸	C18H34O5	/	KFPLVZLISLBBSJ-YPKPFQOOSA-N	/	/	45359963	Fatty acids	脂肪酸	Octadecanoids	十八烷类	Other Octadecanoids	其他十八烷	HERB004539;HERB000237;HERB000259;HERB000517;HERB002158;HERB002179;HERB003033;HERB003306;HERB003895;HERB004040;HERB004774;HERB005228;HERB005823;HERB006331;HERB006439;HERB006554;HERB006652;HERB006653;HERB007182	青天葵;白蔹;白屈菜;Null;荷包牡丹根;Null;菊花黄连;丽春花;美洲血根草;牡荆叶;三棱;四季青;Null;鸦片;药用球果紫堇;益阳荷包牡丹;罂粟;罂粟壳;紫花鱼灯草	Herba Nerviliae;Radix Ampelopsis;Null;Null;Dicentra spectabilis;Hylomecon japonica;Corydalis pallida;Papaver commutatum [Syn. Papaver rhoeas ];Sanguinaria canadensis;Folium Viticis Negundo;Rhizoma Sparganii;Folium Llicis Chinensis;Null;Papaver somniferum;Fumaria officinalis;Dicentra peregrina;Papaver somniferum;pericarpium papaveris;Corydalis incisa	3.84			329.233	414.6	2.1	NEG	[M-H]-	level1	1.06504e+07	6.15134e+06	9.13222e+06	1.14936e+07	1.06948e+07	1.32366e+07	9.51614e+07	1.01985e+08	9.74069e+07
(3R,4S,5S,6R)-6-[[(2S,3R,4S,5R,6R)-3,4,5-trihydroxy-6-[[(2S,3R,4S,5R,6R)-3,4,5-trihydroxy-6-(hydroxymethyl)tetrahydropyran-2-yl]oxymethyl]tetrahydropyran-2-yl]oxymethyl]tetrahydropyran-2,3,4,5-tetrol	半乳糖(a1-6)半乳糖(a1-6)葡萄糖	C18H32O16	13382-86-0	FBJQEBRMDXPWNX-SMGIPPFUSA-N	/	/	440660	Carbohydrates	碳水化合物	Saccharides	糖类	Polysaccharides	多糖类				3.84			503.161	50.4	2.1	NEG	[M-H]-	level1	0	0	0	0	0	0	9.84906e+07	1.03251e+08	1.13797e+08
(-)-Camphoric acid	( - ) -樟脑酸	C10H16O4	560-09-8	LSPHULWDVZXLIL-QUBYGPBYSA-N	/	/	219463	Terpenoids	萜类	Monoterpenoids	单萜类	Carane monoterpenoids	蒈烷单萜	HERB000879;HERB001210;HERB006930	川射干;当归;樟木	Null;Radix Angelicae sinensis;Null	3.84			199.097	329.9	2.4	NEG	[M-H]-	level1	1.39437e+06	0	211879	3.05836e+06	2.40301e+06	183717	1.35394e+07	1.40091e+07	1.31421e+07
DEHP	二乙基己基邻苯二甲酸	C24H38O4	117-81-7	BJQHLKABXJIVAM-UHFFFAOYSA-N	C03690	HMDB0249243	8343	Shikimates and Phenylpropanoids	莽草酸及苯丙酸类	Phenolic acids	酚酸	Shikimic acids and derivatives	莽草酸及其衍生物	HERB002817;HERB003851;HERB004692;HERB003956;HERB001714;HERB005817;HERB002022	剑叶龙血树;梅花;肉苁蓉;棉花根;凤尾茶;西非羊角拗;广西莪术	Dracaena cochinchinensis;Flos Mume;Herba Cistanches;Gossypium herbaceum;Elsholtzia bodinieri;Strophanthus sarmentosus var. senegambiae;Rhizoma Curcumae	3.84			391.283	596.9	3.8	POS	[M+H]+	level1	0	0	0	0	0	0	0	0	0
Diammonium Glycyrrhizinate	甘草酸	C42H62O16	1405-86-3	LPLVUJXQOOQHMX-UHFFFAOYSA-N	C02284	HMDB0029843	46863906	Terpenoids	萜类	Triterpenoids	三萜类	Oleanane triterpenoids	齐墩果烷型三萜	HERB001355;HERB001779;HERB006926;HERB002494;HERB000974;HERB001249;HERB001780;HERB001781;HERB001782;HERB002000;HERB004883;HERB006047;HERB006048;HERB006049;HERB001876;HERB003174;HERB005022;HERB000892;HERB006982;HERB006990;HERB007003	冬瓜皮;甘草;胀果甘草;黄甘草;粗毛甘草;地骨皮;甘草节;甘草稍;甘草头;光果甘草;山豆根;相思藤;相思子;相思子根;葛花;苦杏仁;升麻;垂盆草;炙草;炙甘草;制军炭	Exocarpium Benincasae;Radix Glycyrrhizae;Glycyrrhiza inflata;Glycyrrhiza kansuensis;Glycyrrhiza aspera;Cortex Lycii Radicis;Null;Radix Glycyrrhizae uralensis;Null;Glycyrrhiza glabra;Radix Sophorae Tonkinensis;Abrus precatorius;Null;Null;flos puerariae lobatae;Semen armeniacae amarum;Rhizoma Cimicifugae;Herba Sedi sarmentosi;Radix Glycyrrhizae Praeparata;Radix Glycyrrhizae Preparata;Null	3.84			821.395	426.3	2.3	NEG	[M-H]-	level1	0	0	0	0	0	1.44983e+07	4.84228e+09	4.96355e+09	4.84132e+09
Licorice-saponin H2	甘草皂苷H2	C42H62O16		LPLVUJXQOOQHMX-ZKXOMTPPSA-N	/	/	12889143	Terpenoids	萜类	Triterpenoids	三萜类	Oleanane triterpenoids	齐墩果烷型三萜	HERB001355;HERB001779;HERB006926;HERB002494;HERB000974;HERB001249;HERB001780;HERB001781;HERB001782;HERB002000;HERB004883;HERB006047;HERB006048;HERB006049;HERB001876;HERB003174;HERB005022;HERB000892;HERB006982;HERB006990;HERB007003	冬瓜皮;甘草;胀果甘草;黄甘草;粗毛甘草;地骨皮;甘草节;甘草稍;甘草头;光果甘草;山豆根;相思藤;相思子;相思子根;葛花;苦杏仁;升麻;垂盆草;炙草;炙甘草;制军炭	Exocarpium Benincasae;Radix Glycyrrhizae;Glycyrrhiza inflata;Glycyrrhiza kansuensis;Glycyrrhiza aspera;Cortex Lycii Radicis;Null;Radix Glycyrrhizae uralensis;Null;Glycyrrhiza glabra;Radix Sophorae Tonkinensis;Abrus precatorius;Null;Null;flos puerariae lobatae;Semen armeniacae amarum;Rhizoma Cimicifugae;Herba Sedi sarmentosi;Radix Glycyrrhizae Praeparata;Radix Glycyrrhizae Preparata;Null	3.84			821.395	426.3	2.3	NEG	[M-H]-	level1	0	0	0	0	0	1.44983e+07	4.84228e+09	4.96355e+09	4.84132e+09
Glycyrrhizin	甘草素	C42H62O16	1405-86-3	LPLVUJXQOOQHMX-QWBHMCJMSA-N	/	/	14982	Terpenoids	萜类	Triterpenoids	三萜类	Oleanane triterpenoids	齐墩果烷型三萜	HERB001355;HERB001779;HERB006926;HERB002494;HERB000974;HERB001249;HERB001780;HERB001781;HERB001782;HERB002000;HERB004883;HERB006047;HERB006048;HERB006049;HERB001876;HERB003174;HERB005022;HERB000892;HERB006982;HERB006990;HERB007003	冬瓜皮;甘草;胀果甘草;黄甘草;粗毛甘草;地骨皮;甘草节;甘草稍;甘草头;光果甘草;山豆根;相思藤;相思子;相思子根;葛花;苦杏仁;升麻;垂盆草;炙草;炙甘草;制军炭	Exocarpium Benincasae;Radix Glycyrrhizae;Glycyrrhiza inflata;Glycyrrhiza kansuensis;Glycyrrhiza aspera;Cortex Lycii Radicis;Null;Radix Glycyrrhizae uralensis;Null;Glycyrrhiza glabra;Radix Sophorae Tonkinensis;Abrus precatorius;Null;Null;flos puerariae lobatae;Semen armeniacae amarum;Rhizoma Cimicifugae;Herba Sedi sarmentosi;Radix Glycyrrhizae Praeparata;Radix Glycyrrhizae Preparata;Null	3.84			821.395	426.3	2.3	NEG	[M-H]-	level1	0	0	0	0	0	1.44983e+07	4.84228e+09	4.96355e+09	4.84132e+09
2-Methylcaproic acid	2 -甲基己酸	C7H14O2	/	CVKMFSAVYPAZTQ-UHFFFAOYSA-N	/	/	20653	Fatty acids	脂肪酸	Fatty Acids and Conjugates	脂肪酸及衍生物	Branched fatty acids	支链脂肪酸	HERB005710;HERB004316	无花果;胖大海	Ficus carica;Semen Sterculiae Lychnophorae	3.84			129.092	404.8	2.2	NEG	[M-H]-	level1	2.2351e+06	1.04468e+06	3.328e+06	2.78864e+06	2.95981e+06	2.18216e+06	2.55914e+06	2.80145e+06	2.64382e+06
Apigenin	芹菜素	C15H10O5	520-36-5	KZNIFHPLKGYRTM-UHFFFAOYSA-N	C01477	HMDB0002124	5280443	Shikimates and Phenylpropanoids	莽草酸及苯丙酸类	Flavonoids	黄酮类	Flavones	黄酮类	HERB005468;HERB002052;HERB000066;HERB000189;HERB000221;HERB000233;HERB000312;HERB000323;HERB000338;HERB000387;HERB000411;HERB000453;HERB000508;HERB000553;HERB000614;HERB000706;HERB000770;HERB000842;HERB000884;HERB000994;HERB001076;HERB001104;HERB001120;HERB001165;HERB001175;HERB001193;HERB001211;HERB001249;HERB001252;HERB001407;HERB001448;HERB001496;HERB001523;HERB001556;HERB001572;HERB001610;HER…	天山棱子芹?;鬼箭羽;艾叶;白果叶;败酱草;百里香 ;半边莲;板蓝根;半枝莲;北刘寄奴;北野菊;扁豆花;薄荷;布渣叶;侧柏叶;常山;车前子;楮实子;穿心莲;Null;大蓟;大蒜;大叶菜;大皂荚;淡豆豉;丹参;党参;地骨皮;地椒;独一味;断血流;多刺绿绒蒿;多舌飞蓬;鹅不食草;鹅绒藤;翻白草;分支颇具;蜂胶;凤尾草;浮萍;福寿草?;高良姜;枸骨叶;广藿香;广金钱草;桧叶;海红豆;海金沙;旱莲草;旱芹;旱芹变种;韩信草;杭菊;红花;红花绿绒蒿;洪连;虎杖;花白蜡树;化橘红;华山参;花生衣;黄精;黄芩;火麻仁;鸡冠花;积雪草;鸡眼草;假马齿苋;金沸草;金钱草;金银花;金樱子;荆芥;荆芥穗;景天三七;橘红;菊花;菊苣;卷柏;苦参;苦杏仁;蓝萼香茶菜;Null;狼杷草;老鼠簕;Null;连钱草;零陵香;凌霄花;灵茵陈;刘寄奴;葎草;罗布麻叶;络石藤;葎草;绿绒蒿;马鞭草;马齿苋;麻黄;麻黄根;猫眼…	Pleurospermum lindleyanum;Ramulus Euonymi;Folium Artemisiae Argyi;Ginkgo biloba;Herba Patriniae;Thymus serpyllum;Herba Lobeliae Chinensis;Radix Isatidis seu Baphicacanthi;Herba Scutellariae barbatae;Null;Chrysanthemum boreale;Flos Dolichoris;herba Menthae;Null;Cacumen et Folium Biotae;Radix Dichroae;Semen Plantaginis;Null;Herba andrographitis;Onosma hispida;Herba Cirsii Japonici;Bulbus Allii;Sela…	3.84			271.059	374.3	4.7	POS	[M+H]+	level1	0	576192	0	0	0	0	2.19555e+06	2.18301e+06	2.06416e+06
3-Methoxyphenylacetic acid	3-甲氧基苯乙酸	C9H10O3	1798-09-0	LEGPZHPSIPPYIO-UHFFFAOYSA-N	/	HMDB0059969	15719	Shikimates and Phenylpropanoids	莽草酸及苯丙酸类	Phenolic acids	酚酸	Simple phenolic acids	简单酚酸				3.84			165.055	315.9	2.4	NEG	[M-H]-	level1	1.94921e+06	2.03504e+06	5.71969e+06	3.74438e+06	3.77899e+06	3.70141e+06	1.6975e+07	1.82424e+07	1.8082e+07
Umbelliferone	伞形酮	C9H6O3	93-35-6	ORHBXUUXSCNDEV-UHFFFAOYSA-N	C09315	HMDB0029865	5281426	Shikimates and Phenylpropanoids	莽草酸及苯丙酸类	Coumarins	香豆素类	Simple coumarins	简单香豆素类	HERB001410;HERB003160;HERB004832;HERB004834;HERB000066;HERB000305;HERB000387;HERB000570;HERB000706;HERB001254;HERB001394;HERB001409;HERB001852;HERB001981;HERB002424;HERB002428;HERB002970;HERB002976;HERB003028;HERB003282;HERB003730;HERB003924;HERB004453;HERB004479;HERB004822;HERB005940;HERB006121;HERB006773;HERB006784;HERB006811;HERB007180;HERB000267;HERB000631;HERB000697;HERB000753;HERB000826;HER…	杜仲叶;苦荞麦;桑椹;桑叶;艾叶;白芷;北刘寄奴;蚕沙;常山;地锦草;独活;杜仲;高良姜;贯叶金丝桃;花椒;化橘红;金盏菊花;京大戟;橘红;了哥王根;满山红;猕猴桃根;前胡;羌活;桑白皮;夏枯草;小茴香;芫花;芫荽;月季花;紫花前胡;白芍;茶芎;长毛风毛菊;朝鲜当归;臭草;大风子;大皂荚;玳玳花;颠茄;冬瓜皮;多变小冠花;分叉当归;粉团花;凤仙透骨草;覆盆子;福寿草?;甘草;鹤虱;茴香;菊苣;狼毒;莲须;蓼大青叶;龙眼独活;葎草;马蹄叶;麦芽;蔓荆子;Null;木蝴蝶;木棉花;木通;Null;南鹤虱;欧当归;脾寒草;青椒;日本黄柏;瑞香花;桑枝;圣地红景天;Null;西黄草;香橼;雪莲;熏倒牛;迎山红;Null;羽叶丁香;炙桑柏皮;中国绣球	Null;Fagopyrum tataricum;Fructus Mori;Folium Mori;Folium Artemisiae Argyi;Radix Angelicae Dahuricae;Null;Null;Radix Dichroae;Herba Euphorbiae humifusae;Radix Angelicae Pubescentis;Cortex Eucommiae;Null;Null;Pericarpium Zanthoxyli;Exocarpium Citri grandis;Null;Radix Euphorbiae Pekinensis;Null;Null;Folium Rhododendri Daurici;Null;radix Peucedani;Radix et Rhizoma Notopterygii;Null;Spica Prunellae;fr…	3.84			163.038	299.3	4.5	POS	[M+H]+	level1	0	0	0	0	293491	3.41173e+07	2.29656e+08	2.3172e+08	2.28863e+08
L-allo-isoleucine	L -别异亮氨酸	C6H13NO2	1509-34-8	AGPKZVBTJJNPAG-UHNVWZDZSA-N	/	HMDB0000557	99288	Amino acids and Peptides	氨基酸及短肽	Small peptides	小肽	Aminoacids	氨基酸	HERB000992;HERB001175;HERB002189;HERB003441;HERB004488;HERB004692;HERB004864;HERB005015;HERB000309;HERB000330;HERB000570;HERB001193;HERB001952;HERB002876;HERB003618;HERB004191;HERB004472;HERB004719;HERB004938;HERB004950;HERB005392;HERB005485;HERB004594;HERB006632	粗叶榕;淡豆豉;核桃仁;羚羊角;荞麦;肉苁蓉;沙苑子;胜红蓟;白术;半夏;蚕沙;丹参;瓜蒌;桔梗;绿豆;牛蒡子;芡实;乳香;山药;山茱萸;檀香;天竺黄;裙带菜;银杏叶	Ficus simplicissima;Semen Sojae Praeparata;Semen Juglandis;Cornu Saigae Tataricae;Fagopyrum esculentum;Herba Cistanches;Semen Astragali Complati;Ageratum conyzoides;Rhizoma Atractylodis macrocephalae;Rhizoma Pinelliae;Null;Radix Salviae liguliobae;Null;Radix Platycodi;Semen Phaseoli Radiati;Fructus Arctii lappae;Semen Euryales;Resi oliani;Rhizoma Dioscoreae;Fructus Corni;Lignum Santaii Albi;Concr…	3.84			132.101	272.8	4.9	POS	[M+H]+	level1	6.97763e+06	7.25663e+06	8.19645e+06	9.68099e+06	2.94586e+06	2.87043e+06	4.73321e+06	4.02578e+06	4.89344e+06
Procyanidin B2	原花青素B2	C30H26O12	29106-49-8	XFZJEEAOWLFHDH-NFJBMHMQSA-N	C17639	HMDB0033973	122738	Shikimates and Phenylpropanoids	莽草酸及苯丙酸类	Flavonoids	黄酮类	Proanthocyanins	原花青素	HERB004948;HERB001942;HERB000497;HERB000508;HERB000691;HERB001220;HERB001432;HERB001478;HERB001679;HERB002062;HERB002127;HERB003499;HERB003586;HERB003786;HERB003941;HERB004292;HERB004388;HERB004423;HERB004694;HERB005129;HERB005279;HERB005461;HERB006814;HERB006933;HERB000453;HERB000793;HERB000806;HERB001034;HERB001208;HERB002061;HERB002282;HERB002420;HERB002591;HERB002941;HERB003106;HERB003573;HER…	山楂叶;骨碎补;槟榔;薄荷;Null;倒捻子;短毛金线草根;蹲野桂皮;粉萆薢;桂枝;海州骨碎补;龙眼叶;落花生;毛杭子梢;密蒙花;欧洲七叶树;婆罗门皂荚;欧洲葡萄;肉桂;Null;苏丹可乐果;天荞麦根;越橘叶;樟树皮;扁豆花;赤豆;赤小豆;大腹皮;单子山楂;鬼针草;红花鹿蹄草;华钩藤;黄药子;金荞麦;可可;罗布麻叶;Null;落叶松;毛薯;Null;野草莓;覆盆子;昆明山海棠;枇杷叶;Null;长穗地榆;长叶地榆;地榆;粉红色西番莲;鹿衔草;猴枣;金樱子;粘委陵菜;Null;普洱茶;软条七蔷薇;岩白菜	Null;Rhizoma Dryriae;semen arecae;herba Menthae;Rheum sp.;Garcinia mangostana;Antenoron neofiliforme;Cinnamomum bejolghota;Null;Ramulus Cinmomi;Davallia mariesii;Euphoria longan [Syn. Dimocarpus longan];Arachis hypogaea;Campylotropis hirtella;Flos Buddlejae;Aesculus hippocastanum;Cassia fistula;Vitis vinifera;Cortex Cinmomi;Dioscorea cirrhosa [Syn. Dioscorea pogonoides];Cola acuminata;Fagopyrum c…	3.84			579.149	230.5	1.6	POS	[M+H]+	level1	0	0	124273	0	0	0	3.60604e+07	3.77802e+07	3.55069e+07
1,3,7-Trimethyluric acid	1，3，7 -三甲基尿酸	C8H10N4O3	5415-44-1	BYXCFUMGEBZDDI-UHFFFAOYSA-N	C16361	HMDB0002123	79437	Alkaloids	生物碱	Pseudoalkaloids	假生物碱	Purine alkaloids	嘌呤生物碱				3.84			211.082	214.3	3.6	POS	[M+H]+	level1	1.52476e+07	1.51748e+06	2.70378e+06	2.33827e+07	1.66827e+07	1.23094e+06	1.35669e+07	1.48718e+07	1.80647e+07
4-Hydroxyhippuric acid	4 -羟基马尿酸	C9H9NO4	2482-25-9	ZMHLUFWWWPBTIU-UHFFFAOYSA-N	/	HMDB0013678	151012	Amino acids and Peptides	氨基酸及短肽	Small peptides	小肽	Aminoacids	氨基酸				3.84			194.045	199.9	2.2	NEG	[M-H]-	level1	2.90826e+06	2.14609e+06	4.37537e+06	6.0624e+06	5.09887e+06	3.42866e+06	697467	551327	3.67092e+06
2-Piperidone	2-哌啶酮	C5H9NO	675-20-7	XUWHAWMETYGRKB-UHFFFAOYSA-N	/	HMDB0011749	12665	Alkaloids	生物碱	Lysine alkaloids	赖氨酸系生物碱	Piperidine alkaloids	哌啶生物碱				3.84			100.075	121.9	3.7	POS	[M+H]+	level1	1.362e+07	4.55599e+06	7.88517e+06	4.5878e+06	1.14552e+07	9.70622e+06	4.00302e+07	4.07246e+07	3.71698e+07
5-Methylcytosine	5-甲基胞嘧啶	C5H7N3O	554-01-8	LRSASMSXMSNRBT-UHFFFAOYSA-N	/	HMDB0002894	65040	Alkaloids	生物碱	Pseudoalkaloids	假生物碱	pteridine alkaloids	蝶啶类生物碱				3.84			126.066	67.1	4	POS	[M+H]+	level1	1.17276e+06	1.59693e+06	2.13038e+06	1.60837e+06	2.62887e+06	2.43995e+06	4.93295e+06	4.9232e+06	4.13039e+06
Fumaric acid	延胡索酸	C4H4O4	110-17-8	VZCYOOQTPOCHFL-OWOJBTEDSA-N	C00122	HMDB0000134	444972	Fatty acids	脂肪酸	Fatty Acids and Conjugates	脂肪酸及衍生物	Dicarboxylic acids	二羧酸类	HERB004938;HERB005287;HERB006733;HERB000323;HERB001069;HERB001101;HERB001409;HERB001896;HERB003359;HERB000182;HERB000237;HERB000312;HERB000580;HERB000767;HERB001410;HERB001610;HERB001622;HERB001952;HERB002655;HERB003444;HERB003573;HERB003641;HERB004021;HERB004068;HERB004330;HERB004832;HERB005092;HERB005132;HERB005335;HERB005447;HERB006537;HERB007079;HERB000186;HERB001019;HERB001076;HERB001809;HER…	山药;苏合香;玉米须;板蓝根;大黄;大青叶;杜仲;功劳木;连钱草;白附子;白蔹;半边莲;苍耳子;车前草;杜仲叶;翻白草;防风;瓜蒌;荠菜;灵芝;罗布麻叶;马齿苋;木瓜;木贼;佩兰;桑椹;石韦;鼠曲草;娑罗子;天葵子;益母草;肿节风;白果;大车前;大蓟;甘蔗;黄海罂粟;黄褐毛忍冬;火殃勒;鸡骨草;芥子;金刷把;九节茶;连翘;庐山石韦;鹿衔草;麦家公;满山红;木棉花;牛耳枫子;苹果海棠;羌活;桑叶;使君子;石榴皮;石蕊;铁线透骨草;豌豆;无花果;向日葵籽;兴安柴胡;延胡索;药用球果紫堇;异株荨麻;云南榧树;Null	Rhizoma Dioscoreae;Styrax;Stigma Maydis;Radix Isatidis seu Baphicacanthi;Radix et Rhizoma Rhei;Folium Isatidis;Cortex Eucommiae;Caulis Mahoniae;Null;Rhizoma Typhonii;Radix Ampelopsis;Herba Lobeliae Chinensis;Fructus Xanthii sibirici;Herba Plantaginis;Null;Herba Potentillae Discoloris;Radix Saposhnikoviae divaricatae;Null;Herba Capsellae;Ganoderma Lucidum seu Japonicum;Null;Herba Portulacae;Fructu…	3.84			115.003	65.9	2.1	NEG	[M-H]-	level1	888455	674728	3.14552e+06	1.62228e+06	3.29614e+06	9.15519e+06	1.7518e+08	2.37723e+08	1.04838e+08
Isonicotinic acid	异烟酸	C6H5NO2	55-22-1	TWBYWOBDOCUKOW-UHFFFAOYSA-N	C07446	HMDB0060665	5922	Alkaloids	生物碱	Nicotinic acid alkaloids	烟酸系生物碱	Pyridine alkaloids	吡啶生物碱				3.84			124.039	65.3	3.8	POS	[M+H]+	level1	257934	296495	173109	298481	521113	779619	2.91113e+07	2.88683e+07	3.02446e+07
Methylsuccinic acid	甲基琥珀酸	C5H8O4	498-21-5	WXUAQHNMJWJLTG-UHFFFAOYSA-N	/	HMDB0001844	10349	Fatty acids	脂肪酸	Fatty Acids and Conjugates	脂肪酸及衍生物	Dicarboxylic acids	二羧酸类				3.84			131.035	144.6	2.3	NEG	[M-H]-	level1	6.44505e+06	4.82479e+06	1.29247e+07	4.38319e+06	6.4158e+06	5.40133e+06	4.13042e+06	3.11421e+06	3.31667e+06
(2S,3S,4S,5R,6R)-6-[(2R,3R,4S,5S,6S)-2-[[(3S,6aR,6bS,8aS,12aR,14bS)-11-carboxy-4,4,6a,6b,8a,11,14b-heptamethyl-14-oxo-2,3,4a,5,6,7,8,9,10,12,12a,14a-dodecahydro-1H-picen-3-yl]oxy]-6-carboxy-4,5-dihydroxy-tetrahydropyran-3-yl]oxy-3,4,5-trihydroxy-tetrahydropyran-2-carboxylic acid	/	C42H62O16	/	LPLVUJXQOOQHMX-FPWVOTIESA-N	/	/	45783115	Terpenoids	萜类	Triterpenoids	三萜类	Oleanane triterpenoids	齐墩果烷型三萜	HERB001355;HERB001779;HERB006926;HERB002494;HERB000974;HERB001249;HERB001780;HERB001781;HERB001782;HERB002000;HERB004883;HERB006047;HERB006048;HERB006049;HERB001876;HERB003174;HERB005022;HERB000892;HERB006982;HERB006990;HERB007003	冬瓜皮;甘草;胀果甘草;黄甘草;粗毛甘草;地骨皮;甘草节;甘草稍;甘草头;光果甘草;山豆根;相思藤;相思子;相思子根;葛花;苦杏仁;升麻;垂盆草;炙草;炙甘草;制军炭	Exocarpium Benincasae;Radix Glycyrrhizae;Glycyrrhiza inflata;Glycyrrhiza kansuensis;Glycyrrhiza aspera;Cortex Lycii Radicis;Null;Radix Glycyrrhizae uralensis;Null;Glycyrrhiza glabra;Radix Sophorae Tonkinensis;Abrus precatorius;Null;Null;flos puerariae lobatae;Semen armeniacae amarum;Rhizoma Cimicifugae;Herba Sedi sarmentosi;Radix Glycyrrhizae Praeparata;Radix Glycyrrhizae Preparata;Null	3.84			823.408	446.5	4	POS	[M+H]+	level1	0	0	0	0	0	3.95149e+06	2.07703e+07	1.86251e+07	1.58309e+07
Sinapaldehyde	芥子醛	C11H12O4	4206-58-0	CDICDSOGTRCHMG-ONEGZZNKSA-N	/	/	5280802	Shikimates and Phenylpropanoids	莽草酸及苯丙酸类	Phenylpropanoids	苯丙素	Cinnamic acids and derivatives	肉桂酸及其衍生物	HERB000225;HERB000293;HERB000323;HERB000515;HERB002215;HERB002339;HERB002563;HERB003245;HERB004513;HERB004527;HERB005362;HERB005476;HERB005519;HERB005969;HERB006478;HERB006579;HERB005392	白芥子;白药子;板蓝根;Null;黑胡桃;厚朴;黄芩;莱菔子;秦皮;苘麻子;台湾芙蓉;天仙藤;葶苈子;狭叶獐牙菜;野欧白芥;银白槭;檀香	Sinapis alba;Null;Radix Isatidis seu Baphicacanthi;Null;Juglans nigra;Magnolia officinalis;Radix Scutellariae;Semen Raphani;Cortex Fraxini;Semen Abutili;Hibiscus taiwanensis;Herba Aristolochiae;Semen Lepiddi seu Descurainiae;Swertia angustifolia;Sinapis arvensis;Acer saccharinum;Lignum Santaii Albi	3.84			209.082	292.5	6.4	POS	[M+H]+	level1	435632	434999	518070	894390	634709	242227	8.17871e+06	8.17861e+06	9.13819e+06
3-isopropyl-2,3,6,7,8,8a-hexahydropyrrolo[1,2-a]pyrazine-1,4-dione	/	C10H16N2O2	/	XLUAWXQORJEMBD-UHFFFAOYSA-N	/	/	98951	Amino acids and Peptides	氨基酸及短肽	Small peptides	小肽	Dipeptides	二肽类	HERB002954;HERB004042;HERB004783;HERB000220	金铁锁;牡荆子;三七;白僵蚕	Psammosilene tunicoides;Null;Radix Notoginseng;Bombyx mori	3.84			197.128	238.5	3.2	POS	[M+H]+	level1	1.1124e+07	7.69103e+06	9.19823e+06	1.31344e+07	1.27697e+07	4.62717e+06	1.76868e+07	1.87587e+07	1.74291e+07
Isoxanthohumol	异黄腐醇	C21H22O5	521-48-2	YKGCBLWILMDSAV-UHFFFAOYSA-N	/	/	513197	Shikimates and Phenylpropanoids	莽草酸及苯丙酸类	Flavonoids	黄酮类	Flavanones	黄烷酮	HERB002472;HERB002640;HERB002976;HERB003164;HERB003288;HERB004345	槐花;火麻仁;京大戟;苦参;雷公藤;啤酒花	flos Sophorae;Semen Canbis;Radix Euphorbiae Pekinensis;Radix Sophorae flavescentis;radix tripterygii wilfordii;Humulus lupulus	3.84			355.153	412.1	4	POS	[M+H]+	level1	0	0	0	92970.8	160261	0	4.64278e+07	5.16641e+07	4.49981e+07
Fucose	L-(-)-岩藻糖	C6H12O5	2438-80-4	PNNNRSAQSRJVSB-KCDKBNATSA-N	C01019	HMDB0000174	3034656	Carbohydrates	碳水化合物	Saccharides	糖类	Monosaccharides	单糖	HERB004052;HERB002309;HERB002962;HERB002632;HERB000330;HERB002560;HERB000638;HERB001952;HERB005712	牡蛎肉;红芪;金银花;灰叶根;半夏;黄芪;柴胡;瓜蒌;无患子	Ostrea rivularis, Ostrea talienwhanensis, Ostrea gigas;Null;Flos Lonicerae;Tephrosia purpurea;Rhizoma Pinelliae;Radix Astragali;Radix Bupleuri;Null;Null	3.84			187.057	47.9	4.1	POS	[M+Na]+	level1	5.49476e+07	1.35222e+07	2.79718e+07	2.32794e+07	3.60559e+07	2.17848e+07	4.23387e+06	4.23886e+06	3.95506e+06
1-(1H-indol-3-yl)ethanone	3 -乙酰基吲哚	C10H9NO	703-80-0	VUIMBZIZZFSQEE-UHFFFAOYSA-N	/	/	12802	Alkaloids	生物碱	Tryptophan alkaloids	色氨酸系生物碱	Simple indole alkaloids	简单吲哚生物碱				3.84			158.061	295.1	2.4	NEG	[M-H]-	level1	7.35727e+06	2.69036e+06	5.38499e+06	7.62185e+06	7.49282e+06	945230	0	0	0
(4aR,5R,6aR,6aS,6bR,8aR,9R,10S,12aR,14bS)-5,10-dihydroxy-9-(hydroxymethyl)-2,2,6a,6b,9,12a-hexamethyl-1,3,4,5,6,6a,7,8,8a,10,11,12,13,14b-tetradecahydropicene-4a-carboxylic acid	Caulophyllogenin（三萜）	C30H48O5	52936-64-8	FABOBEOYNMHSHB-UAWZMHPWSA-N	/	/	104361	Terpenoids	萜类	Triterpenoids	三萜类	Oleanane triterpenoids	齐墩果烷型三萜	HERB001592;HERB005932;HERB003988	Null;夏草;墨旱莲	Collinsonia canadensis;Gypsophila oldhamiana;herba ecliptae	3.83			487.342	465.9	1.8	NEG	[M-H]-	level1	310106	219750	349802	105859	201882	258974	9.79923e+06	1.06804e+07	9.30018e+06
(1R,9S)-3-hydroxy-4,13-dimethoxy-17-methyl-17-azatetracyclo[7.5.3.01,10.02,7]heptadeca-2(7),3,5,10,13-pentaen-12-one	清风藤碱	C19H21NO4	4090-18-0	GVTRUVGBZQJVTF-ORAYPTAESA-N	/	/	821366	Alkaloids	生物碱	Tyrosine alkaloids	酪氨酸系生物碱	Isoquinoline alkaloids	异喹啉生物碱	HERB006653;HERB000219;HERB000221;HERB000293;HERB000323;HERB001241;HERB002209;HERB002655;HERB002887;HERB003230;HERB003549;HERB004518;HERB005857;HERB005858;HERB001044;HERB001463;HERB002894;HERB006009;HERB006331;HERB006524;HERB006652;HERB003033;HERB005874;HERB006297;HERB006682;HERB007182	罂粟壳;败酱;败酱草;白药子;板蓝根;地不容;黑豆;荠菜;芥子;辣根;鹿衔草;青风藤;Null;Null;大红罂粟;堆心菊;近东罂粟;香巴豆;鸦片;Null;罂粟;菊花黄连;Null;血散薯;Null;紫花鱼灯草	pericarpium papaveris;Patrinia villosa;Herba Patriniae;Null;Radix Isatidis seu Baphicacanthi;Stephania delavayi [Syn. Stephania epigaea ];Semen Glycine Max;Herba Capsellae;Semen Sipis;Armoracia lapathifolia;herba pyrolae chinensis;Null;Thlaspi arvense;Thlaspi arvense;Papaver bracteatum;Helenium autumnale;Papaver orientale;Croton balsamifera;Papaver somniferum;Croton salutaris;Papaver somniferum;C…	3.83			328.153	230.8	3	POS	[M+H]+	level1	6.46207e+06	9.5599e+06	1.18466e+07	5.58343e+06	4.00586e+06	4.18579e+06	4.76419e+07	4.55838e+07	4.68486e+07
Terephthalic-Acid	对苯二甲酸	C8H6O4	100-21-0	KKEYFWRCBNTPAC-UHFFFAOYSA-N	C06337	HMDB0002428	7489	Shikimates and Phenylpropanoids	莽草酸及苯丙酸类	Phenolic acids	酚酸	Simple phenolic acids	简单酚酸	HERB006232	兴安柴胡	Bupleurum sibiricum	3.83			165.019	241.1	1.9	NEG	[M-H]-	level1	1.64896e+06	1.49766e+06	1.67074e+07	1.89309e+06	2.12533e+06	2.70096e+06	1.7847e+07	4.7848e+06	4.43055e+06
2-indolecarboxylic-acid	吲哚-2-羧酸	C9H7NO2	1477-50-5	HCUARRIEZVDMPT-UHFFFAOYSA-N	/	HMDB0002285	72899	Alkaloids	生物碱	Tryptophan alkaloids	色氨酸系生物碱	Simple indole alkaloids	简单吲哚生物碱				3.83			160.04	321.2	2.3	NEG	[M-H]-	level1	6.24071e+06	2.93718e+06	3.56481e+06	1.16009e+07	6.13078e+06	3.83475e+06	388004	248293	396054
3,5-Dihydroxybenzoic acid	3,5-二羟基苯甲酸	C7H6O4	99-10-5	UYEMGAFJOZZIFP-UHFFFAOYSA-N	/	HMDB0013677	7424	Shikimates and Phenylpropanoids	莽草酸及苯丙酸类	Phenolic acids	酚酸	Simple phenolic acids	简单酚酸	HERB004129;HERB004950;HERB004984;HERB006905	闹羊花;山茱萸;麝香;泽漆	Flos Rhododendri Mollis;Fructus Corni;Moschus moschiferus, Moschus berezovskii, Moschus sifanicus;Null	3.83			153.019	210.2	2.3	NEG	[M-H]-	level1	1.49307e+06	528782	1.14649e+06	3.24337e+06	2.67304e+06	2.14563e+07	1.87877e+08	1.89879e+08	2.95617e+08
Ribose	( 2R、3R、4R) - 2，3，4，5 -四羟基戊醛	C5H10O5	24259-59-4	PYMYPHUHKUWMLA-LMVFSUKVSA-N	C00121	HMDB0000283	5311110	Carbohydrates	碳水化合物	Saccharides	糖类	Monosaccharides	单糖	HERB002966;HERB006048;HERB004938;HERB003610;HERB000638;HERB001952;HERB001076;HERB002276;HERB002560;HERB003526;HERB004055;HERB004849;HERB005523;HERB006151;HERB004316;HERB004837	金樱子;相思子;山药;螺旋藻;柴胡;瓜蒌;大蓟;红花;黄芪;芦根;木棉花;沙棘;通草;小通草;胖大海;桑枝	Fructus Rosae laevigatae;Null;Rhizoma Dioscoreae;Null;Radix Bupleuri;Null;Herba Cirsii Japonici;Flos Carthami;Radix Astragali;Rhizoma Phragmitis;Flos Gossampini;fructus hippophae;Medulla Tetrapacis;Medulla Stachyuri Medulla Helwingiae;Semen Sterculiae Lychnophorae;Ramulus Mori	3.83			131.035	51	2.1	NEG	[M-H2O-H]-	level1	0	0	0	0	0	0	7.09889e+06	7.37928e+06	1.87138e+07
Taurocholic acid (sodium)	/	C20H16N2O4	/	WBWWGRHZICKQGZ-UHFFFAOYSA-N	/	/	24360	Terpenoids	萜类	Steroids	甾体	Cholane steroids	胆烷	HERB004201;HERB006240	牛黄;熊胆	Calculus Bovis;Selenarctos thibetanus, Ursus arctos	3.83			514.283	455.9	2.7	NEG	[M-H]-	level1	1.56274e+07	7.66354e+06	6.19789e+06	8.30956e+07	3.17445e+07	1.18092e+07	0	0	0
2-(2,6-dimethoxyphenyl)-5,6-dimethoxy-chromen-4-one	5，6，2 '，6 ' -四甲氧基黄酮	C19H18O6	14813-19-5	PBQMALAAFQMDSP-UHFFFAOYSA-N	/	/	629965	Shikimates and Phenylpropanoids	莽草酸及苯丙酸类	Flavonoids	黄酮类	Flavones	黄酮类				3.83			343.116	381.2	4	POS	[M+H]+	level1	69793.3	0	0	254384	128234	123654	4.21152e+07	4.34149e+07	4.18386e+07
4,5-Dicaffeoylquinic acid	3,4-二咖啡酰基奎宁酸	C25H24O12	57378-72-0	UFCLZKMFXSILNL-RVXRWRFUSA-N	/	HMDB0030707	6474309	Shikimates and Phenylpropanoids	莽草酸及苯丙酸类	Phenylpropanoids	苯丙素	Cinnamic acids and derivatives	肉桂酸及其衍生物	HERB002962;HERB003039;HERB005483;HERB000884;HERB000242;HERB000580;HERB001305;HERB002713;HERB003137;HERB000387;HERB000559;HERB000909;HERB001000;HERB001901;HERB003454;HERB004746;HERB005485;HERB006085;HERB007046;HERB000066;HERB003031	金银花;菊苣;甜叶菊;穿心莲;白茅根;苍耳子;丁公藤;积雪草;苦丁茶;北刘寄奴;Null;刺菜蓟;粗壮咖啡;枸骨叶;六棱菊;Null;天竺黄;小果咖啡;栀子;艾叶;菊花	Flos Lonicerae;Herba Cichorii;Eupatorium rebaudianum;Herba andrographitis;Rhizoma Imperatae;Fructus Xanthii sibirici;Caulis Erycibes;herba centellae;Null;Null;Cynara scolymus;Cynara cardunculus;Coffea robusta;Null;Laggera alata;Achillea alexandri-regis;Concretio Silicea Bambusae;Coffea arabica;Fructus Gardeniae;Folium Artemisiae Argyi;Flos Chrysanthemi	3.83			517.132	312.9	4.7	POS	[M+H]+	level1	0	0	0	0	0	0	0	0	0
7-hydroxy-3-(4-hydroxyphenyl)-5-methoxy-chromen-4-one	5-O-甲基染料木素	C16H12O5	4569-98-6	YSINCDVRUMTOPK-UHFFFAOYSA-N	/	/	5748551	Shikimates and Phenylpropanoids	莽草酸及苯丙酸类	Isoflavonoids	异黄酮类	Isoflavones	异黄酮类	HERB002258	红车轴草	Trifolium pratense	3.83			285.075	306.9	3.8	POS	[M+H]+	level1	2.34853e+06	793868	591921	1.14909e+07	6.86539e+06	7.82726e+06	9.69556e+06	1.91473e+07	9.35624e+06
Anthranilic acid (Vitamin L1)	邻氨基苯甲酸	C7H7NO2	118-92-3	RWZYAGGXGHYGMB-UHFFFAOYSA-N	C00108	HMDB0001123	227	Alkaloids	生物碱	Anthranilic acid alkaloids	邻氨基苯甲酸生物碱	Anthranillic acid derivatives	邻氨基苯甲酸衍生物	HERB007190;HERB000688;HERB001101	滋兰树慧;Null;大青叶	Hunteria zeylanica;Centranthus longiflorus ssp. longiflorus;Folium Isatidis	3.83			136.04	286.1	2.3	NEG	[M-H]-	level1	1.22484e+07	1.04996e+07	1.11395e+07	4.38481e+06	6.75207e+06	7.07797e+06	2.71485e+07	2.44811e+07	2.73379e+07
1-methyl-2,3,4,9-tetrahydro-1H-pyrido[3,4-b]indole-3-carboxylic acid	四氢哈尔满- 3 -羧酸	C13H14N2O2	/	ZUPHXNBLQCSEIA-UHFFFAOYSA-N	/	/	73530	Alkaloids	生物碱	Tryptophan alkaloids	色氨酸系生物碱	Carboline alkaloids	咔啉生物碱	HERB001251	地黄	Null	3.83			231.112	252.6	2.9	POS	[M+H]+	level1	2.70708e+06	1.86849e+06	3.45174e+06	2.55508e+06	1.73162e+06	752253	4.0905e+07	4.17181e+07	4.13024e+07
[3,4,5-trihydroxy-6-(3,4,5-trihydroxybenzoyl)oxy-tetrahydropyran-2-yl]methyl 3,4,5-trihydroxybenzoate	1，6 -二没食子酰- β - D -吡喃葡萄糖	C20H20O14	/	LYGRISUQIZNHGM-UHFFFAOYSA-N	/	/	3332212	Shikimates and Phenylpropanoids	莽草酸及苯丙酸类	Phenolic acids	酚酸	Gallotannins	没食子单宁	HERB000087;HERB001069;HERB005395;HERB006938;HERB006714	Null;大黄;唐古特大黄;掌叶大黄;余甘子	Phyllanthus emblica;Radix et Rhizoma Rhei;Rheum tanguticum;Rheum palmatum;Fructus Phyllanthi	3.83			483.077	236.9	1.2	NEG	[M-H]-	level1	0	0	1.33176e+06	0	0	1.15638e+06	1.78692e+07	2.07275e+07	1.95229e+07
3,7-Dimethyluric acid	3，7 -二甲基尿酸	C7H8N4O3	13087-49-5	HMLZLHKHNBLLJD-UHFFFAOYSA-N	C16360	HMDB0001982	83126	Alkaloids	生物碱	Pseudoalkaloids	假生物碱	Purine alkaloids	嘌呤生物碱				3.83			195.051	141.6	9.1	NEG	[M-H]-	level1	0	0	0	0	0	270772	1.41584e+07	1.60942e+07	1.19948e+07
Citraconic acid	柠康酸	C5H6O4	498-23-7	HNEGQIOMVPPMNR-IHWYPQMZSA-N	C02226	HMDB0000634	643798	Fatty acids	脂肪酸	Fatty Acids and Conjugates	脂肪酸及衍生物	Dicarboxylic acids	二羧酸类	HERB002365;HERB001809;HERB003379	虎耳草;甘蔗;莲座革菌	Herba Saxifragae;Saccharum sinensis;Thelephora vialis	3.83			129.019	94.7	2.1	NEG	[M-H]-	level1	1.49291e+07	1.16266e+07	1.23526e+07	1.14491e+07	1.52944e+07	1.35544e+07	1.12016e+07	1.07224e+07	1.06594e+07
1-Kestose	1-蔗果三糖	C18H32O16	470-69-9	VAWYEUIPHLMNNF-OESPXIITSA-N	C03661	HMDB0011729	440080	Carbohydrates	碳水化合物	Saccharides	糖类	Polysaccharides	多糖类	HERB001873;HERB003224	茖葱;阔叶缬草	Allium victorialis;Valeriana officinalis var. latifolia	3.83			503.161	94.2	1.9	NEG	[M-H]-	level1	327823	1.70598e+06	3.21114e+06	216677	840858	6.65527e+06	2.06562e+07	3.29237e+07	1.47176e+07
Wogonoside	木蝴蝶定	C22H20O11	51059-44-0	LNOHXHDWGCMVCO-NTKSAMNMSA-N	/	/	3084961	Shikimates and Phenylpropanoids	莽草酸及苯丙酸类	Flavonoids	黄酮类	Flavones	黄酮类	HERB000584;HERB000638;HERB002563;HERB003361;HERB004029;HERB000192;HERB000338;HERB000863;HERB001285;HERB001804;HERB002052;HERB002714;HERB003316;HERB004102;HERB004923;HERB006920	苍术;柴胡;黄芩;连翘;木蝴蝶;百合;半枝莲;川黄芩;滇黄芩;甘肃黄芩;鬼箭羽;鸡血藤;丽江黄芩;南沙参;山藤;粘毛黄芩	Rhizoma Atractylodis;Radix Bupleuri;Radix Scutellariae;Fructus Forsythiae;Semen Oroxyli;Bulbus Lilii ;Herba Scutellariae barbatae;Scutellaria hypericifolia;Scutellaria amoena;Scutellaria rehderiana;Ramulus Euonymi;Caulis Millettiae;Scutellaria likiangensis;Radix Adenophorae;Anodendron affine;Scutellaria viscidula	3.83			459.092	355	1.7	NEG	[M-H]-	level1	0	0	0	0	0	0	0	0	0
7-(1-hydroxy-1-methyl-ethyl)-1,4a-dimethyl-2,3,4,9,10,10a-hexahydrophenanthrene-1-carboxylic acid	/	C20H28O3	54113-95-0	ILQLITDRYFHAGM-UHFFFAOYSA-N	/	/	9944781	Terpenoids	萜类	Diterpenoids	二萜类	Podocarpane diterpenoids	罗汉松烷型二萜	HERB001705;HERB000377	蜂胶;北非雪松	Apis mellifera ligustica;Cedrus atlantica	3.83			317.21	441.6	3.4	POS	[M+H]+	level1	816075	1.10175e+06	2.81176e+06	971434	3.01049e+06	3.0455e+06	2.52767e+06	3.41129e+06	2.74794e+06
Phe-Leu	苯丙氨酰亮氨酸	C15H22N2O3	3303-55-7	RFCVXVPWSPOMFJ-STQMWFEESA-N	/	HMDB0253025	7010521	Amino acids and Peptides	氨基酸及短肽	Small peptides	小肽	Dipeptides	二肽类				3.83			277.155	267	1.5	NEG	[M-H]-	level1	0	0	0	0	0	0	3.9675e+07	3.96699e+07	3.89538e+07
5,7-dihydroxy-2-(4-hydroxyphenyl)-8-[3,4,5-trihydroxy-6-(hydroxymethyl)tetrahydropyran-2-yl]-6-(3,4,5-trihydroxytetrahydropyran-2-yl)chromen-4-one	伞花耳草苷	C26H28O14	/	OVMFOVNOXASTPA-UHFFFAOYSA-N	/	/	13644660	Shikimates and Phenylpropanoids	莽草酸及苯丙酸类	Flavonoids	黄酮类	Flavones	黄酮类	HERB002376;HERB006321;HERB001249;HERB001355;HERB001779;HERB002000;HERB002052;HERB002563;HERB004518;HERB004520;HERB005030;HERB005455;HERB005939;HERB006563;HERB006926;HERB006982;HERB006990;HERB007003	胡芦巴;Null;地骨皮;冬瓜皮;甘草;光果甘草;鬼箭羽;黄芩;青风藤;青蒿;石菖蒲;天南星;狭基线纹香茶菜;异叶天南星;胀果甘草;炙草;炙甘草;制军炭	Null;Linum usitatissimum;Cortex Lycii Radicis;Exocarpium Benincasae;Radix Glycyrrhizae;Glycyrrhiza glabra;Ramulus Euonymi;Radix Scutellariae;Null;Herba Artemisiae Annuae;Rhizoma Acori Talarinowii;Rhizoma Arisaematis;Isodon lophanthoides var. gerardiana;Arisaema heterophyllum;Glycyrrhiza inflata;Radix Glycyrrhizae Praeparata;Radix Glycyrrhizae Preparata;Null	3.82			563.14	275.8	1.3	NEG	[M-H]-	level1	719902	511861	800886	94896.3	0	1.2993e+06	9.94648e+06	1.09657e+07	3.05967e+07
(1S,3R,4R,5R)-1,3,4-trihydroxy-5-[(E)-3-(4-hydroxy-3-methoxy-phenyl)prop-2-enoyl]oxy-cyclohexanecarboxylic acid	3 - O -阿魏酰奎宁酸	C17H20O9	62929-69-5	RAGZUCNPTLULOL-KJJWLSQTSA-N	/	/	9799386	Shikimates and Phenylpropanoids	莽草酸及苯丙酸类	Phenylpropanoids	苯丙素	Cinnamic acids and derivatives	肉桂酸及其衍生物	HERB000137;HERB001259;HERB003528;HERB006041;HERB002962;HERB005412;HERB001969	八角茴香;地梢瓜;芦荟;向日葵叶;金银花;桃仁;关黄柏	Fructus Anisi Stellati;Cynanchum thesioides;Aloe;Helianthus annuus;Flos Lonicerae;Semen Persicae;Null	3.82			367.103	266	2	NEG	[M-H]-	level1	0	0	0	0	0	8.32249e+06	2.21726e+08	2.23674e+08	2.19081e+08
5,7-Dihydroxycoumarin	5，7 -二羟基香豆素	C9H6O4	2732-18-5	KIQQFVJHWNCGAU-UHFFFAOYSA-N	/	/	5324654	Shikimates and Phenylpropanoids	莽草酸及苯丙酸类	Coumarins	香豆素类	Simple coumarins	简单香豆素类	HERB004822;HERB004834;HERB006767;HERB006811	桑白皮;桑叶;远东九里香;月季花	Null;Folium Mori;Murraya siamensis;Flos Rosae chinensis	3.82			177.019	264.7	2	NEG	[M-H]-	level1	225786	0	77792.6	99843.7	136104	37451.7	4.96588e+06	6.26919e+06	5.39757e+06
Isocaproic acid	4-甲基戊酸	C6H12O2	646-07-1	FGKJLKRYENPLQH-UHFFFAOYSA-N	C21399	HMDB0000689	12587	Fatty acids	脂肪酸	Fatty Acids and Conjugates	脂肪酸及衍生物	Branched fatty acids	支链脂肪酸				3.82			115.076	369.3	2.1	NEG	[M-H]-	level1	3.58791e+07	5.95328e+06	1.78989e+07	5.05452e+07	5.11634e+07	1.30052e+07	5.07253e+07	5.03461e+07	4.95838e+07
6-Hydroxycoumarin	6 -羟基香豆素	C9H6O3	6093-68-1	CJIJXIFQYOPWTF-UHFFFAOYSA-N	/	/	99477	Shikimates and Phenylpropanoids	莽草酸及苯丙酸类	Coumarins	香豆素类	Simple coumarins	简单香豆素类	HERB004013;HERB004055;HERB004834	牡丹皮;木棉花;桑叶	Cortex Moutan;Flos Gossampini;Folium Mori	3.82			163.038	299.3	4.5	POS	[M+H]+	level1	0	0	0	0	293491	3.41173e+07	2.29656e+08	2.3172e+08	2.28863e+08
Taurocholic acid	牛磺胆酸	C14H7Cl2NO3	/	WBWWGRHZICKQGZ-HZAMXZRMSA-N	/	HMDB0258677	11001318	Terpenoids	萜类	Steroids	甾体	Cholane steroids	胆烷	HERB004201;HERB006240	牛黄;熊胆	Calculus Bovis;Selenarctos thibetanus, Ursus arctos	3.82			514.283	455.9	2.7	NEG	[M-H]-	level1	1.56274e+07	7.66354e+06	6.19789e+06	8.30956e+07	3.17445e+07	1.18092e+07	0	0	0
(S)-Abscisic acid	(S)-2-反式-脱落酸	C15H20O4	7773-56-0	JLIDBLDQVAYHNE-IBPUIESWSA-N	/	/	5702609	Terpenoids	萜类	Apocarotenoids	脱辅基类胡萝卜素	Apocarotenoids(ε-)	/	HERB002465;HERB003515;HERB003516;HERB004107;HERB004386;HERB004883;HERB004938;HERB005614;HERB006048;HERB000553;HERB002476;HERB003941	华中五味子;陆地棉;陆地棉;南蛇藤果;破布叶;山豆根;山药;豌豆;相思子;布渣叶;淮山药;密蒙花	Schisandra sphenanthera;Gossypium hirsutum [Syn. Gossypium mexicanum];Null;Null;Microcos paniculata [Syn. Grewia microcos ];Radix Sophorae Tonkinensis;Rhizoma Dioscoreae;Pisum sativum;Null;Null;Rhizoma Dioscoreae;Flos Buddlejae	3.82			247.132	334.8	3.4	POS	[M-H2O+H]+	level1	721666	94110.6	364821	984481	1.04912e+06	658428	9.51562e+06	9.99804e+06	9.51327e+06
2,6-Dihydroxybenzoic acid	2,6-二羟基苯甲酸	C7H6O4	303-07-1	AKEUNCKRJATALU-UHFFFAOYSA-N	/	HMDB0013676	9338	Shikimates and Phenylpropanoids	莽草酸及苯丙酸类	Phenolic acids	酚酸	Simple phenolic acids	简单酚酸	HERB001901;HERB002405;HERB004578	枸骨叶;虎杖;拳参	Null;Rhizoma Polygoni cuspidati;Rhizoma Bistortae	3.82			153.019	305.7	2.6	NEG	[M-H]-	level1	1.70995e+07	1.53037e+07	1.12146e+07	7.88134e+06	5.9953e+06	4.40478e+06	0	0	0
2-[4-[3-[3,4-dihydroxy-4-(hydroxymethyl)tetrahydrofuran-2-yl]oxy-4,5-dihydroxy-6-(hydroxymethyl)tetrahydropyran-2-yl]oxyphenyl]-7-hydroxy-chroman-4-one	/	C26H30O13	74639-14-8	FTVKHUHJWDMWIR-UHFFFAOYSA-N	/	/	45360052	Shikimates and Phenylpropanoids	莽草酸及苯丙酸类	Flavonoids	黄酮类	Flavanones	黄烷酮	HERB006990;HERB001779	炙甘草;甘草	Radix Glycyrrhizae Preparata;Radix Glycyrrhizae	3.82			551.174	288.3	3	POS	[M+H]+	level1	137432	358729	668647	26314.1	539488	2.519e+06	3.52907e+07	3.45366e+07	3.57964e+07
alpha-Ketoglutaric acid (alpha-KG)	2-酮戊二酸	C5H6O5	328-50-7	KPGXRSRHYNQIFN-UHFFFAOYSA-N	C00026	HMDB0000208	51	Fatty acids	脂肪酸	Fatty Acids and Conjugates	脂肪酸及衍生物	Dicarboxylic acids	二羧酸类	HERB004021;HERB004853	木瓜;砂仁	Fructus Chaenomelis;Fructus Amomi	3.82			145.014	67.5	2.3	NEG	[M-H]-	level1	1.79749e+07	1.72475e+07	9.87245e+06	1.89323e+07	1.91213e+07	1.68855e+07	3.35938e+07	3.34068e+07	1.7134e+06
(E)-3-(4-hydroxy-3,5-dimethoxy-phenyl)-N-[2-(4-hydroxyphenyl)ethyl]prop-2-enamide	N -反式-芥子酰酪胺	C19H21NO5	200125-11-7	IEDBNTAKVGBZEP-VMPITWQZSA-N	/	/	25245053	Shikimates and Phenylpropanoids	莽草酸及苯丙酸类	Phenylpropanoids	苯丙素	Cinnamic acid amides	/				3.82			344.148	321.2	3.7	POS	[M+H]+	level1	156007	28523.8	22761.8	96085.8	48067.9	43204.2	9.56259e+06	9.9143e+06	9.44521e+06
(E,6R)-2,6-dimethyl-8-[(2R,3R,4S,5S,6R)-3,4,5-trihydroxy-6-(hydroxymethyl)tetrahydropyran-2-yl]oxy-oct-2-enoic acid	kankanoside E	C16H28O8	906080-70-4	FOXBWGQSBSJEOT-FHMJDAQXSA-N	/	/	11653163	/	/	/	/	/	/				3.82			347.17	308.6	2.5	NEG	[M-H]-	level1	28633.6	78597.5	108051	127266	375093	1.40111e+06	1.64249e+07	1.60419e+07	1.6589e+07
Methyl caffeate	咖啡酸甲酯	C10H10O4	3843-74-1	OCNYGKNIVPVPPX-HWKANZROSA-N	/	/	689075	Shikimates and Phenylpropanoids	莽草酸及苯丙酸类	Phenylpropanoids	苯丙素	Cinnamic acids and derivatives	肉桂酸及其衍生物	HERB003820;HERB004386;HERB006618;HERB000767;HERB000903;HERB001219;HERB002483;HERB002962;HERB003698;HERB004401;HERB004425;HERB004520;HERB004605;HERB004630;HERB004639;HERB005022;HERB005362;HERB005366;HERB005465;HERB005635;HERB007208	猫须草;破布叶;银合欢;车前草;椿皮;倒卵叶蒲公英根;黄柏;金银花;马尾莲;蒲公英;祁白芷;青蒿;忍冬藤;日本当归;日本黄柏;升麻;台湾芙蓉;Null;天人菊;Null;紫苏	Clerodendranthus spicatus;Microcos paniculata [Syn. Grewia microcos ];Leucaena glauca [Syn. Leucaena leucocephala ];Herba Plantaginis;Cortex Tooe Sinensis;Taraxacum obovatum;Phellodendron amurense;Flos Lonicerae;Radix et Rhizoma Thalictri;Taraxacum mongolicum;Angelica dahurica cv. qibaizhi;Herba Artemisiae Annuae;Lonicera japonica;Angelica japonica;Phellodendron japonicum;Rhizoma Cimicifugae;Hibi…	3.82			193.05	296.7	2.2	NEG	[M-H]-	level1	1.88223e+07	2.19511e+07	4.18545e+07	1.63863e+07	2.25658e+07	7.08069e+07	3.58643e+07	4.38559e+07	3.6907e+07
(1R,8S,9S)-3,4,8-trihydroxy-5-isopropyl-11,11-dimethyl-16-oxatetracyclo[7.5.2.01,10.02,7]hexadeca-2,4,6-trien-15-one	/	C20H26O5	80225-53-2	LCAZOMIGFDQMNC-FSTFFMDFSA-N	/	/	455261	Terpenoids	萜类	Diterpenoids	二萜类	Abietane diterpenoids	松香烷型二萜	HERB001808	甘西鼠尾草	Salvia przewalskii	3.82			345.17	417	2.4	NEG	[M-H]-	level1	1.2395e+06	497189	1.07458e+06	1.52547e+06	2.0538e+06	826901	1.61654e+07	1.84656e+07	1.82875e+07
2-[(3S,3aR,5R,7aS)-3a-acetyl-3-hydroxy-7a-methyl-2,3,4,5,6,7-hexahydro-1H-inden-5-yl]prop-2-enoic acid	/	C15H22O4	117869-89-3	QHMVDJGMBDTIEY-DHMWGJHJSA-N	/	/	189528	Terpenoids	萜类	Sesquiterpenoids	倍半萜类	Iphionane sesquiterpenoids	Iphionane型倍半萜				3.82			265.144	356.3	2.2	NEG	[M-H]-	level1	4.05176e+06	645407	1.0801e+06	3.29931e+06	4.04053e+06	684295	4.34724e+06	4.51916e+06	6.44297e+06
(1S,2R,4aS,6aS,6bR,9R,10R,11R,12aR)-10,11-dihydroxy-9-(hydroxymethyl)-1,2,6a,6b,9,12a-hexamethyl-2,3,4,5,6,6a,7,8,8a,10,11,12,13,14b-tetradecahydro-1H-picene-4a-carboxylic acid	/	C30H48O5	464-92-6	JXSVIVRDWWRQRT-BEELBYNOSA-N	/	/	12073157	Terpenoids	萜类	Triterpenoids	三萜类	Ursane and Taraxastane triterpenoids	乌苏烷型三萜及蒲公英烷型三萜	HERB006012;HERB003252;HERB001152;HERB004470;HERB004663;HERB002960;HERB003636;HERB005672;HERB000312;HERB000373;HERB000498;HERB001067;HERB001757;HERB001901;HERB002100;HERB002126;HERB002713;HERB003616;HERB003707;HERB003760;HERB004407;HERB004453;HERB005112;HERB005658	香茶菜;蓝萼香茶菜;大叶香茶菜;千屈菜;日本千屈菜;金椰子;马鞭草;尾叶香茶菜;半边莲;北豆根;冰片;大花紫薇;附片;枸骨叶;海南狗牙花;海藻;积雪草;葎草;麻子仁;毛冬青;葡萄;前胡;熟附片;委陵菜	Isodon amethystoides;Isodon japonica var. glaucocalyx;Rabdosia macrophylla;Lythrum salicaria;Lythrum anceps;Craibiodendron yunnanese;Herba Verbae;Rabdosia excisa;Herba Lobeliae Chinensis;Rhizoma Menispermi;Borneolum syntheticum;Lagerstroemia speciosa;Rhizoma Aconiti Lateralis;Null;Ervatamia hainanensis;Sargassum;herba centellae;Herba Humuli Scandentis;Fructus cannabis;Ilex pubescens;Fructus Syzyg…	3.81			487.342	465.9	1.8	NEG	[M-H]-	level1	310106	219750	349802	105859	201882	258974	9.79923e+06	1.06804e+07	9.30018e+06
4-Methoxycinnamic acid	反式- 4 -甲氧基肉桂酸	C10H10O3	830-09-1	AFDXODALSZRGIH-QPJJXVBHSA-N	/	HMDB0002040	699414	Shikimates and Phenylpropanoids	莽草酸及苯丙酸类	Phenylpropanoids (C6-C3)	/	Cinnamic acids and derivatives	肉桂酸及其衍生物	HERB006718;HERB003436;HERB000208;HERB004068;HERB005030;HERB006280;HERB000137;HERB000410;HERB002644;HERB003361;HERB003595;HERB003979;HERB004685;HERB004734;HERB005017;HERB005169;HERB005962;HERB006061;HERB006372;HERB004316;HERB004217	郁金;陵水暗罗;白花蛇舌草;木贼;石菖蒲;玄参;八角茴香;Null;霍香;连翘;罗勒;明党参;绒毛戴星草;蕤仁;生姜;水茴香;狭叶青蒿;香橼;岩盐;胖大海;牛尾蒿	Radix Curcumae;Polyalthia nemoralis;Herba Hedyotis Diffusae;Herba Equiseti Hiemalis;Rhizoma Acori Talarinowii;Radix Scrophulariae;Fructus Anisi Stellati;Scrophularia buergeriana;Agastache rugosus;Fructus Forsythiae;Ocimum basilicum;Changium smyrnioides;Sphaeranthus indicus;Nux Prinsepiae;Rhizoma Zingiberis Recens;Limnophila rugosa;Artemisia dracunculus;Null;Halitum;Semen Sterculiae Lychnophorae;N…	3.81			177.055	352.1	2.2	NEG	[M-H]-	level1	0	0	0	2.01064e+06	4.18475e+06	4.65336e+08	4.08043e+06	3.48274e+06	3.85347e+06
14-methyl-7,9,20,22-tetraoxa-14-azapentacyclo[15.7.0.04,12.06,10.019,23]tetracosa-1(24),4,6(10),11,17,19(23)-hexaen-2-one	伪原阿片碱	C20H19NO5	24240-05-9	ZAALQOFZFANFTF-UHFFFAOYSA-N	/	/	185559	Alkaloids	生物碱	Tyrosine alkaloids	酪氨酸系生物碱	Protopine alkaloids	原阿片碱型生物碱	HERB006353;HERB001637;HERB004360	延胡索;Null;偏翅唐松草	Rhizoma Corydalis;Fagara vitiensis;Thalictrum delavayi	3.81			354.132	257.9	3.8	POS	[M+H]+	level1	519863	981565	802476	147304	541754	1.27486e+07	1.70366e+07	1.27157e+07	1.59282e+07
3-Pyridinemethanol	3-吡啶甲醇	C6H7NO	100-55-0	MVQVNTPHUGQQHK-UHFFFAOYSA-N	/	HMDB0245980	7510	Alkaloids	生物碱	Nicotinic acid alkaloids	烟酸系生物碱	Pyridine alkaloids	吡啶生物碱	HERB007023;HERB005826;HERB006875	知母;西红花;臧红花	Rhizoma Anemarrhee;Stigma Croci;Crocus sativus	3.81			110.06	65.7	3.9	POS	[M+H]+	level1	0	1.61829e+06	0	982761	2.24788e+06	2.60605e+06	1.37383e+08	1.38926e+08	1.28795e+08
3,5,7-trimethoxy-2-(4-methoxyphenyl)chromen-4-one	四甲基山奈酚	C19H18O6	16692-52-7	YZWIIEJLESXODL-UHFFFAOYSA-N	/	/	631095	Shikimates and Phenylpropanoids	莽草酸及苯丙酸类	Flavonoids	黄酮类	Flavonols	黄酮醇类				3.81			343.116	381.2	4	POS	[M+H]+	level1	69793.3	0	0	254384	128234	123654	4.21152e+07	4.34149e+07	4.18386e+07
(12E)-16,18-dihydroxy-4-methyl-3-oxabicyclo[12.4.0]octadeca-1(14),12,15,17-tetraene-2,8-dione	玉米烯酮	C18H22O5	17924-92-4	MBMQEIFVQACCCH-XVNBXDOJSA-N	/	/	5375083	Polyketides	聚酮	Macrolides	大环内酯类	Zearalenones	玉米烯酮	HERB004897	山黄皮	Clausena excavata	3.81			317.139	417.5	1.5	NEG	[M-H]-	level1	495011	57491.6	393639	2.72162e+06	1.35222e+06	1.14832e+06	5.15628e+06	5.84174e+06	4.72262e+06
Diosmetin	香叶木素	C16H12O6	520-34-3	MBNGWHIJMBWFHU-UHFFFAOYSA-N	C10038	HMDB0029676	5281612	Shikimates and Phenylpropanoids	莽草酸及苯丙酸类	Flavonoids	黄酮类	Flavones	黄酮类	HERB005119;HERB000168;HERB000312;HERB000508;HERB001076;HERB001734;HERB001952;HERB002094;HERB002424;HERB002655;HERB002983;HERB003031;HERB003384;HERB003636;HERB003658;HERB003784;HERB003910;HERB004479;HERB004686;HERB004971;HERB006061;HERB006312;HERB006437;HERB006470;HERB006632;HERB006899	Null;白刺花;半边莲;薄荷;大蓟;佛手;瓜蒌;海金沙;花椒;荠菜;荆芥;菊花;两面针;马鞭草;麻黄;毛果鱼藤;蒙古山萝卜;羌活;Null;蛇床子;香橼;鸭儿芹;药用蒲公英;野菊;银杏叶;蚤休	Valeriana laxiflora;Sophora viciifolia;Herba Lobeliae Chinensis;herba Menthae;Herba Cirsii Japonici;Fructus Citri sarcodactylis;Null;Spora Lygodii;Pericarpium Zanthoxyli;Herba Capsellae;Herba Schizonepetae;Flos Chrysanthemi;Radix Zanthoxyli;Herba Verbae;Herba Ephedrae;Derris eriocarpa;Scabiosa comosa;Radix et Rhizoma Notopterygii;Salvia tomentosa;Fructus Cnidii;Null;Cryptotaenia japonica;Taraxacu…	3.81			299.055	338.9	1.9	NEG	[M-H]-	level1	4.24198e+06	846368	0	5.6962e+06	5.28216e+06	2.17949e+06	5.08767e+07	5.13796e+07	5.27619e+07
Deoxyinosine	/	C10H12N4O4	890-38-0	VGONTNSXDCQUGY-RRKCRQDMSA-N	C05512	HMDB0000071	135398593	Carbohydrates	碳水化合物	Nucleosides	核苷类	Purine nucleos(t)ides	/	HERB000178	白饭豆	Phaseolus vulgaris	3.81			251.077	108.4	7.8	NEG	[M-H]-	level1	2.53948e+06	9.10885e+06	1.63261e+07	1.27827e+06	2.78187e+06	1.2827e+07	532698	392917	0
Cadaverine	尸胺	C5H14N2	462-94-2	VHRGRCVQAFMJIZ-UHFFFAOYSA-N	C01672	HMDB0002322	273	Alkaloids	生物碱	Pseudoalkaloids	假生物碱	Acetate-derived alkaloids	醋酸衍生生物碱	HERB000608;HERB000817;HERB001269;HERB001410;HERB001924;HERB002206;HERB002833;HERB005352;HERB005614	草香豌豆;重唇鱼;地下车轴草;杜仲叶;钩藤;黑大豆;Null;苔景天;豌豆	Lathyrus sativus;Hemibarbus labeo;Trifolium subterraneum;Null;Ramulus Uncariae cum Uncis;Glycine max;Glycine max;Sedum acre;Pisum sativum	3.81			103.123	51.8	3.1	POS	[M+H]+	level1	702091	791173	835630	792071	716065	853321	6.3858e+07	6.95909e+07	5.99257e+07
Glyoxylic acid	乙醛酸	C2H2O3	298-12-4	HHLFWLYXYJOTON-UHFFFAOYSA-N	C00048	HMDB0000119	760	/	/	/	/	/	/	HERB002276	红花	Flos Carthami	3.81			72.993	43.8	1.9	NEG	[M-H]-	level1	0	0	0	0	0	0	2.81506e+06	2.53243e+06	2.53449e+06
1-(4-hydroxy-2-methoxy-phenyl)-3-(4-hydroxyphenyl)prop-2-en-1-one	/	C16H14O4	51828-10-5	PACBGANPVNHGNP-UHFFFAOYSA-N	/	/	25201046	Shikimates and Phenylpropanoids	莽草酸及苯丙酸类	Flavonoids	黄酮类	Chalcones	查耳酮类	HERB000164;HERB002846;HERB002850;HERB003369;HERB003924;HERB004093;HERB004265;HERB004316;HERB004693;HERB005030;HERB006494;HERB005297;HERB001705	白鲳;降香;降真香;莲须;猕猴桃根;南鹤虱;欧细辛;胖大海;肉豆蔻;石菖蒲;Null;苏木;蜂胶	Acorus calamus;Lignum Dalbergiae odoriferae Rosewood;Dalbergia odorifera;Stamen Nelumbinis;Null;Null;Asarum europaeum;Semen Sterculiae Lychnophorae;Semen Myristicae;Rhizoma Acori Talarinowii;Cymbopogon goeringii;Caesalpinia sappan;Apis mellifera ligustica	3.81			269.081	322.6	3	NEG	[M-H]-	level1	0	0	0	0	218140	4.01878e+06	1.03872e+08	1.01975e+08	1.03447e+08
3-Pyridol	3-羟基吡啶	C5H5NO	109-00-2	GRFNBEZIAWKNCO-UHFFFAOYSA-N	/	/	7971	Alkaloids	生物碱	Nicotinic acid alkaloids	烟酸系生物碱	Pyridine alkaloids	吡啶生物碱	HERB004849	沙棘	fructus hippophae	3.81			96.0441	69.7	3.8	POS	[M+H]+	level1	0	0	0	0	0	0	6.72883e+07	6.69819e+07	6.37249e+07
2-Isopropylmalic acid	2 -异丙基苹果酸	C7H12O5	73142-75-3	BITYXLXUCSKTJS-UHFFFAOYSA-N	C02504	HMDB0000402	77	Fatty acids	脂肪酸	Fatty Acids and Conjugates	脂肪酸及衍生物	Dicarboxylic acids	二羧酸类				3.81			175.061	219.5	2	NEG	[M-H]-	level1	7.00652e+06	8.40872e+06	1.4187e+07	1.31929e+07	1.29728e+07	9.37091e+06	4.12383e+08	4.66948e+08	4.09656e+08
Erucamide	芥酸酰胺	C22H43NO	112-84-5	UAUDZVJPLUQNMU-KTKRTIGZSA-N	/	HMDB0244507	5365371	Fatty acids	脂肪酸	Fatty amides	脂肪酰胺	Primary amides	/	HERB000323;HERB004950;HERB005756;HERB005826;HERB006820	板蓝根;山茱萸;梧桐花;西红花;云苓	Radix Isatidis seu Baphicacanthi;Fructus Corni;Null;Stigma Croci;Sclerotium Poriae Cocos	3.81			338.341	584.1	3.9	POS	[M+H]+	level1	0	0	0	0	0	0	3.37958e+06	0	42822.8
7-[3-[(2R,3R,4R)-3,4-dihydroxy-4-(hydroxymethyl)tetrahydrofuran-2-yl]oxy-4,5-dihydroxy-6-(hydroxymethyl)tetrahydropyran-2-yl]oxy-3-(4-methoxyphenyl)chromen-4-one	/	C27H30O13	/	TUUBGLDJKKCMRH-NNNVMGKSSA-N	/	/	45783072	Shikimates and Phenylpropanoids	莽草酸及苯丙酸类	Isoflavonoids	异黄酮类	Isoflavones	异黄酮类	HERB000974;HERB001355;HERB001779;HERB002494;HERB002714	粗毛甘草;冬瓜皮;甘草;黄甘草;鸡血藤	Glycyrrhiza aspera;Exocarpium Benincasae;Radix Glycyrrhizae;Glycyrrhiza kansuensis;Caulis Millettiae	3.81			563.174	312	3.7	POS	[M+H]+	level1	0	0	0	0	0	612855	3.65126e+07	3.70831e+07	3.59417e+07
(4aS,6aS,6bR,9R,10R,11R,12aR)-10,11-dihydroxy-9-(hydroxymethyl)-2,2,6a,6b,9,12a-hexamethyl-1,3,4,5,6,6a,7,8,8a,10,11,12,13,14b-tetradecahydropicene-4a-carboxylic acid	/	C30H48O5	465-00-9	RWNHLTKFBKYDOJ-IJDLJTCJSA-N	/	/	23757202	Terpenoids	萜类	Triterpenoids	三萜类	Oleanane triterpenoids	齐墩果烷型三萜	HERB001618;HERB001901;HERB002194;HERB003439;HERB004350;HERB004407;HERB004887;HERB005409;HERB006391;HERB006752;HERB007222;HERB003658;HERB005672;HERB001754	番石榴皮;枸骨叶;诃子;凌霄花;枇杷叶;葡萄;山甘草;桃金娘;杨梅根;预知子;Null;麻黄;尾叶香茶菜;覆盆子	Psidium guajava;Null;Fructus Chebulae;Flos Campsis;Folium Eriobotryae;Fructus Syzygii;Mussaenda pubescens;Rhodomyrtus tomentosa;Null;Fructus Akebiae;Campsis grandiflora;Herba Ephedrae;Rabdosia excisa;Null	3.8			487.342	465.9	1.8	NEG	[M-H]-	level1	310106	219750	349802	105859	201882	258974	9.79923e+06	1.06804e+07	9.30018e+06
(1R,2R,4aS,6aS,6bR,10S,11R,12aR)-1,10,11-trihydroxy-1,2,6a,6b,9,9,12a-heptamethyl-2,3,4,5,6,6a,7,8,8a,10,11,12,13,14b-tetradecahydropicene-4a-carboxylic acid	/	C30H48O5	53155-25-2	OXVUXGFZHDKYLS-YFIQRXMRSA-N	/	/	11156036	Terpenoids	萜类	Triterpenoids	三萜类	Ursane and Taraxastane triterpenoids	乌苏烷型三萜及蒲公英烷型三萜	HERB000993;HERB001034;HERB001271;HERB002351;HERB002494;HERB002713;HERB002966;HERB003065;HERB003805;HERB004349;HERB004817;HERB005374;HERB005592;HERB000036;HERB001193;HERB001610;HERB003288;HERB004822;HERB005658;HERB005889;HERB006811;HERB001117;HERB001754;HERB002436;HERB003439;HERB003504;HERB003636;HERB004242;HERB004350;HERB006012;HERB007114;HERB007160;HERB007208;HERB000314;HERB001397;HERB004481;HER…	粗叶悬钩子;大腹皮;地榆;猴枣;黄甘草;积雪草;金樱子;绢毛蔷薇;Null;枇杷核;三叶鼠尾草;台湾枇杷;Null;矮地茶;丹参;翻白草;雷公藤;桑白皮;委陵菜;豨莶草;月季花;大血藤;覆盆子;华南鹤虱;凌霄花;漏芦;马鞭草;女贞子;枇杷叶;香茶菜;苎麻根;紫草;紫苏;半边苏;杜鹃花;蔷薇根;山地香茶菜;水杨梅;天南星;五灵脂;新藏假紫草;泽兰;泡桐果;大叶香茶菜	Rubus alceaefolius;Null;Radix Sanguisorbae;Null;Glycyrrhiza kansuensis;herba centellae;Fructus Rosae laevigatae;Rosa sericea;Rubus parviforlius;Eriobotrya japonica;Salvia trijuga;Eriobotrya deflexa;Pygeum topengii;Ardisiae japonicae;Radix Salviae liguliobae;Herba Potentillae Discoloris;radix tripterygii wilfordii;Null;Herba Potentillae Chinensis;Null;Flos Rosae chinensis;Caulis Sargentodoxae;Null…	3.8			487.342	465.9	1.8	NEG	[M-H]-	level1	310106	219750	349802	105859	201882	258974	9.79923e+06	1.06804e+07	9.30018e+06
Hydroxytyrosol acetate	羟基酪醇乙酸酯	C10H12O4	69039-02-7	FGJGLFPNIZXRLV-UHFFFAOYSA-N	/	HMDB0253298	155240	Shikimates and Phenylpropanoids	莽草酸及苯丙酸类	Phenylethanoids	苯乙醇类	Phenylethanoids	苯乙醇类				3.8			195.066	284.7	2.2	NEG	[M-H]-	level1	1.02204e+07	5.73041e+06	1.10641e+07	5.00812e+06	1.12694e+07	4.24584e+06	1.28191e+07	1.24285e+07	1.19671e+07
Isolithocholic acid	异羟胆酸	C24H40O3	1534-35-6	SMEROWZSTRWXGI-WFVDQZAMSA-N	C17658	HMDB0000717	164853	Terpenoids	萜类	Steroids	甾体	Cholane steroids	胆烷	HERB001527;HERB003395;HERB004201;HERB000646	多穗石柯叶;蓼大青叶;牛黄;蟾蜍胆	Lithocarpus polystachyus;Folium Polygoni Tinctorii;Calculus Bovis;Bufo bufo gargarizans, Bufo melanostictus	3.8			375.289	509.9	2.9	NEG	[M-H]-	level1	1.89005e+06	996153	3.03075e+06	609330	1.23e+06	581328	0	0	0
2-Furoic acid	糠酸	C5H4O3	88-14-2	SMNDYUVBFMFKNZ-UHFFFAOYSA-N	C01546	HMDB0000617	6919	/	/	/	/	/	/	HERB000881;HERB001211;HERB000178;HERB000403;HERB000584;HERB001942;HERB002258;HERB002505;HERB002808;HERB003127;HERB003595;HERB004129;HERB004462;HERB004468;HERB004950;HERB005099;HERB005190;HERB005471;HERB006587;HERB006908;HERB007159;HERB005969;HERB006860;HERB003431	川乌;党参;白饭豆;北沙参;苍术;骨碎补;红车轴草;黄蒿;尖尾芋;孔石莼;罗勒;闹羊花;千里光;千年健;山茱萸;柿叶;水松;天山雪莲;茵陈蒿;泽泻;紫菜;狭叶獐牙菜;云芝;零陵香	Radix Aconiti;Radix Codonopsis pilosulae;Phaseolus vulgaris;Radix Glehniae;Rhizoma Atractylodis;Rhizoma Dryriae;Trifolium pratense;Artemisia scoparia [Syn. Artemisia capillaris var. scoparia];Alocasia cucullata [Syn. Arum cucullatum ];Ulva pertusa;Ocimum basilicum;Flos Rhododendri Mollis;Senecio scandens [Syn. Senecio chinensis];Rhizoma Homalomee occultae;Fructus Corni;Diospyros kaki;Codium fragi…	3.8			111.008	109.4	2.2	NEG	[M-H]-	level1	9.24149e+06	8.13665e+06	1.06087e+07	5.57724e+06	1.1047e+07	1.16077e+07	2.96933e+07	2.55303e+07	2.58907e+07
Isochlorogenic acid A	异绿原酸A	C25H24O12	2450-53-5	KRZBCHWVBQOTNZ-RDJMKVHDSA-N	/	/	6474310	Shikimates and Phenylpropanoids	莽草酸及苯丙酸类	Phenylpropanoids	苯丙素	Cinnamic acids and derivatives	肉桂酸及其衍生物	HERB000580;HERB001556;HERB002713;HERB003031;HERB003137;HERB007046;HERB003039;HERB005483;HERB006470;HERB001305;HERB002309;HERB002962;HERB005927;HERB000244;HERB005485	苍耳子;鹅不食草;积雪草;菊花;苦丁茶;栀子;菊苣;甜叶菊;野菊;丁公藤;红芪;金银花;细毡毛忍冬;白茅根;天竺黄	Fructus Xanthii sibirici;Herba Centipedae;herba centellae;Flos Chrysanthemi;Null;Fructus Gardeniae;Herba Cichorii;Eupatorium rebaudianum;Chrysanthemum indicum;Caulis Erycibes;Null;Flos Lonicerae;Lonicera similis;Imperata cylindrica var. major;Concretio Silicea Bambusae	3.8			517.132	312.9	4.7	POS	[M+H]+	level1	0	0	0	0	0	0	0	0	0
Griffonilide	格列风内酯	C8H8O4	61371-55-9	VXWUBYBAUIHOHG-DTLFHODZSA-N	/	/	100341	/	/	/	/	/	/	HERB005447	天葵子	Radix Semiaquilegiae	3.8			167.035	188.9	2	NEG	[M-H]-	level1	0	0	14790	202984	97552.8	292893	3.90264e+07	2.00725e+07	2.61951e+07
(E)-5-(2-formyl-1,4,5,7a-tetramethyl-3a,5,6,7-tetrahydro-3H-inden-4-yl)-3-methylpent-2-enoic acid	/	C20H30O3	/	JIKPDGHCTOSDJA-JLHYYAGUSA-N	/	/	154812594	Terpenoids	萜类	Diterpenoids	二萜类	Colensane and Clerodane diterpenoids	科伦烯型二萜及克勒酮型二萜	HERB001868	高一枝黄花	Solidago altissima	3.8			317.211	478.5	2.4	NEG	[M-H]-	level1	1.58962e+06	2.42256e+06	4.5386e+06	1.38767e+06	2.73829e+06	3.39777e+06	1.53037e+06	1.00834e+06	1.56236e+06
[(1R,21S,23R)-6,7,8,11,12,13,22,23-octahydroxy-3,16-dioxo-2,17,20-trioxatetracyclo[17.3.1.04,9.010,15]tricosa-4,6,8,10,12,14-hexaen-21-yl] 3,4,5-trihydroxybenzoate	/	C27H22O18	23094-69-1	TUSDEZXZIZRFGC-ZHQJDPFESA-N	/	/	24011673	Shikimates and Phenylpropanoids	莽草酸及苯丙酸类	Phenolic acids	酚酸	Gallotannins	没食子单宁	HERB001788;HERB005010;HERB006714;HERB000087;HERB000252;HERB000312;HERB000432;HERB000884;HERB001032;HERB001136;HERB001254;HERB001749;HERB002194;HERB003274;HERB003776;HERB004651;HERB004874;HERB004973;HERB005071;HERB005258;HERB005509;HERB005540;HERB005722;HERB006492;HERB006676;HERB006679;HERB006680;HERB006773;HERB006905	橄榄;深夜天竺葵;余甘子;Null;白木乌桕;半边莲;蓖麻子;穿心莲;大风子;Null;地锦草;茯苓;诃子;老鹳草;毛果槭;日本马桑;山慈菇;射干;石榴皮;松花粉;铁苋菜;桐油;乌桕木根皮;叶下珠;油柑根;油柑木皮;油柑叶;芫花;泽漆	Brassica oleracea var. capitata;Pelargonium reniforme;Fructus Phyllanthi;Phyllanthus emblica;Sapium japonicum;Herba Lobeliae Chinensis;Semen Ricini;Herba andrographitis;Null;Cunonia macrophylla;Herba Euphorbiae humifusae;Poria;Fructus Chebulae;Herba ErodiiHerba Geranii;Acer nikoense;Coriaria japonica;Pseudobulbus Cremastrae seu Pleiones;Rhizoma Belamcandae;Pericarpium Grati;Null;Herba Acalyphae;A…	3.8			633.073	221.2	1.1	NEG	[M-H]-	level1	0	0	0	0	0	91823.6	1.21591e+07	1.21352e+07	1.18813e+07
2-hydroxy-5-[(2S,3R,4S,5S,6R)-3,4,5-trihydroxy-6-(hydroxymethyl)tetrahydropyran-2-yl]oxy-benzoic acid	5-(β-D-葡萄糖氧基)-2-羟基苯甲酸	C13H16O9	/	CBTFERBMQQAROP-BZNQNGANSA-N	/	/	10914066	Shikimates and Phenylpropanoids	莽草酸及苯丙酸类	Phenolic acids	酚酸	Simple phenolic acids	简单酚酸	HERB000822;HERB001069;HERB002002;HERB002540	茺蔚子;大黄;广藿香;黄连	Fructus Leonuri;Radix et Rhizoma Rhei;Null;Rhizoma Coptidis	3.8			315.072	99.7	2.1	NEG	[M-H]-	level1	8.84583e+06	4.55096e+06	1.72784e+06	5.19829e+06	3.82091e+06	5.32192e+06	1.74907e+08	1.7644e+08	1.69908e+08
(2Z,4E)-5-[(1R,3R,5S,8S)-3,8-dihydroxy-1,5-dimethyl-6-oxabicyclo[3.2.1]octan-8-yl]-3-methyl-penta-2,4-dienoic acid	/	C15H22O5	/	XIVFQYWMMJWUCD-QRFHCBFLSA-N	/	/	124680499	Terpenoids	萜类	Apocarotenoids	脱辅基类胡萝卜素	Apocarotenoids(ε-)	/				3.8			281.139	267.9	2.2	NEG	[M-H]-	level1	60979.2	0	0	53885.9	141445	1.2708e+06	1.60369e+07	1.62046e+07	1.64151e+07
myo-Inositol	肌醇	C6H12O6	87-89-8	CDAISMWEOUEBRE-UHFFFAOYSA-N	C00137	HMDB0000211	892	Carbohydrates	碳水化合物	Polyols	多元醇	Cyclitols	环醇	HERB003160;HERB004019;HERB006504;HERB004488;HERB002914;HERB000066;HERB000182;HERB000219;HERB000221;HERB000226;HERB000234;HERB000286;HERB000391;HERB000607;HERB000663;HERB000664;HERB000775;HERB000835;HERB001032;HERB001254;HERB001712;HERB001720;HERB001914;HERB002309;HERB002370;HERB002713;HERB002926;HERB002962;HERB003174;HERB003274;HERB003348;HERB004032;HERB004033;HERB004034;HERB004035;HERB004036;HER…	苦荞麦;木防己;椰子皮;荞麦;锦鸡儿根;艾叶;白附子;败酱;败酱草;白槿花;百里香酚;白鲜皮;北美鹅掌楸;草乌叶;长春花;常春藤;陈皮;臭梧桐;大风子;地锦草;Null;枫香寄生;枸杞叶;红芪;槲寄生;积雪草;金莲花;金银花;苦杏仁;老鹳草;荔枝核;木槿根;木槿花;木槿皮;木槿叶;牡荆子;木通;牛乳;牛舌头;蒲公英;千斤拔;青果;瞿麦;肉苁蓉;桑叶;山矾根;商陆;苏合香;天南星;铁线透骨草;通草;通花根;通花花;潼蒺藜;通脱木花上粉;土木香;乌头;小通草;Null;罂粟壳;禹白附;玉米须;云芝;栎木;猫须草;木棉花;Null;四季青;杨梅;禹白附;白牛胆;满山红;Null;木蝴蝶;Null;桑白皮;桑柴灰;桑耳;桑根;桑沥;桑椹;桑叶汁;桑瘿;桑枝;砂仁;山白芷;小茅香;元胡;栀子	Fagopyrum tataricum;Cocculus trilobus [Syn. Cocculus sarmentosus];Cocos nucifera;Fagopyrum esculentum;Null;Folium Artemisiae Argyi;Rhizoma Typhonii;Patrinia villosa;Herba Patriniae;Flos Hibisci;Thymol;Null;Liriodendron tulipifera;Folium Aconiti Kusnezoffii;Catharanthus roseus;Hedera nepalensis var. sinensis;Pericarpium Citri Reticulatae;Folium Clerodentri trichotomi;Null;Herba Euphorbiae humifusa…	3.8			161.045	52.8	2.2	NEG	[M-H2O-H]-	level1	0	0	0	0	0	0	1.36619e+08	1.24025e+08	1.34631e+08
(1S,4aR,6aS,6bR,10R,11R,12aR,14bS)-1,10,11-trihydroxy-2,2,6a,6b,9,9,12a-heptamethyl-1,3,4,5,6,6a,7,8,8a,10,11,12,13,14b-tetradecahydropicene-4a-carboxylic acid	/	C30H48O5	31298-06-3	XJMYUPJDAFKICJ-SEAQMCRASA-N	/	/	45359723	Terpenoids	萜类	Triterpenoids	三萜类	Oleanane triterpenoids	齐墩果烷型三萜	HERB001754;HERB004350;HERB004814;HERB005374;HERB005744;HERB000016;HERB003504	覆盆子;枇杷叶;三叶木通;台湾枇杷;乌泡子;阿江榄仁;漏芦	Null;Folium Eriobotryae;Akebia trifoliata;Eriobotrya deflexa;Rubus parkeri;Terminalia arjuna;Radix Rhapontici	3.79			487.342	465.9	1.8	NEG	[M-H]-	level1	310106	219750	349802	105859	201882	258974	9.79923e+06	1.06804e+07	9.30018e+06
Oleamide	油酸酰胺	C18H35NO	301-02-0	FATBGEAMYMYZAF-KTKRTIGZSA-N	C19670	HMDB0002117	5283387	Fatty acids	脂肪酸	Fatty amides	脂肪酰胺	Primary amides	/	HERB000323;HERB000800;HERB001901;HERB001924;HERB002062;HERB002856;HERB003582;HERB004950;HERB005036;HERB005782;HERB002168;HERB005680;HERB006340	板蓝根;赤芍;枸骨叶;钩藤;桂枝;绞股蓝;罗汉果;山茱萸;十大功劳叶;吴茱萸;荷花;Null;亚洲文殊兰	Radix Isatidis seu Baphicacanthi;Radix Paeoniae Rubra;Null;Ramulus Uncariae cum Uncis;Ramulus Cinmomi;Null;Fructus Momordicae;Fructus Corni;Folium Mahoe;Fructus Evodiae;Null;Crinum asiaticum var. sinicum;Crinum asiaticum	3.79			282.278	546.4	4.5	POS	[M+H]+	level1	0	0	0	0	0	152877	1.18617e+08	9.19411e+07	6.76551e+07
cis-​9,​10-​Epoxystearic acid	9，10 -环氧硬脂酸	C18H34O3	24560-98-3	IMYZYCNQZDBZBQ-UHFFFAOYSA-N	C19418	HMDB0247617	15868	Fatty acids	脂肪酸	Octadecanoids	十八烷类	Other Octadecanoids	其他十八烷				3.79			279.232	472.8	2.4	NEG	[M-H2O-H]-	level1	1.01372e+07	1.46691e+07	466098	0	0	0	0	0	0
(10E,15Z)-9,12,13-trihydroxyoctadeca-10,15-dienoic acid	/	C18H32O5	185147-97-1	MKYUCBXUUSZMQB-MKZMYESJSA-N	/	/	44559173	Fatty acids	脂肪酸	Octadecanoids	十八烷类	Other Octadecanoids	其他十八烷				3.79			327.217	380.7	2	NEG	[M-H]-	level1	2.82844e+06	487374	1.03879e+06	2.02554e+06	3.93779e+06	4.94779e+06	1.81221e+08	1.50631e+08	1.78704e+08
Pratensein	红车轴草素	C16H12O6	2284-31-3	FPIOBTBNRZPWJW-UHFFFAOYSA-N	/	/	5281803	Shikimates and Phenylpropanoids	莽草酸及苯丙酸类	Isoflavonoids	异黄酮类	Isoflavones	异黄酮类	HERB000205;HERB001705;HERB001733;HERB002258;HERB002448;HERB002614;HERB003988;HERB006269;HERB006279;HERB007065;HERB002131	白花前胡;蜂胶;佛甲草;红车轴草;花生衣;回回豆;墨旱莲;旋覆花;Null;中国旋复花;旱莲草	Peucedanum praeruptorum;Apis mellifera ligustica;Sedum lineare [Syn. Sedum obtuso-lineare ];Trifolium pratense;Testa Arachidis Hypogaeae;Cicer arietinum;herba ecliptae;Flos Inulae;Seseli tortuosum;Inula britannica var. chinensis;Herba Ecliptae Prostratae	3.79			301.07	335.2	3.5	POS	[M+H]+	level1	1.32373e+06	293010	414810	1.59641e+06	1.13918e+06	2.27155e+06	7.99496e+06	8.31057e+06	2.01203e+07
Uracil	尿嘧啶	C4H4N2O2	66-22-8	ISAKRJDGNUQOIC-UHFFFAOYSA-N	C00106	HMDB0000300	1174	Alkaloids	生物碱	Pseudoalkaloids	假生物碱	Purine alkaloids	嘌呤生物碱	HERB006310;HERB000253;HERB000281;HERB000293;HERB000323;HERB000330;HERB000570;HERB000580;HERB000606;HERB000616;HERB000706;HERB000849;HERB000879;HERB000881;HERB000887;HERB001101;HERB001210;HERB001333;HERB001700;HERB001776;HERB002126;HERB003160;HERB003192;HERB003454;HERB003503;HERB004402;HERB004479;HERB004488;HERB004607;HERB005390;HERB005478;HERB005609;HERB005732;HERB005759;HERB005760;HERB005782;HER…	鸦胆子;白木香;白头翁;白药子;板蓝根;半夏;蚕沙;苍耳子;草乌头;侧子;常山;川贝母;川射干;川乌;川芎;大青叶;当归;冬虫夏草;蜂斗菜;附子;海藻;苦荞麦;款冬花;六棱菊;漏篮子;蒲黄;羌活;荞麦;人工蛹虫草;太子参;天雄;瓦松;五灵脂;乌头;乌头附子尖;吴茱萸;西红花;野菊花;臧红花;掌叶半夏	Fructus Bruceae;Aquilaria sinensis;Radix Pulsatillae;Null;Radix Isatidis seu Baphicacanthi;Rhizoma Pinelliae;Null;Fructus Xanthii sibirici;Null;Null;Radix Dichroae;Bulbus Fritillariae Cirrhosae;Null;Radix Aconiti;Radix chuanxiong；Rhizoma Chuanxiong;Folium Isatidis;Radix Angelicae sinensis;Cordyceps;Petasites japonicus;Radix Aconiti Lateralis;Sargassum;Fagopyrum tataricum;flos farfarae;Laggera ala…	3.79			113.034	84.4	3.7	POS	[M+H]+	level1	0	0	0	0	58154.8	0	1.67555e+07	1.63024e+07	1.86259e+07
Okanin	奥卡宁	C15H12O6	484-76-4	GSBNFGRTUCCBTK-DAFODLJHSA-N	/	/	5281294	Shikimates and Phenylpropanoids	莽草酸及苯丙酸类	Flavonoids	黄酮类	Chalcones	查耳酮类	HERB002061	鬼针草	Herba Bidentis	3.79			287.055	339.1	2.2	NEG	[M-H]-	level1	0	0	295187	2.66423e+06	1.84902e+06	4.03631e+06	1.32759e+07	1.40999e+07	1.3047e+07
3-isobutyl-2,3,6,7,8,8a-hexahydropyrrolo[1,2-a]pyrazine-1,4-dione	/	C11H18N2O2	5654-86-4	SZJNCZMRZAUNQT-UHFFFAOYSA-N	/	/	102892	Amino acids and Peptides	氨基酸及短肽	Small peptides	小肽	Dipeptides	二肽类				3.79			211.143	277.9	4.1	POS	[M+H]+	level1	5.72122e+06	5.47045e+06	4.61109e+06	1.7785e+07	1.90926e+07	9.93623e+06	6.8558e+07	4.82926e+07	6.95413e+07
3,5-Di-tert-butylphenol	3,5-二叔丁基苯酚	C14H22O	1138-52-9	ZDWSNKPLZUXBPE-UHFFFAOYSA-N	/	/	70825	Shikimates and Phenylpropanoids	莽草酸及苯丙酸类	/	/	/	/	HERB000777;HERB005767	沉香;乌药	Lignum Aquilariae Resitum;Radix Linderae	3.79			205.159	500.5	2.6	NEG	[M-H]-	level1	1.61889e+07	1.87921e+07	1.2219e+07	9.03474e+06	1.04028e+07	2.34777e+07	5.24445e+06	4.73873e+06	4.76799e+06
Anemosapogenin	23-羟基白桦酸	C30H48O4	85999-40-2	HXWLKAXCQLXHML-UHFFFAOYSA-N	/	HMDB0245637	5318667	Terpenoids	萜类	Triterpenoids	三萜类	Lupane triterpenoids	羽扇豆烷型三萜	HERB000242;HERB000281;HERB002665;HERB007114	白茅根;白头翁;鸡骨草;苎麻根	Rhizoma Imperatae;Radix Pulsatillae;Herba Abri;Radix Boehmeriae	3.78			471.347	505	2.2	NEG	[M-H]-	level1	14885.1	0	68053.9	659818	1.04361e+06	83124.5	1.6072e+07	1.46779e+07	1.52201e+07
2-hydroxy-3-methoxy-benzaldehyde	2-羟基-3-甲氧基苯甲醛	C8H8O3	148-53-8	JJVNINGBHGBWJH-UHFFFAOYSA-N	/	/	8991	Shikimates and Phenylpropanoids	莽草酸及苯丙酸类	Phenylpropanoids	苯丙素	Cinnamic acids and derivatives	肉桂酸及其衍生物				3.78			151.04	276.8	2.7	NEG	[M-H]-	level1	2.47193e+06	1.5179e+06	2.64531e+06	1.83203e+06	1.78376e+06	2.41227e+06	4.65887e+07	4.90541e+07	4.78459e+07
4′-Hydroxy-2′-methylacetophenone	4 -羟基-2-甲基苯乙酮	C9H10O2	875-59-2	IAMNVCJECQWBLZ-UHFFFAOYSA-N	/	/	70133	/	/	/	/	/	/	HERB002640;HERB005877	火麻仁;喜树	Semen Canbis;Camptotheca acuminata	3.78			151.075	301.2	4.5	POS	[M+H]+	level1	292831	96085.9	197019	214360	286073	1.87247e+06	9.1413e+06	8.54074e+06	8.73285e+06
(2S)-5,7-dihydroxy-6,8-dimethyl-2-[4-[(2S,3R,4S,5S,6R)-3,4,5-trihydroxy-6-(hydroxymethyl)tetrahydropyran-2-yl]oxyphenyl]chroman-4-one	杜鹃素 4 ' - O - β - D-葡萄糖苷	C23H26O10	1421704-70-2	MFYKJSBELPBPGQ-UZLUQKTDSA-N	/	/	57337600	Shikimates and Phenylpropanoids	莽草酸及苯丙酸类	Flavonoids	黄酮类	Flavanones	黄烷酮				3.78			463.158	320	3.5	POS	[M+H]+	level1	1.05854e+06	142201	736221	678265	1.56761e+06	261423	2.47077e+07	2.68276e+07	2.4367e+07
3,4-Dihydroxyhydrocinnamic acid	二氢咖啡酸	C9H10O4	1078-61-1	DZAUWHJDUNRCTF-UHFFFAOYSA-N	C10447	HMDB0000423	348154	Shikimates and Phenylpropanoids	莽草酸及苯丙酸类	/	/	/	/	HERB003990;HERB001249;HERB001409;HERB001410;HERB002962	莫雷南洋参;地骨皮;杜仲;杜仲叶;金银花	Polyscias murrayi;Cortex Lycii Radicis;Cortex Eucommiae;Null;Flos Lonicerae	3.78			181.05	258	0.9	NEG	[M-H]-	level1	8.50793e+07	1.30554e+06	0	0	0	8.47313e+06	8.63625e+06	8.29857e+06	8.10423e+06
Erianin	毛兰素	C18H22O5		UXDFUVFNIAJEGM-UHFFFAOYSA-N	/	HMDB0251918	356759	Shikimates and Phenylpropanoids	莽草酸及苯丙酸类	Stilbenoids	茋类	Monomeric stilbenes	单体二苯乙烯类	HERB005051	石斛	Herba Dendrobii	3.78			299.128	399.5	1.6	NEG	[M-H2O-H]-	level1	4.65725e+06	4.23419e+06	3.0052e+06	346830	311185	1.10155e+06	1.05132e+07	8.97038e+06	1.06456e+07
5,7,11,19-tetraoxapentacyclo[10.8.0.02,10.04,8.013,18]icosa-2,4(8),9,13(18),14,16-hexaen-16-ol	高丽槐素	C16H12O5	/	HUKSJTUUSUGIDC-UHFFFAOYSA-N	/	/	363863	Shikimates and Phenylpropanoids	莽草酸及苯丙酸类	Isoflavonoids	异黄酮类	Pterocarpan	紫檀素类	HERB000754;HERB001990;HERB002471;HERB002472;HERB003164;HERB003435;HERB004093;HERB004313;HERB004470;HERB004883;HERB005698;HERB004609;HERB005092;HERB001779;HERB002976;HERB004193	朝鲜槐;Null;槐根;槐花;苦参;岭南槐树;南鹤虱;攀援鱼藤;千屈菜;山豆根;Null;人参;石韦;甘草;京大戟;牛大力	Maackia amurensis;Erycibe expansa;Sophora japonica;flos Sophorae;Radix Sophorae flavescentis;Sophora tomentosa;Null;Derris scandens;Lythrum salicaria;Radix Sophorae Tonkinensis;Andira inermis;Radix Ginseng;Null;Radix Glycyrrhizae;Radix Euphorbiae Pekinensis;Null	3.78			285.075	396.9	4.1	POS	[M+H]+	level1	0	0	0	0	0	0	1.43382e+07	1.4051e+07	1.46422e+07
3-Furoic acid	3-呋喃甲酸	C5H4O3	488-93-7	IHCCAYCGZOLTEU-UHFFFAOYSA-N	/	HMDB0000444	10268	/	/	/	/	/	/				3.78			111.008	210.1	2.1	NEG	[M-H]-	level1	6.85452e+06	4.74569e+06	7.95292e+06	6.96363e+06	6.95522e+06	7.80673e+06	1.14569e+07	9.02883e+06	1.00373e+07
Propionic acid	丙酸	C3H6O2	79-09-4	XBDQKXXYIPTUBI-UHFFFAOYSA-N	C00163	HMDB0000237	1032	Fatty acids	脂肪酸	Fatty Acids and Conjugates	脂肪酸及衍生物	Branched fatty acids	支链脂肪酸	HERB000186;HERB002209;HERB002700;HERB003573;HERB004191;HERB004834;HERB007111;HERB003072;HERB005742;HERB000161;HERB004021;HERB004242;HERB005017	白果;黑豆;鸡矢藤;罗布麻叶;牛蒡子;桑叶;竹沥;君子兰;乌梅;白扁豆;木瓜;女贞子;生姜	Semen Ginkgo;Semen Glycine Max;Null;Null;Fructus Arctii lappae;Folium Mori;Succus Bambusae;Null;Fructus Mume;Semen Lablab Album;Fructus Chaenomelis;Fructus Ligustri lucidi;Rhizoma Zingiberis Recens	3.78			73.0293	96.3	2.1	NEG	[M-H]-	level1	5.13873e+06	3.43061e+06	2.71201e+06	0	1.76419e+06	2.74275e+06	1.15509e+07	1.33248e+07	1.09098e+07
Gentianose	龙胆三糖	C18H32O16	25954-44-3	MUPFEKGTMRGPLJ-WSCXOGSTSA-N	C08239	HMDB0034072	117678	Carbohydrates	碳水化合物	Saccharides	糖类	Polysaccharides	多糖类	HERB001288;HERB002904;HERB003478;HERB000129;HERB000134;HERB000161;HERB000229;HERB000325;HERB000338;HERB000449;HERB000450;HERB000452;HERB000453;HERB000454;HERB000455;HERB000766;HERB000767;HERB001783;HERB001797;HERB002119;HERB002242;HERB002926;HERB003070;HERB004004;HERB004387;HERB004609;HERB005034;HERB005118;HERB005455;HERB006901;HERB006904;HERB006908;HERB006981	滇龙胆草;金果揽;龙胆;巴豆;巴戟天;白扁豆;Null;斑蝥;半枝莲;Null;扁豆;扁豆根;扁豆花;扁豆藤;扁豆叶;车前;车前草;干地黄;甘青青兰;海桐皮;黑芝麻;金莲花;决明子;没药;破故纸;人参;十大功劳根;熟地黄;天南星;泽兰;泽兰叶;泽泻;制苍术	Gentiana rigescens;Null;Null;Fructus Crotonis;Null;Semen Lablab Album;Baileya multiradiata;Null;Herba Scutellariae barbatae;Null;Lablab niger;Null;Flos Dolichoris;Null;Null;Plantago asiatica;Herba Plantaginis;Rehmannia glutinosa [Syn. Rehmannia glutinosa f. huechingensis];Herba Dracocephali tangutici;Cortex erythrie;Semen Sesami Nigrum;Flos Trollii chinensis;Semen Cassiae;Resi myrrhae;Fructus Pso…	3.78			503.161	62.4	2.5	NEG	[M-H]-	level1	688150	3.91615e+06	1.0163e+07	0	1.61687e+06	1.3151e+07	3.64888e+07	3.82173e+07	3.78985e+07
Trigonelline	葫芦巴碱	C7H7NO2	535-83-1	WWNNZCOKKKDOPX-UHFFFAOYSA-N	C01004	HMDB0000875	5570	/	/	/	/	/	/	HERB000132;HERB000162;HERB000286;HERB000330;HERB001034;HERB001069;HERB001104;HERB001117;HERB001355;HERB001356;HERB001357;HERB001360;HERB001616;HERB001952;HERB002062;HERB002068;HERB002095;HERB002376;HERB002487;HERB002640;HERB003656;HERB003715;HERB003725;HERB003730;HERB004029;HERB004055;HERB004060;HERB004064;HERB004065;HERB004091;HERB004366;HERB004500;HERB004502;HERB004503;HERB004505;HERB004822;HER…	白鲜皮;百部;白鲜皮;半夏;大腹皮;大黄;大蒜;大血藤;冬瓜皮;冬瓜仁;冬瓜子;冬葵果;番茄;瓜蒌;桂枝;过路黄;海韭菜;胡芦巴;黄蘗;火麻仁;麻花;麦芽;蔓荆子;满山红;木蝴蝶;木棉花;木通;木香;苜蓿;南瓜;平贝母;茄根;茄叶;茄子;秦蒿;桑白皮;桑椹;桑叶;桑枝;山豆根;使君子;使君子叶;豌豆;相思子;洋蓍草;圆叶风铃草;掌叶半夏;炙桑柏皮;紫茉莉叶;紫云英	Dictamnus dasycarpus;Radix Stemoe;Null;Rhizoma Pinelliae;Null;Radix et Rhizoma Rhei;Bulbus Allii;Caulis Sargentodoxae;Exocarpium Benincasae;Semen Benincasae;Null;Fructus Malvae;Lycopersicon esculentum;Null;Ramulus Cinmomi;Herba Lysimachiae;Triglochin maritimum;Null;Cortex Phellodendri;Semen Canbis;Cannabis sativa;Fructus Hordei Germitus;Fructus Viticis;Folium Rhododendri Daurici;Semen Oroxyli;Flo…	3.78			138.053	47.4	12.5	POS	[M+H]+	level1	2.33866e+07	1.93972e+07	2.50175e+07	3.16749e+07	3.08011e+07	1.40552e+07	9.00536e+07	9.36801e+07	9.16999e+07
5-Oxooctanoic acid	5 -氧代辛酸	C8H14O3	3637-14-7	OHGVWVVPDOAZSH-UHFFFAOYSA-N	/	/	/	Fatty acids	脂肪酸	Fatty Acids and Conjugates	脂肪酸及衍生物	Oxo fatty acids	含氧脂肪酸				3.78			157.087	306.2	2.3	NEG	[M-H]-	level1	2.71037e+06	625446	1.08106e+06	6.41094e+06	5.6895e+06	0	0	0	0
Rubiadin-1-methyl ether	茜草素 1 -甲醚	C16H12O4	7460-43-7	NTBUBTCXACOEEC-UHFFFAOYSA-N	/	/	96191	Polyketides	聚酮	Polycyclic aromatic polyketides	多环芳香族聚酮	Anthraquinones and anthrones	蒽醌和蒽酮	HERB002329;HERB000134;HERB002700;HERB005571;HERB006386	红芽大戟;巴戟天;鸡矢藤;土连翘;羊角藤	Knoxia valerianoides;Null;Null;Hymenodictyon excelsum;Morinda umbellata	3.78			267.066	383.3	2.4	NEG	[M-H]-	level1	0	0	126912	6.55045e+06	8.08389e+06	3.53084e+07	3.75207e+08	3.68996e+08	3.67181e+08
Guvacine	四氢烟酸	C6H9NO2	6027-91-4	QTDZOWFRBNTPQR-UHFFFAOYSA-N	/	/	3532	Amino acids and Peptides	氨基酸及短肽	Small peptides	小肽	Aminoacids	氨基酸	HERB000323;HERB000497;HERB000508;HERB001034;HERB002852;HERB005421	板蓝根;槟榔;薄荷;大腹皮;焦槟榔;藤黄	Radix Isatidis seu Baphicacanthi;semen arecae;herba Menthae;Null;Semen Arecae Preparata;Garcinia morella	3.78			128.07	28	3.7	POS	[M+H]+	level1	880057	1.47114e+06	1.20272e+06	499637	442238	0	5.75465e+06	910534	4.12432e+06
(1R,2R,4aS,6aS,6bR,10S,12aR)-1,10-dihydroxy-1,2,6a,6b,9,9,12a-heptamethyl-2,3,4,5,6,6a,7,8,8a,10,11,12,13,14b-tetradecahydropicene-4a-carboxylic acid	/	C30H48O4	13849-91-7	ZZTYPLSBNNGEIS-CNEJNYBSSA-N	/	/	9847656	Terpenoids	萜类	Triterpenoids	三萜类	Ursane and Taraxastane triterpenoids	乌苏烷型三萜及蒲公英烷型三萜	HERB000799;HERB001034;HERB001164;HERB001271;HERB001610;HERB001808;HERB001899;HERB001924;HERB002966;HERB003917;HERB004350;HERB004824;HERB004977;HERB005099;HERB005228;HERB005658;HERB005732;HERB005747;HERB007114;HERB000993;HERB004242;HERB007046;HERB002296;HERB004817;HERB001526	赤楠;大腹皮;大枣;地榆;翻白草;甘西鼠尾草;枸骨根;钩藤;金樱子;迷迭香;枇杷叶;桑澄;蛇莓;柿叶;四季青;委陵菜;五灵脂;Null;苎麻根;粗叶悬钩子;女贞子;栀子;红筷子;三叶鼠尾草;Null	Syzygium buxifolium;Null;Fructus Zizyphi Jujubae;Radix Sanguisorbae;Herba Potentillae Discoloris;Salvia przewalskii;Null;Ramulus Uncariae cum Uncis;Fructus Rosae laevigatae;Rosmarinus officinalis;Folium Eriobotryae;Maclura pomifera;Duchesnea indica;Diospyros kaki;Folium Llicis Chinensis;Herba Potentillae Chinensis;Trogopterus xanthipes, Pteromys volans;Lantana camara;Radix Boehmeriae;Rubus alceae…	3.77			471.347	505	2.2	NEG	[M-H]-	level1	14885.1	0	68053.9	659818	1.04361e+06	83124.5	1.6072e+07	1.46779e+07	1.52201e+07
Gnaphaliin	鼠曲草黄素	C17H14O6	33803-42-8	OWQLBLNRUZULFV-UHFFFAOYSA-N	/	/	9972910	Shikimates and Phenylpropanoids	莽草酸及苯丙酸类	Flavonoids	黄酮类	Flavonols	黄酮醇类	HERB006516	意大利蜡菊	Helichrysum italicum	3.77			313.071	417	2.1	NEG	[M-H]-	level1	130641	124452	505365	302022	58825	80411.3	2.68111e+07	8.275e+06	8.21419e+06
3-Hydroxydodecanoic acid	3 -羟基十二烷酸	C12H24O3	53941-38-1	MUCMKTPAZLSKTL-UHFFFAOYSA-N	/	/	94216	Fatty acids	脂肪酸	Fatty Acids and Conjugates	脂肪酸及衍生物	Hydroxy fatty acids	羟基脂肪酸	HERB002209	黑豆	Semen Glycine Max	3.77			215.165	465.2	2.4	NEG	[M-H]-	level1	1.01581e+07	2.54189e+06	3.19962e+06	7.13846e+06	7.35642e+06	3.47145e+06	361057	349190	360704
Loureirin C	龙血素C	C16H16O4	116384-24-8	LCKRZXFBCWYAKU-UHFFFAOYSA-N	/	/	14157896	Shikimates and Phenylpropanoids	莽草酸及苯丙酸类	Flavonoids	黄酮类	Chalcones	查耳酮类	HERB003494	龙血树	Dracaena draco	3.77			271.097	380.2	2.2	NEG	[M-H]-	level1	391013	75059.6	79260	238808	119963	624208	2.14245e+07	3.13535e+07	3.04802e+07
Rhodiosin	红景天素	C27H30O16	/	WXBBQBYCUTXTJQ-ULMXTSOFSA-N	/	/	76959646	Shikimates and Phenylpropanoids	莽草酸及苯丙酸类	Flavonoids	黄酮类	Flavonols	黄酮醇类				3.77			611.159	295.1	3.1	POS	[M+H]+	level1	0	0	0	0	0	0	0	0	0
Indole	吲哚	C8H7N	120-72-9	SIKJAQJRHWYJAI-UHFFFAOYSA-N	C00463	HMDB0000738	798	Alkaloids	生物碱	Tryptophan alkaloids	色氨酸系生物碱	Simple indole alkaloids	简单吲哚生物碱	HERB000134;HERB000231;HERB000293;HERB000302;HERB000323;HERB000570;HERB000632;HERB001876;HERB002209;HERB002846;HERB002962;HERB003132;HERB003237;HERB003432;HERB003582;HERB003667;HERB004047;HERB004350;HERB005022;HERB005197;HERB006686;HERB006784	巴戟天;白兰花;白药子;白玉兰;板蓝根;蚕沙;茶叶;葛花;黑豆;降香;金银花;Null;腊梅花;灵猫香;罗汉果;Null;木兰;枇杷叶;升麻;水仙花;柚花;芫荽	Null;Michelia alba;Null;Null;Radix Isatidis seu Baphicacanthi;Null;Camellia sinensis [Syn. Thea sinensis];flos puerariae lobatae;Semen Glycine Max;Lignum Dalbergiae odoriferae Rosewood;Flos Lonicerae;Sauromatum guttatum;Chimonanthus fragrans [Syn. Chimonanthus praecox];Viverra zibetha;Fructus Momordicae;Baphicacanthus cusia [Syn. Strobilanthes cusia ];Null;Folium Eriobotryae;Rhizoma Cimicifugae;N…	3.77			116.05	350.7	2.2	NEG	[M-H]-	level1	1.23754e+06	1.84138e+06	536974	0	25851.3	0	635752	313034	490019
Cytosine	胞嘧啶	C4H5N3O	71-30-7	OPTASPLRGRRNAP-UHFFFAOYSA-N	C00380	HMDB0000630	597	Alkaloids	生物碱	Histidine alkaloids	组氨酸系生物碱	Imidazole alkaloids	咪唑生物碱	HERB005548	土贝母	Rhizoma Bolbostemmae	3.77			112.05	62	4.1	POS	[M+H]+	level1	1.34548e+08	8.27863e+07	1.01237e+08	1.34811e+08	1.42077e+08	1.1583e+08	6.03447e+07	5.98328e+07	5.40956e+07
Kermadecin H	/	C26H34O4	1005328-81-3	FVFRWPLEBQLVDY-VURMDHGXSA-N	/	/	146115965	Shikimates and Phenylpropanoids	莽草酸及苯丙酸类	/	/	/	/				3.77			409.235	477.7	8.3	NEG	[M-H]-	level1	605819	0	569283	1.51733e+06	1.29393e+06	0	0	0	0
3-(4-hydroxy-3-methoxy-phenyl)-7-[3,4,5-trihydroxy-6-(hydroxymethyl)tetrahydropyran-2-yl]oxy-chromen-4-one	/	C22H22O10	/	RSHRXECKTMWGSX-UHFFFAOYSA-N	/	/	13629778	Shikimates and Phenylpropanoids	莽草酸及苯丙酸类	Isoflavonoids	异黄酮类	Isoflavones	异黄酮类				3.76			447.127	278	3.5	POS	[M+H]+	level1	88959.6	0	30003.7	139307	272187	2.92343e+07	6.46526e+08	6.51386e+08	6.51902e+08
(2R,3S,4S,5R,6R)-2-[[(2R,3R,4R)-3,4-dihydroxy-4-(hydroxymethyl)oxolan-2-yl]oxymethyl]-6-[(1,7,7-trimethyl-2-bicyclo[2.2.1]heptanyl)oxy]oxane-3,4,5-triol	/	C21H36O10	/	RVQFSOHDFFWTLD-JBRUOSNKSA-N	/	/	154812500	Terpenoids	萜类	Monoterpenoids	单萜类	Camphane monoterpenoids	异樟烷型单萜	HERB003708	麦冬	Ophiopogon japonicus	3.76			447.223	353.6	1.3	NEG	[M-H]-	level1	169188	352631	314449	45271	97012	159737	2.04224e+07	2.22189e+07	2.05918e+07
7-Hydroxy-4H-chromen-4-one	7 -羟基- 4 -苯并吡喃酮	C9H6O3		WVJCRTSTRGRJJT-UHFFFAOYSA-N	/	/	5409279	Polyketides	聚酮	Chromanes	色酮类	Chromones	色酮				3.76			161.024	304	2.2	NEG	[M-H]-	level1	0	2.24848e+07	0	2.26808e+07	2.21723e+07	8.97794e+06	1.03592e+08	1.08744e+08	1.04978e+08
(6aR,11aR)-3-methoxy-6a,11a-dihydro-6H-benzofuro[3,2-c]chromene-4,9-diol	Melilitocarpan B	C16H14O5	/	QDFJNOVWEADTGJ-NHYWBVRUSA-N	/	/	23259931	Shikimates and Phenylpropanoids	莽草酸及苯丙酸类	Isoflavonoids	异黄酮类	Pterocarpan	紫檀素类				3.76			285.076	332.3	3.6	NEG	[M-H]-	level1	1.41129e+06	0	863728	1.71074e+06	1.94819e+06	4.44439e+06	8.49988e+07	8.92854e+07	8.66955e+07
3,4-Dimethylbenzoic acid	3,4-二甲基苯甲酸	C9H10O2	619-04-5	OPVAJFQBSDUNQA-UHFFFAOYSA-N	/	HMDB0002237	12073	Shikimates and Phenylpropanoids	莽草酸及苯丙酸类	Phenolic acids	酚酸	Simple phenolic acids	简单酚酸	HERB004042;HERB004059;HERB004783	牡荆子;木天蓼;三七	Null;Actinidia polygama;Radix Notoginseng	3.76			149.06	358.5	2.4	NEG	[M-H]-	level1	5.72612e+07	4.76854e+07	4.43814e+07	7.14555e+07	5.82658e+07	2.80063e+07	5.48382e+06	5.65105e+06	5.57652e+06
1,4-Dicaffeoylquinic acid	/	C25H24O12		IYXQRCXQQWUFQV-UHFFFAOYSA-N	/	HMDB0250259	14446	Shikimates and Phenylpropanoids	莽草酸及苯丙酸类	Phenylpropanoids	苯丙素	Cinnamic acids and derivatives	肉桂酸及其衍生物	HERB005485;HERB007046;HERB000577;HERB000580	天竺黄;栀子;苍耳;苍耳子	Concretio Silicea Bambusae;Fructus Gardeniae;Xanthium sibiricum [Syn. Xanthium strumarium ];Fructus Xanthii sibirici	3.76			517.132	312.9	4.7	POS	[M+H]+	level1	0	0	0	0	0	0	0	0	0
2-Hydroxypyridine	2-羟基吡啶	C5H5NO	142-08-5	UBQKCCHYAOITMY-UHFFFAOYSA-N	C02502	HMDB0013751	8871	Alkaloids	生物碱	Nicotinic acid alkaloids	烟酸系生物碱	Pyridine alkaloids	吡啶生物碱				3.76			96.0441	69.7	3.8	POS	[M+H]+	level1	0	0	0	0	0	0	6.72883e+07	6.69819e+07	6.37249e+07
Canadine	四氢小檗碱	C20H21NO4	522-97-4	VZTUIEROBZXUFA-UHFFFAOYSA-N	/	HMDB0243674	34458	Alkaloids	生物碱	Tyrosine alkaloids	酪氨酸系生物碱	Isoquinoline alkaloids	异喹啉生物碱	HERB002540;HERB006353;HERB000259;HERB001969;HERB002483;HERB000663;HERB001008;HERB006036;HERB006385;HERB006695;HERB000116;HERB000245;HERB001391;HERB001419;HERB002467;HERB002762;HERB004975;HERB005071;HERB006794;HERB006771;HERB001924;HERB001981;HERB002722	黄连;延胡索;白屈菜;关黄柏;黄柏;长春花;催吐萝芙木;橡皮木;羊角面包;攸县鸭脚树;Null;白茅根;毒花椒;断刺花椒;Null;加拿大红豆杉;蛇果黄堇;石榴皮;圆叶山乌龟;元胡;钩藤;贯叶金丝桃;蓟罂粟	Rhizoma Coptidis;Rhizoma Corydalis;Null;Null;Phellodendron amurense;Catharanthus roseus;Null;Alstonia scholaris;Alstonia mairei;Alstonia restricta;Corydalis cava;Hydrastis canadensis;Zanthoxylum veneficium;Zanthoxylum brachyacanthum;Corydalis cheilanthifolia;Taxus canadensis;Corydalis ophiocarpa;Pericarpium Grati;Corydalis rotundatour;Rhizoma Corydalis;Ramulus Uncariae cum Uncis;Null;Argemone mex…	3.76			340.153	302.5	4.3	POS	[M+H]+	level1	2.89706e+06	3.81091e+06	3.23988e+06	2.02733e+06	3.57875e+06	3.6476e+06	2.55074e+08	2.62683e+08	2.64738e+08
CyclicAMP/cAMP	环磷酸酰苷	C10H12N5O6P	60-92-4	IVOMOUWHDPKRLL-KQYNXXCUSA-N	C00575	HMDB0000058	6076	Carbohydrates	碳水化合物	Nucleosides	核苷类	Purine nucleos(t)ides	/	HERB001610;HERB002040;HERB001164	翻白草;广枣;大枣	Herba Potentillae Discoloris;Fructus Choerospondiatis;Fructus Zizyphi Jujubae	3.76			328.045	207.3	1.7	NEG	[M-H]-	level1	0	0	0	0	0	0	2.94351e+07	3.33069e+07	2.50112e+07
phenethanolamine	2-氨基-1-苯乙醇	C8H11NO	7568-93-6	ULSIYEODSMZIPX-UHFFFAOYSA-N	C02735	HMDB0001065	1000	Alkaloids	生物碱	Tyrosine alkaloids	酪氨酸系生物碱	Phenylethylamines	苯基乙胺				3.76			120.08	107.2	4	POS	[M-H2O+H]+	level1	5.52762e+08	5.62813e+08	5.76874e+08	4.08106e+08	4.39876e+08	4.92625e+08	6.55714e+08	6.25209e+08	6.06341e+08
Epinephrine	消旋肾上腺素	C9H13NO3	329-65-7	UCTWMZQNUQWSLP-UHFFFAOYSA-N	D00095	HMDB0062515	838	Alkaloids	生物碱	Tyrosine alkaloids	酪氨酸系生物碱	Phenylethylamines	苯基乙胺	HERB000650;HERB002967;HERB004212;HERB005662;HERB005669	蟾酥;金鱼;牛肾;Null;Null	Bufo bufo gargarizans, Bufo melanostictus;Carassius auratus;Bos taurus domesticus, Bubalus bubalis;Erinaceus europaeus , Hemiechinus dauuricus, Hemiechinus auritus;Erinaceus europaeus , Hemiechinus dauuricus, Hemiechinus auritus	3.76			166.086	64.1	3	POS	[M-H2O+H]+	level1	5.03182e+06	6.66963e+06	9.22904e+06	5.84219e+06	3.6217e+06	3.98817e+06	4.3793e+07	4.2177e+07	4.08987e+07
Normetanephrine	去甲变肾上腺素	C9H13NO3	97-31-4	YNYAYWLBAHXHLL-UHFFFAOYSA-N	C05589	HMDB0000819	1237	Alkaloids	生物碱	Tyrosine alkaloids	酪氨酸系生物碱	Phenylethylamines	苯基乙胺				3.76			166.086	64.1	3	POS	[M-H2O+H]+	level1	5.03182e+06	6.66963e+06	9.22904e+06	5.84219e+06	3.6217e+06	3.98817e+06	4.3793e+07	4.2177e+07	4.08987e+07
Ribitol	/	C5H12O5	87-99-0	HEBKCHPVOIAQTA-SCDXWVJYSA-N	C00474	HMDB0002917	827	/	/	/	/	/	/	HERB000472;HERB000638;HERB002655;HERB003549;HERB000826;HERB001574;HERB003985;HERB005471;HERB006292;HERB005262;HERB001566;HERB002391;HERB002948;HERB004351;HERB006286	萹蓄;柴胡;荠菜;鹿衔草;臭草;峨参;蘑菇;天山雪莲;雪莲;松萝;Null;胡荽子;金丝带;皮契茄;雪茶	Herba Polygoni Avicularis;Radix Bupleuri;Herba Capsellae;herba pyrolae chinensis;Ruta graveolens;Anthriscus sylvestris;Agaricus campestris;Null;Saussurea involucrata;Usnea longissima;Persea americana [Syn. Persea gratissima ];Coriandrum sativum;Alectoria vivens;Fabiana imbricata;Thamnolia vermicularis	3.76			151.061	31.3	1.9	NEG	[M-H]-	level1	0	0	0	0	0	46518.8	0	0	0
3-(3,4-dimethoxyphenyl)-8-hydroxy-isochroman-1-one	甘茶酚H	C17H16O5	64847-01-4	WKNXOKHAEDTQCX-UHFFFAOYSA-N	/	/	13939150	Shikimates and Phenylpropanoids	莽草酸及苯丙酸类	Coumarins	香豆素类	Isocoumarins	异香豆素				3.76			283.095	364.2	3.8	POS	[M-H2O+H]+	level1	43782.5	0	0	478078	418527	426099	4.92168e+07	4.8141e+07	4.89949e+07
Benzoylhypaconine	/	C31H43NO9	63238-66-4	MDFCJNFOINXVSU-HPNRDLATSA-N	/	/	3047329	Alkaloids	生物碱	Pseudoalkaloids	假生物碱	Terpenoid alkaloids	萜类生物碱	HERB001247;HERB001333;HERB001776;HERB000604;HERB005478	地肤子;冬虫夏草;附子;草乌;天雄	Fructus Kochiae;Cordyceps;Radix Aconiti Lateralis;Radix Aconiti Kusnezoffii;Null	3.76			574.299	303.3	4.4	POS	[M+H]+	level1	575698	679295	708824	473424	1.38963e+06	1.10143e+06	2.59464e+08	2.62937e+08	2.61453e+08
Corydaldine (tautomeric structure 1)	/	C11H13NO3	493-49-2	MQKFSXLBPPCAGR-UHFFFAOYSA-N	/	/	610097	Alkaloids	生物碱	Pseudoalkaloids	假生物碱	Isoindole alkaloids	异吲哚生物碱	HERB002540;HERB000428;HERB000457	黄连;Null;蝙蝠葛根	Rhizoma Coptidis;Berberis baluchistanica;Menispermum dauricum	3.76			208.096	281.8	4	POS	[M+H]+	level1	8.72523e+06	7.7781e+06	4.99702e+06	1.07762e+07	5.76367e+06	4.06452e+06	9.5806e+07	9.59475e+07	9.56787e+07
[(2R,3R,4R)-4-formyl-2,3,4-trihydroxy-5-(3,4,5-trihydroxybenzoyl)oxy-pentyl] 3,4,5-trihydroxybenzoate	2-C - ( (没食子酰氧基)甲基) - D-核糖 5 - 没食子酸	C20H20O14	469-32-9	STINYPFJROKCKD-WIBUTAKZSA-N	/	/	21145076	Shikimates and Phenylpropanoids	莽草酸及苯丙酸类	Phenolic acids	酚酸	Gallotannins	没食子单宁				3.76			483.077	212.8	1.3	NEG	[M-H]-	level1	0	0	3.22906e+06	546664	467945	735564	2.37909e+07	2.47988e+07	2.22535e+07
4,5,5,15,15-pentamethyl-3,8,14-trioxatetracyclo[11.4.0.02,6.07,12]heptadeca-1(13),2(6),7(12),10,16-pentaen-9-one	柑橘内酯 A	C19H20O4	139726-52-6	AOIFNIMKVOPLGP-UHFFFAOYSA-N	/	/	15108309	Shikimates and Phenylpropanoids	莽草酸及苯丙酸类	Coumarins	香豆素类	Simple coumarins	简单香豆素类				3.76			311.128	466.3	2.1	NEG	[M-H]-	level1	0	12506.4	0	280386	97024.3	0	3.81956e+06	3.6181e+06	3.69583e+06
Brucine	二甲氧基马钱子碱	C23H26N2O4	357-57-3	RRKTZKIUPZVBMF-IBTVXLQLSA-N	/	/	442021	Alkaloids	生物碱	Tryptophan alkaloids	色氨酸系生物碱	Aspidosperma-Iboga hybrid type (Vinca alkaloids)	/	HERB000928;HERB002966;HERB003028;HERB003624;HERB003679;HERB003680;HERB006310;HERB007020	刺马前子;金樱子;橘红;吕宋果;马钱子;马钱子粉;鸦胆子;炙马钱子	Strychnos aculeata;Fructus Rosae laevigatae;Null;Strychnos ignatii;Semen Strychni;Semen Strychni Pulveratum;Fructus Bruceae;Semen Strychni Praeparata	3.76			395.192	217.9	12.2	POS	[M+H]+	level1	762804	619892	197846	1.37577e+06	1.09069e+06	371007	3.99173e+07	4.06269e+07	4.01975e+07
2'-Hydroxy-5'-methylacetophenone	2 ' -羟基- 5 ' -甲基苯乙酮	C9H10O2	1450-72-2	YNPDFBFVMJNGKZ-UHFFFAOYSA-N	/	HMDB0032592	15068	/	/	/	/	/	/	HERB000887;HERB001210;HERB001394;HERB002937;HERB004774;HERB005659;HERB005782	川芎;当归;独活;金钱草;三棱;威灵仙;吴茱萸	Radix chuanxiong；Rhizoma Chuanxiong;Radix Angelicae sinensis;Radix Angelicae Pubescentis;Herba Glechomae Longitubae;Rhizoma Sparganii;Radix Clematidis;Fructus Evodiae	3.75			149.06	358.5	2.4	NEG	[M-H]-	level1	5.72612e+07	4.76854e+07	4.43814e+07	7.14555e+07	5.82658e+07	2.80063e+07	5.48382e+06	5.65105e+06	5.57652e+06
3,4-Dicaffeoylquinic acid	4,5-二咖啡酰奎尼酸	C25H24O12	14534-61-3	UFCLZKMFXSILNL-PSEXTPKNSA-N	/	/	5281780	Shikimates and Phenylpropanoids	莽草酸及苯丙酸类	Phenylpropanoids	苯丙素	Cinnamic acids and derivatives	肉桂酸及其衍生物	HERB002962;HERB003039;HERB005483;HERB000884;HERB000242;HERB000580;HERB001305;HERB002713;HERB003137;HERB000387;HERB000559;HERB000909;HERB001000;HERB001901;HERB003454;HERB004746;HERB005485;HERB006085;HERB007046;HERB000066;HERB003031	金银花;菊苣;甜叶菊;穿心莲;白茅根;苍耳子;丁公藤;积雪草;苦丁茶;北刘寄奴;Null;刺菜蓟;粗壮咖啡;枸骨叶;六棱菊;Null;天竺黄;小果咖啡;栀子;艾叶;菊花	Flos Lonicerae;Herba Cichorii;Eupatorium rebaudianum;Herba andrographitis;Rhizoma Imperatae;Fructus Xanthii sibirici;Caulis Erycibes;herba centellae;Null;Null;Cynara scolymus;Cynara cardunculus;Coffea robusta;Null;Laggera alata;Achillea alexandri-regis;Concretio Silicea Bambusae;Coffea arabica;Fructus Gardeniae;Folium Artemisiae Argyi;Flos Chrysanthemi	3.75			517.132	312.9	4.7	POS	[M+H]+	level1	0	0	0	0	0	0	0	0	0
Tauroursodeoxycholate (sodium)	/	C27H42O6	/	BHTRKEVKTKCXOH-UHFFFAOYSA-N	/	/	441831	Terpenoids	萜类	Steroids	甾体	Cholane steroids	胆烷	HERB006240	熊胆	Selenarctos thibetanus, Ursus arctos	3.75			498.288	440.9	1.8	NEG	[M-H]-	level1	6.45306e+06	9.87892e+06	4.43163e+06	2.84683e+07	9.53101e+06	1.19256e+07	0	0	0
Monobutyl phthalate	邻苯二甲酸单丁酯	C12H14O4	131-70-4	YZBOVSFWWNVKRJ-UHFFFAOYSA-N	/	HMDB0013247	/	Shikimates and Phenylpropanoids	莽草酸及苯丙酸类	Phenolic acids (C6-C1)	/	Shikimic acids and derivatives	莽草酸及其衍生物	HERB002983;HERB003582;HERB003658;HERB005471;HERB006718	荆芥;罗汉果;麻黄;天山雪莲;郁金	Herba Schizonepetae;Fructus Momordicae;Herba Ephedrae;Null;Radix Curcumae	3.75			221.081	388.8	2.5	NEG	[M-H]-	level1	1.91947e+06	2.64003e+06	3.23716e+06	1.70552e+06	1.67025e+06	2.30875e+06	4.4705e+06	5.97936e+06	4.61999e+06
Arctigenin	牛蒡子苷元	C21H24O6	7770-78-7	NQWVSMVXKMHKTF-JKSUJKDBSA-N	C10545	HMDB0030087	64981	Shikimates and Phenylpropanoids	莽草酸及苯丙酸类	Lignans	木脂素	Dibenzylbutyrolactone lignans	二苄基丁酰内酯类木脂素	HERB003282;HERB003361;HERB003391;HERB003600;HERB003970;HERB004187;HERB004188;HERB004191;HERB006292;HERB003174;HERB001574;HERB002972;HERB003400;HERB005182;HERB005379;HERB005778	了哥王根;连翘;两头尖;络石藤;绵头雪莲花;牛蒡根;牛蒡茎叶;牛蒡子;雪莲;苦杏仁;峨参;金钟花;Null;水母雪莲花;台湾杉;五爪龙	Null;Fructus Forsythiae;Rhizoma Ahemones Daddeae;Caulis Trachelospermi;Saussurea laniceps;Arctium lappa;Null;Fructus Arctii lappae;Saussurea involucrata;Semen armeniacae amarum;Anthriscus sylvestris;Forsythia viridissima;Wikstroemia indica;Saussurea medusa;Taiwania cryptomerioides;Ipomoea cairica [Syn. Ipomoea palmata ]	3.75			355.153	367.7	4	POS	[M-H2O+H]+	level1	2.03683e+06	29989.8	925534	752340	1.61799e+06	104982	2.78748e+07	2.72881e+07	2.60212e+07
1-(4-methoxyphenyl)ethanone	4 ' -甲氧基苯乙酮	C9H10O2	100-06-1	NTPLXRHDUXRPNE-UHFFFAOYSA-N	/	/	7476	Shikimates and Phenylpropanoids	莽草酸及苯丙酸类	/	/	/	/	HERB001165;HERB001394;HERB001901;HERB002405;HERB001821;HERB004029	大皂荚;独活;枸骨叶;虎杖;藁本;木蝴蝶	Null;Radix Angelicae Pubescentis;Null;Rhizoma Polygoni cuspidati;Null;Semen Oroxyli	3.75			151.075	348.2	4.6	POS	[M+H]+	level1	105301	0	0	265876	33665.4	0	7.29216e+06	7.18502e+06	7.26118e+06
Talatisamine	塔拉萨敏	C24H39NO5		BDCURAWBZJMFIK-UHFFFAOYSA-N	/	HMDB0258689	159891	Alkaloids	生物碱	Pseudoalkaloids	假生物碱	Terpenoid alkaloids	萜类生物碱	HERB000318;HERB000607;HERB000706;HERB000881;HERB001025;HERB001333;HERB001776;HERB001799;HERB001958;HERB002522;HERB003421;HERB003968;HERB005340;HERB005759;HERB006351;HERB007139;HERB000606	Null;草乌叶;常山;川乌;大渡乌头;冬虫夏草;附子;甘青乌头;瓜叶乌头;黄花乌头;林地乌头;冕宁乌头;塔拉乌头胺;乌头;烟锅草;抓鬼瓜叶乌头;草乌头	Aconitum variegatum;Folium Aconiti Kusnezoffii;Radix Dichroae;Radix Aconiti;Aconitum franchetll;Cordyceps;Radix Aconiti Lateralis;Aconitum tanguticum;Aconitum hemsleyanum;Aconitum coreanum;Aconitum nemorum;Aconitum legendrei;Aconitum talassicum;Aconitum carmichaeli;Thalictrum thunbergii;Aconitum hemsleyanum var. leueanthus;Null	3.75			422.29	234	1.3	POS	[M+H]+	level1	0	0	0	0	0	96129.9	1.87796e+07	1.8254e+07	1.82219e+07
Ketoleucine	4 -甲基- 2 -氧代戊酸	C6H10O3	816-66-0	BKAJNAXTPSGJCU-UHFFFAOYSA-N	C00233	HMDB0000695	70	Fatty acids	脂肪酸	Fatty Acids and Conjugates	脂肪酸及衍生物	Oxo fatty acids	含氧脂肪酸				3.75			129.055	232.1	1.9	NEG	[M-H]-	level1	7.18112e+07	3.23595e+07	8.117e+07	1.93589e+07	4.14831e+07	1.14079e+08	1.16641e+07	1.20781e+07	1.1881e+07
Agmatine	精胺	C5H14N4	306-60-5	QYPPJABKJHAVHS-UHFFFAOYSA-N	C00179	HMDB0001432	199	Alkaloids	生物碱	Ornithine alkaloids	鸟氨酸系生物碱	Polyamines	多胺	HERB003711	麦角	Claviceps purpurea	3.75			131.129	55.6	3.9	POS	[M+H]+	level1	3.62024e+06	3.19283e+06	3.88802e+06	3.06402e+06	3.92554e+06	3.14585e+06	1.21522e+08	1.29747e+08	1.25098e+08
3-Hydroxyacetophenone	3 ' -羟基苯乙酮	C8H8O2	121-71-1	LUJMEECXHPYQOF-UHFFFAOYSA-N	/	/	8487	Shikimates and Phenylpropanoids	莽草酸及苯丙酸类	/	/	/	/	HERB004457	千斤拔	Radix Moghaniae Philippinensis	3.75			135.045	31.4	1.9	NEG	[M-H]-	level1	177938	723973	538917	14755.5	134341	0	1.22515e+06	930664	1.09802e+06
3-[(2Z)-3,7-dimethylocta-2,6-dienyl]-2,4-dihydroxy-6-(2-phenylethyl)benzoic acid	Amorfrutin 4	C25H30O4	/	UAMAHWUELDAAIA-PDGQHHTCSA-N	/	/	15131232	Terpenoids	萜类	Meroterpenoids	杂萜	/	/				3.75			375.194	512.5	7	NEG	[M-H2O-H]-	level1	139997	72390	105295	98910.5	178190	35086.1	1.31614e+06	1.67252e+06	1.39123e+06
Methyl isovanillate	3 -羟基- 4-甲氧基苯甲酸甲酯	C9H10O4	6702-50-7	QXOXUEFXRSIYSW-UHFFFAOYSA-N	/	/	4056967	Shikimates and Phenylpropanoids	莽草酸及苯丙酸类	Phenolic acids	酚酸	Simple phenolic acids	简单酚酸	HERB005447	天葵子	Radix Semiaquilegiae	3.75			181.05	328	1.9	NEG	[M-H]-	level1	2.02404e+06	2.17024e+06	2.06805e+06	2.20554e+06	2.08725e+06	4.73161e+06	2.11672e+07	2.08218e+07	2.05161e+07
[(2R,3R,4S,5R,6S)-2-(hydroxymethyl)-4,5,6-tris[(3,4,5-trihydroxybenzoyl)oxy]tetrahydropyran-3-yl] 3,4,5-trihydroxybenzoate	/	C34H28O22	262350-56-1	XFLTYUCKJRFDOU-XPMKZLBQSA-N	/	/	5321843	Shikimates and Phenylpropanoids	莽草酸及苯丙酸类	Phenolic acids	酚酸	Gallotannins	没食子单宁	HERB000334;HERB002018	斑叶萍蓬草;Null	Nuphar variegatum;Null	3.75			787.099	276	1.6	NEG	[M-H]-	level1	0	0	0	0	0	472489	2.65915e+07	2.78921e+07	2.69526e+07
[3-acetoxy-2-[3,4,5-trihydroxy-6-(hydroxymethyl)tetrahydropyran-2-yl]oxy-propyl] 3-(4-hydroxyphenyl)prop-2-enoate	/	C20H26O11	114420-67-6	YQKQOLPNKNHLBO-UHFFFAOYSA-N	/	/	362764	Shikimates and Phenylpropanoids	莽草酸及苯丙酸类	Phenylpropanoids	苯丙素	Cinnamic acids and derivatives	肉桂酸及其衍生物	HERB000192	百合	Bulbus Lilii	3.75			425.144	256.6	0.6	POS	[M-H2O+H]+	level1	2.07872e+07	1.15222e+07	2.5192e+07	1.86917e+07	2.2941e+07	6.49556e+07	0	0	83735.8
[truncated: 207 more rows]

## Sheet: LEVEL1(absorded)
MS2_name	NameCN	Formula	SMILES	SWISS预测靶点(人)	InChIKey	KEGG id	HMDB id	pubchem id	Superclass	Superclass中文	Class	Class中文	Subclass	Subclass中文	herb_id	herb_Chinese_name	herb_latin_name	MS2_score	MS1_name	MS1_ppm	mzmed	rtmed	ppm	type	ms2Adduct	level	A1	A2	A3	A13	A15	A16	A25_1	A25_2	A25_3
[truncated: 44 more rows]
